# Supplementary material for: B-Vitamin Sharing Promotes Stability of Gut Microbial Communities
Source: Front Microbiol. 2019 Jul 2;10:1485. doi: 10.3389/fmicb.2019.01485 (PMC6615432; doi:10.3389/fmicb.2019.01485)
Supplement: Supplementary file 2 [file Table_1.XLSX]

## Sheet: 1A
Table S1A. Relative abundance of phylotypes determined in varied B vitamin diets in in vivo experiments.
Phylum	Class	Order	Family	Genus	Species	Average relative abundance	AD1-0	AD3-0	AD4-0	AD5-2	AD6-2	AD7-2	AD8-2	AD9-4	AD10-4	AD11-4	AD12-4	AN1-0	AN2-0	AN3-0	AN4-0	AN5-2	AN6-2	AN7-2	AN8-2	AN9-4	AN10-4	AN11-4	AN12-4	AE1-0	AE2-0	AE3-0	AE4-0	AE5-0	AE6-2	AE7-2	AE8-2	AE9-2	AE10-2	AE11-4	AE12-4	AE13-4	AE14-4	AE15-4	4D4N1-0	4D4N2-0	4D4N3-0	4D4N4-0	4D4N5-0
Verrucomicrobia	Verrucomicrobiae	Verrucomicrobiales	Akkermansiaceae	Akkermansia	Akkermansia muciniphila	0.26875	0.272962	0.261267	0.287157	0.355167	0.281897	0.321787	0.368006	0.375814	0.294847	0.283727	0.295052	0.273438	0.261133	0.261263	0.261644	0.241812	0.208833	0.251584	0.165798	0.262713	0.220203	0.261854	0.154369	0.24062	0.30316	0.333384	0.221313	0.324605	0.228714	0.220715	0.240242	0.177743	0.208231	0.303714	0.281868	0.260898	0.287847	0.368104	0.129656	0.240085	0.220043	0.270451	0.260903
Bacteroidetes	Bacteroidia	Bacteroidales	Muribaculaceae	Muribaculum	Muribaculum intestinale	0.0551076	0.073286	0.115579	0.114844	0.0054807	0.0087123	0.0045223	0.007711	0.0868771	0.0901172	0.109056	0.0892309	0.0900822	0.107023	0.0812651	0.0937228	0.00162085	0.00138874	0.003479	0.0027364	0.0010977	0.0005649	0.0003174	0.0004639	0.100608	0.108903	0.100393	0.0976256	0.10078	0.064252	0.0239634	0.0147848	0.0207833	0.0118056	0.119554	0.0663845	0.0662983	0.100382	0.088834	0.1781	0.137083	0.0863564	0.139078	0.0912491
Bacteroidetes	Bacteroidia	Bacteroidales	Tannerellaceae	Parabacteroides	Parabacteroides distasonis	0.0506771	0.024528	0.0381559	0.0297657	0.0394792	0.0194816	0.0376932	0.0492784	0.0436041	0.037532	0.0453703	0.0751002	0.0377716	0.0352161	0.0368875	0.0378362	0.0775013	0.110744	0.0790332	0.0482634	0.0815133	0.0882271	0.0791668	0.132937	0.040094	0.0308587	0.0242146	0.0361926	0.0319893	0.019738	0.0709838	0.0534834	0.0659639	0.043188	0.0246174	0.0262167	0.0507659	0.0500371	0.037718	0.045333	0.027774	0.0388345	0.0277492	0.0396304
Firmicutes	Clostridia	Clostridiales	Ruminococcaceae	Faecalibacterium	Faecalibacterium prausnitzii	0.0387888	0.065576	0.0800688	0.0934473	0.0019517	0.0006165	0.0002109	0.0023451	0.0001794	0.0009686	0.0003453	0.0003257	0.0775435	0.164624	0.0813408	0.0574326	0.0073207	0.0140362	0.0300783	0.018775	0.028755	0.0100662	0.0163628	0.0007679	0.056301	0.0182214	0.097329	0.145966	0.112274	0.020942	0.001105	0.0091493	0.0019333	0.0010014	0.0111923	0.0109151	0.007	0.0236911	0.004726	0.042764	0.0852873	0.0685936	0.0557551	0.0566103
Bacteroidetes	Bacteroidia	Bacteroidales	Bacteroidaceae	Bacteroides	Bacteroides caccae	0.0352903	0.005334	0.008026	0.0078429	0.0394492	0.0608343	0.0611155	0.0711268	0.0498877	0.0398303	0.038197	0.036833	0.0074521	0.0050953	0.0055406	0.0055214	0.0515531	0.0611973	0.0383201	0.0493685	0.051208	0.0504644	0.037182	0.0611198	0.0066	0.0036164	0.0066117	0.0099346	0.004498	0.025396	0.0481938	0.0504363	0.0613043	0.0513398	0.0496508	0.0394783	0.036477	0.0513461	0.038212	0.00621	0.0043147	0.003957	0.0078832	0.0054061
Firmicutes	Negativicutes	Acidaminococcales	Acidaminococcaceae	Phascolarctobacterium	Phascolarctobacterium faecium	0.0321906	0.030328	0.0304735	0.0206357	0.0304794	0.0201452	0.0203917	0.0207225	0.0306874	0.0409679	0.0304323	0.0306914	0.02039	0.0205778	0.0204838	0.0302184	0.0309165	0.0408665	0.030792	0.0305572	0.0308421	0.0410049	0.0410413	0.04072	0.0405685	0.0307638	0.0203882	0.0305356	0.0204506	0.041008	0.0409262	0.0405333	0.0308698	0.0307926	0.0409659	0.0511715	0.0409869	0.0412907	0.040912	0.01	0.0304884	0.0404725	0.0204581	0.0305281
Bacteroidetes	Bacteroidia	Bacteroidales	Bacteroidaceae	Bacteroides	Bacteroides fragilis	0.0305198	0.02353	0.0232078	0.0230828	0.0198166	0.0177298	0.0718991	0.0040165	0.0043578	0.0310554	0.0272672	0.0509351	0.0251092	0.0237587	0.0217301	0.0193792	0.0513893	0.0411814	0.0071392	0.0717849	0.0093141	0.0435783	0.0498155	0.0123639	0.0193955	0.0166735	0.0237656	0.0234044	0.0207805	0.026984	0.0061894	0.0285772	0.0925623	0.0623358	0.0004826	0.0068734	0.022304	0.0174003	0.009918	0.01758	0.0128944	0.0174311	0.019156	0.0162191
Firmicutes	Clostridia	Clostridiales	Ruminococcaceae	Gemmiger	Gemmiger formicilis	0.0263003	0.00082	0.0011304	0.000901	0.028422	0.0247685	0.0230605	0.0227271	0.0320498	0.0292173	0.040452	0.0335	0.0004941	0.0003678	0.0007251	0.0008436	0.0300629	0.0294506	0.0383512	0.0411215	0.038196	0.0441109	0.0448575	0.0370819	0.0010045	0.000646	0.0003593	0.0006486	0.0006525	0.036924	0.0425352	0.0285641	0.045375	0.0410544	0.030423	0.0424385	0.031172	0.0425	0.028396	0.002412	0.0005697	0.0006795	0.000611	0.0006391
Firmicutes	Clostridia	Clostridiales	Lachnospiraceae	Blautia	Blautia glucerasea	0.0248243	0.036884	0.037332	0.0387278	0.0247222	0.0094653	0.0247063	0.0118615	0.0239158	0.02425	0.0151793	0.0262227	0.0634901	0.0246521	0.0513021	0.051053	0.0100438	0.0130137	0.0135472	0.0255817	0.0251596	0.0136486	0.0105497	0.050838	0.048975	0.0242615	0.0260817	0.0114236	0.0260265	0.012954	0.0237414	0.0095415	0.0066736	0.0142074	0.0131883	0.0121173	0.012538	0.0104451	0.012732	0.052412	0.0384117	0.0265222	0.0369966	0.023702
Bacteroidetes	Bacteroidia	Bacteroidales	Bacteroidaceae	Bacteroides	Bacteroides vulgatus	0.0246955	0.013772	0.0136069	0.0181026	0.0661587	0.0538408	0.0646766	0.019574	0.0437376	0.0254863	0.0245263	0.0134564	0.0144313	0.0131284	0.0204078	0.0183766	0.0321909	0.00787004	0.057198	0.0758025	0.0158021	0.0224437	0.0150201	0.034226	0.0208165	0.0200756	0.0098974	0.0165894	0.0108785	0.006186	0.05898	0.0790855	0.0232574	0.0243464	0.0197302	0.0350594	0.023197	0.0129583	0.007514	0.014142	0.0210581	0.0199092	0.0214834	0.0358295
Firmicutes	Clostridia	Clostridiales	Lachnospiraceae	Blautia	[Ruminococcus] torques	0.0222885	0.01	0.0060899	0.0075188	0.0325306	0.0538796	0.0321139	0.0327987	0.0225963	0.022435	0.0329329	0.0443483	0.0092751	0.0059635	0.0044052	0.005558	0.0331649	0.0332183	0.0331742	0.0546584	0.0223766	0.0223674	0.012069	0.0436639	0.0047555	0.0036739	0.0075524	0.0042034	0.0073601	0.033602	0.0327452	0.0220455	0.0220816	0.0227152	0.0222686	0.0222626	0.0220696	0.0221883	0.011512	0.00224	0.0052064	0.0035457	0.0048867	0.004935
Bacteroidetes	Bacteroidia	Bacteroidales	Rikenellaceae	Alistipes	Alistipes shahii	0.0203187	0.002378	0.0119675	0.0031229	0.0426392	0.034022	0.0330427	0.0331162	0.0221189	0.0091836	0.0225853	0.0230051	0.0087522	0.0067253	0.0106766	0.0059648	0.0530566	0.0524075	0.052755	0.042618	0.042859	0.0431024	0.0429847	0.03264	0.002647	0.0038781	0.0067427	0.009515	0.00171	0.041368	0.0208182	0.0208982	0.0230466	0.0226307	0.00599	0.002414	0.013236	0.0215722	0.00843	0.003102	0.000691	0.0050491	0.0053182	0.0012781
Bacteroidetes	Bacteroidia	Bacteroidales	Tannerellaceae	Parabacteroides	Parabacteroides goldsteinii	0.0199898	0.00385	0.0070429	0.0076758	0.0092472	0.0023225	0.0069301	0.0204512	0.030269	0.0103817	0.020173	0.0100407	0.006768	0.0060425	0.0059767	0.0068036	0.0101254	0.040568	0.020308	0.0070346	0.020409	0.030606	0.0405736	0.004122	0.004927	0.0036387	0.0063607	0.0088664	0.0077875	0.09115	0.0203562	0.0100842	0.0403383	0.0302084	0.0406273	0.05034	0.050423	0.0303931	0.05036	0.02	0.0085007	0.0065865	0.0061711	0.0063661
Bacteroidetes	Bacteroidia	Bacteroidales	Bacteroidaceae	Bacteroides	Bacteroides xylanisolvens	0.019555	0.02845	0.0411673	0.0410088	0.00541	0.0116683	0.0068125	0.0021203	0.0079776	0.0210853	0.0069923	0.001542	0.0414311	0.0418392	0.041741	0.0619354	0.00186225	0.00064828	0.0101561	0.00274858	0.0019695	0.0022941	0.0071092	0.001023	0.0421725	0.0418204	0.0519406	0.0519492	0.041576	0.002444	0.0340228	0.0337062	0.0233387	0.0220808	0.0005796	0.0017023	0.005593	0.0016272	0.001296	0.060862	0.0511384	0.0826907	0.0617433	0.0728654
Firmicutes	Erysipelotrichia	Erysipelotrichales	Erysipelotrichaceae	Erysipelatoclostridium	[Clostridium] innocuum	0.0146408	0.000656	0.0005835	0.000583	0.0207186	0.0105806	0.0107534	0.0087104	0.0060089	0.0069256	0.0106043	0.0097167	0.000547	0.0007093	0.0007494	0.000375	0.0313022	0.0312415	0.031745	0.0313783	0.0211995	0.0211429	0.0309664	0.031296	0.000536	0.0006164	0.0005533	0.0007256	0.000518	0.020864	0.0207126	0.0208703	0.021063	0.0307921	0.0106278	0.0107558	0.0207049	0.0203931	0.010528	0	0.000244	0.0004436	0.000489	0.000242
Bacteroidetes	Bacteroidia	Bacteroidales	Bacteroidaceae	Bacteroides	Bacteroides stercorirosoris	0.0132693	0.005498	0.01164	0.0114879	0.0115059	0.023341	0.0226864	0.0106935	0.0121458	0.0121407	0.0225062	0.0236203	0.007633	0.0091448	0.0052449	0.0108358	0.0095098	0.0224988	0.0105502	0.0114409	0.0230876	0.0100357	0.0229234	0.0116197	0.01134	0.0105497	0.0092313	0.0228644	0.0105131	0.011234	0.0086902	0.0092853	0.0111163	0.0085128	0.0074788	0.0120368	0.0225859	0.0098821	0.012018	0.003617	0.0107387	0.0113291	0.0092576	0.0112621
Firmicutes	Clostridia	Clostridiales	Lachnospiraceae	Lachnoclostridium	[Clostridium] symbiosum	0.0125424	0.005662	0.003213	0.0005299	0.0201372	0.0103623	0.0103618	0.0100902	0.0202089	0.0202936	0.0202593	0.0202033	0.000938	0.0005253	0.00251	0.0005302	0.0205398	0.0203699	0.020286	0.0203424	0.020409	0.0203851	0.0202867	0.020416	0.000335	0.000763	0.0004697	0.00264	0.00027	0.02036	0.020284	0.0204211	0.0202417	0.0202504	0.010193	0.0203776	0.020235	0.020618	0.010336	0	0.000651	0.000857	0.000519	0.000793
Firmicutes	Clostridia	Clostridiales	Lachnospiraceae	Murimonas	Murimonas intestini	0.0118449	0.05287	0.021678	0.0337089	0.0082461	0.0021761	0.0026244	0.0027982	0.0017334	0.0046969	0.00233	0.001547	0.0335131	0.0245173	0.0431936	0.046454	0.00318775	0.0036558	0.004386	0.0025599	0.003603	0.0023958	0.0026862	0.003964	0.064689	0.0432904	0.023043	0.0126346	0.0336671	0.006774	0.0041988	0.003201	0.004491	0.006374	0.0037653	0.001699	0.0015509	0.0018531	0.002492	0.041377	0.0345127	0.0496535	0.0354396	0.0372781
Proteobacteria	Betaproteobacteria	Burkholderiales	Sutterellaceae	Sutterella	Sutterella massiliensis	0.0115544	0.013364	0.0186024	0.0060949	0.0070527	0.0031926	0.0071204	0.0110001	0.00358	0.0031393	0.0053493	0.0055314	0.0151321	0.019364	0.0165201	0.0134574	0.0130518	0.0109146	0.008634	0.0166389	0.0201795	0.0176806	0.0156713	0.0135079	0.014205	0.014425	0.017501	0.0142478	0.0087525	0.006632	0.0077312	0.00631	0.0066283	0.0092168	0.0061248	0.0087934	0.009811	0.0052161	0.009366	0.025864	0.019267	0.0178743	0.0166827	0.0203082
Firmicutes	Clostridia	Clostridiales	Lachnospiraceae	Robinsoniella	Robinsoniella peoriensis	0.011177	0.00303	0.0037929	0.00281	0.0200685	0.00762	0.0100301	0.0075351	0.0066598	0.0094787	0.0072463	0.0067507	0.0061421	0.00391	0.00721	0.0100936	0.020232	0.020207	0.030286	0.020207	0.020102	0.0100413	0.010136	0.030192	0.0056635	0.00273	0.0043653	0.0031682	0.00362	0.030288	0.030285	0.02014	0.030193	0.030459	0.020193	0.0068355	0.009347	0.010048	0.007062	0.000345	0.00472	0.0060595	0.00406	0.00483
Bacteroidetes	Bacteroidia	Bacteroidales	Bacteroidaceae	Bacteroides	Bacteroides salyersiae	0.00978944	0.00468	0.006349	0.004976	0.0088612	0.017763	0.0066605	0.0099651	0.0098594	0.012965	0.013902	0.0068743	0.0038821	0.0038325	0.004091	0.0032512	0.011694	0.0095407	0.00452	0.0128041	0.016623	0.0171564	0.0181516	0.03056	0.0027805	0.0072181	0.0040363	0.00302	0.0033525	0.00871	0.007302	0.0091742	0.007253	0.005924	0.0095615	0.011447	0.014272	0.0142581	0.015622	0.0038	0.0045907	0.0045486	0.0056811	0.004874
Firmicutes	Clostridia	Clostridiales	Lachnospiraceae	Blautia	Blautia faecis	0.00924371	0.02082	0.020583	0.020477	0.0114	0.003227	0.0044913	0.0055972	0.005078	0.0089193	0.005864	0.0063467	0.00112	0.0085366	0.0032634	0.0009678	0.010734	0.0109387	0.0094041	0.0102014	0.0116615	0.0091886	0.0111975	0.01281	0.001038	0.0106764	0.0104696	0.010497	0.010288	0.023458	0.0116746	0.0117311	0.0118863	0.013007	0.0228973	0.009328	0.008121	0.0087511	0.006818	0.000172	0.000814	0.0008866	0.0008856	0.000771
Bacteroidetes	Bacteroidia	Bacteroidales	Bacteroidaceae	Bacteroides	Bacteroides uniformis	0.00913088	0.017966	0.028754	0.022595	0.0013345	0.0037705	0.0010253	0.001353	0.0037697	0.009653	0.001551	0.0007727	0.026427	0.0122149	0.0286768	0.015866	0.0005888	0.00069198	0.0013001	0.00088404	0.00156	0.0022981	0.0023417	0.004409	0.0140215	0.0158448	0.0149283	0.0360374	0.011953	0.001874	0.000783	0.0012351	0.0003383	0.0047917	0.002367	0.002838	0.002114	0.0021861	0.001724	0.021202	0.011016	0.0147685	0.0177205	0.0154941
Firmicutes	Clostridia	Clostridiales	Peptostreptococcaceae	Romboutsia	Romboutsia timonensis	0.00815958	0.00361	0.0022215	0.002705	0.0307162	0.0205515	0.0300131	0.0176672	0.0060069	0.0074183	0.009839	0.0093973	0	5.25e-05	2.42e-05	3.12e-05	0.0162016	0.0142559	0.005683	0.0150134	0.0085236	0.0083271	0.0047097	0.008893	0.0001005	0.0010274	0.0021337	0.0009554	0.002136	0.007492	0.0177002	0.01493	0.016823	0.018457	0.002897	0.0089498	0.01489	0.006846	0.00917	0	0.0001221	0.000118	0.0010382	0.0005731
Bacteroidetes	Bacteroidia	Bacteroidales	Tannerellaceae	Parabacteroides	Parabacteroides merdae	0.00737309	0.00213	0.0034665	0.00217	0.005	0.030109	0.0063001	0.00257	0.0052	0.00141	0.00518	0.00301	0.0027121	0.00102	0.0035742	0.0023712	0.0086186	0.0081717	0.0300881	0.0100663	0.008478	0.010138	0.0075604	0.020064	0.00137	0.00167	0.00169	0.0054282	0.00155	0.010072	0.01	0.0096281	0.00686	0.030125	0.0070483	0.010113	0.00183	0.00561	0.000576	0.00138	0.00122	0.00239	0.00284	0.00258
Firmicutes	Clostridia	Clostridiales	Lachnospiraceae	Lachnoclostridium	[Clostridium] hylemonae	0.00661743	0.003112	0.0013494	0.00154	0.010582	0.0082368	0.010664	0.0082512	0.0088198	0.00707	0.00621	0.007607	0.0015581	0.000814	0.0012326	0.0014624	0.0103381	0.0102981	0.010308	0.0204249	0.0102045	0.0093192	0.0105286	0.010288	0.000938	0.0015588	0.001463	0.0016382	0.001085	0.010648	0.0104278	0.0091242	0.01029	0.0104588	0.0056949	0.006271	0.008498	0.0050481	0.00576	0.000172	0.000244	0.0009746	0.0007635	0.000286
Firmicutes	Clostridia	Clostridiales	Lachnospiraceae	Lachnoclostridium	[Clostridium] saccharolyticum	0.00656215	0.006318	0.0039805	0.0052918	0.0076722	0.0066046	0.0069045	0.0064922	0.0059467	0.0077167	0.006298	0.0043077	0.003782	0.0044586	0.0049845	0.0019356	0.00976295	0.0104234	0.0077111	0.00621084	0.0056101	0.0117066	0.0102783	0.01015	0.003112	0.0037351	0.0025744	0.0049	0.0026605	0.006478	0.004982	0.0063191	0.0062343	0.005254	0.0087328	0.0107676	0.010283	0.0072402	0.007994	0.010342	0.0021567	0.001448	0.002167	0.0025091
Proteobacteria	Deltaproteobacteria	Desulfovibrionales	Desulfovibrionaceae	Desulfovibrio	Desulfovibrio simplex	0.00573572	0.0032	0.0021865	0.00138	0.00876	0.0200725	0.0093504	0.00988	0.0071097	0.0095393	0.01	0.0101221	0.00198	0.00126	0.00087	0.0008742	0.00708855	0.00453388	0.002972	0.00712482	0.004621	0.0048138	0.0040951	0.00635	0.00124	0.00112	0.0013	0.000917	0.0013325	0.00533	0.00652	0.00429	0.0057983	0.00667	0.0047265	0.0063078	0.006857	0.0046	0.005618	0.00155	0.000854	0.000857	0.00156	0.00141
Firmicutes	Clostridia	Clostridiales	-	Flintibacter	Flintibacter butyricus	0.00569257	0.004426	0.003938	0.0065719	0.0060594	0.007107	0.0039521	0.0071212	0.002356	0.004275	0.0044089	0.0045993	0.006722	0.005967	0.005638	0.007617	0.00778235	0.0091194	0.0097501	0.00750786	0.006942	0.0065404	0.0067198	0.009224	0.005493	0.0041407	0.005007	0.0045498	0.004973	0.007128	0.0091192	0.0080012	0.008505	0.0077128	0.004827	0.006644	0.0047029	0.0054411	0.00506	0.00138	0.006107	0.0058775	0.0055021	0.004732
Bacteroidetes	Bacteroidia	Bacteroidales	Bacteroidaceae	Bacteroides	Bacteroides cellulosilyticus	0.00555909	0.0023	0.00649	0.00217	0.00353	0.00131	0.00298	0.00681	0.00394	0.00293	0.00388	0.00313	0.00417	0.0055163	0.0054684	0.0071812	0.00646965	0.00427988	0.000551	0.00773589	0.0054355	0.0066651	0.0037902	0.00907	0.00533	0.0085475	0.00426	0.0050482	0.0054525	0.005762	0.00613	0.0073781	0.01	0.0093017	0.00714	0.0081555	0.00404	0.010112	0.010072	0.03	0.0090627	0.0200295	0.00559	0.03
Bacteroidetes	Bacteroidia	Bacteroidales	Barnesiellaceae	Barnesiella	Barnesiella intestinihominis	0.0054348	0.00344	0.00168	0.0023329	0.0032885	0.00544	0.00371	0.0100451	0.00427	0.00569	0.00828	0.00419	0.00198	0.00247	0.00184	0.00159	0.0092975	0.00607576	0.006742	0.0100469	0.00881	0.0100413	0.00341	0.007638	0.0016735	0.00314	0.00177	0.00206	0.00153	0.003384	0.0066556	0.00979	0.00691	0.0098451	0.0036165	0.0100378	0.0093439	0.0057261	0.00499	0.003622	0.00297	0.00109	0.0036	0.00247
Firmicutes	Clostridia	Clostridiales	Lachnospiraceae	Coprococcus	Coprococcus eutactus	0.00538209	0.013284	0.012069	0.013866	0	0	0	0	0	0	0	0	0.0237981	0.0133313	0.0139377	0.035494	0	0	0	0	0	0	0	0	0.025524	0.0283368	0.0124857	0.02302	0.01272	0	0	0	0	0	0	0	0	0	0	0.02138	0.0254433	0.0251663	0.0139711	0.0248682
Bacteroidetes	Bacteroidia	Bacteroidales	Odoribacteraceae	Butyricimonas	Butyricimonas faecihominis	0.00529271	0.006068	0.0065705	0.0052969	0.0020535	0.0057656	0.0038962	0.0065824	0.0018838	0.0077437	0.004394	0.0037783	0.0065102	0.0062243	0.0052563	0.003029	0.00785	0.00299412	0.0018281	0.0049628	0.0081906	0.0067032	0.0029603	0.007042	0.0047215	0.0038709	0.0040127	0.0060328	0.0049111	0.002304	0.005168	0.0077972	0.0027523	0.0055401	0.0036203	0.0060853	0.005216	0.0021883	0.006124	0.005002	0.0044283	0.0037816	0.0043091	0.0025792
Bacteroidetes	Bacteroidia	Bacteroidales	Bacteroidaceae	Bacteroides	Bacteroides stercoris	0.00503567	0.040246	0.020109	0.0100529	0	0.0024663	9.04e-05	0.00266	0.000179	0.000352	8.63e-05	0.000407	0.0101562	0.00234	0.0403141	0.00337	0.0044568	0.0009548	0.001234	0.00218932	0.0023755	0.0076926	0.0020351	0.002066	0.009507	0.0201174	0.0079677	0.0100382	0.00243	0.000576	0.000748	0.0044022	0.0012083	0.0010417	0.000145	0.000604	0.000564	0.000842	0.000672	0.000517	0.0100407	0.0050491	0.010061	0.0072702
Firmicutes	Bacilli	Lactobacillales	Enterococcaceae	Enterococcus	Enterococcus hirae	0.00482734	0.000902	0.0013865	0.000529	0.0081142	0.007399	0.0050601	0.0100451	0.0005378	0.003488	0.00337	0.000813	5.21e-05	0	0	0	0.000569	0.0013159	8.81e-05	0.000105	0.0031355	0.0013113	0.000664	0.00107	0	0	0.000111	0.00042	0	0.00662	0.0058056	0.0031981	0.0022283	0.00121	4.83e-05	0.00121	0.0031	0.000505	0.000984	0	0	0	0	0
Firmicutes	Clostridia	Clostridiales	Ruminococcaceae	Negativibacillus	Negativibacillus massiliensis	0.00470222	0.005904	0.004159	0.0046629	0.0055145	0.0091801	0.0064802	0.0071706	0.0034994	0.0037273	0.0050926	0.0040637	0.004298	0.0041231	0.0046454	0.0053356	0.00735045	0.0040625	0.0043621	0.00583336	0.0072501	0.0044476	0.0032757	0.005326	0.002914	0.0044654	0.0036201	0.0040502	0.00304	0.005618	0.0055562	0.0043502	0.005895	0.0078417	0.0024583	0.0036233	0.003338	0.0034281	0.005614	0.00448	0.0040233	0.004023	0.0041565	0.002315
Firmicutes	Clostridia	Clostridiales	Lachnospiraceae	-	[Eubacterium] rectale	0.00469766	0.01295	0.008168	0.0101718	0	0	0	0	0	0	0	0	0.0090402	0.0111391	0.0135576	0.0260814	0	7.96e-06	0	0	0	0	0	0	0.03737	0.039283	0.013204	0.025505	0.013038	0	0	0	4.83e-05	0	0	0	0	0	0	0.022932	0.013697	0.0504546	0.0108535	0.0248721
Firmicutes	Clostridia	Clostridiales	Clostridiaceae	Hungatella	Hungatella hathewayi	0.00459353	0.000574	0.002256	0.000265	0.007875	0.001451	0.00673	0.004912	0.006868	0.004013	0.006033	0.0126507	0.0001041	0.0007615	0.0003869	0.0004372	0.0085089	0.00383488	0.003439	0.00672576	0.001965	0.001445	0.002614	0.003884	0.0004685	0.0005284	0.000166	0.0001146	0.000495	0.007422	0.009621	0.007498	0.0107323	0.008214	0.004636	0.004387	0.005402	0.007859	0.006508	0.00138	0.0002843	0.000473	0.0003965	0.0002423
Firmicutes	Clostridia	Clostridiales	Oscillospiraceae	Oscillibacter	Oscillibacter ruminantium	0.00439445	0.005658	0.0059089	0.0051876	0.0014729	0.0019226	0.0018435	0.0042431	0.0021817	0.004813	0.0037113	0.0042347	0.0071313	0.005854	0.0051488	0.0060836	0.0031944	0.0014792	0.0018552	0.00233105	0.00217	0.0032214	0.0021736	0.002015	0.007367	0.0045471	0.005201	0.0058092	0.0071335	0.005256	0.0038432	0.0039573	0.0051717	0.0028762	0.005019	0.0040086	0.0036569	0.0033081	0.004654	0.00345	0.0073201	0.0064412	0.0072125	0.0070091
Bacteroidetes	Bacteroidia	Bacteroidales	Odoribacteraceae	Butyricimonas	Butyricimonas paravirosa	0.00436239	0.004264	0.0052075	0.004652	0.0018492	0.005807	0.0037125	0.0052772	0.001763	0.005895	0.004573	0.003662	0.0051581	0.004386	0.0035314	0.002278	0.0070663	0.0041777	0.002842	0.0056358	0.006582	0.0069045	0.0037941	0.0047869	0.0035475	0.003551	0.0031257	0.004894	0.0036405	0.00295	0.004449	0.0060844	0.0045513	0.004789	0.00222	0.0049143	0.0052609	0.0021891	0.00478	0.003103	0.0030507	0.0028941	0.003418	0.0034631
Proteobacteria	Alphaproteobacteria	Rhodospirillales	Rhodospirillaceae	Rhodospirillum	Rhodospirillum rubrum	0.00394359	0.0059	0.00737	0.00159	0.00452	0.0046825	0.0047	0.00447	0.000777	0.0016993	0.00276	0.000488	0.0036421	0.0043863	0.00658	0.00893	0.0013	0.00072798	0.00187	0.0020438	0.00107	0.0013638	0.00133	0.000656	0.009307	0.0100881	0.0049477	0.00443	0.00527	0.00166	0.00235	0.00224	0.00121	0.00346	0.00164	0.00151	0.000845	0.0018	0.00103	0.01	0.00699	0.0200591	0.00556	0.010022
Bacteroidetes	Bacteroidia	Bacteroidales	Bacteroidaceae	Bacteroides	Bacteroides faecis	0.00358689	0.002214	0.0045975	0.0019629	0.0023667	0.0045666	0.0078712	0.0043262	0.0046287	0.005103	0.0052656	0.0030114	0.0020052	0.0024955	0.0021026	0.0018412	0.0052531	0.0038412	0.0044882	0.0042871	0.0080675	0.0053781	0.0064476	0.004354	0.001138	0.0030801	0.001714	0.0024812	0.002498	0.00367	0.0050244	0.0063726	0.0031433	0.0057121	0.0012075	0.0049519	0.0027259	0.0035952	0.00226	0.005854	0.001871	0.0029845	0.0022872	0.0034581
Proteobacteria	Betaproteobacteria	Burkholderiales	Sutterellaceae	Turicimonas	Turicimonas muris	0.00356804	0.001476	0.003245	0.003179	0.005102	0.010556	0.009621	0.004914	0.0070257	0.009863	0.012348	0.0059843	0.0003383	0.0015773	0.0001209	0.0001872	0.0020166	0.0044225	0.001408	0.0024289	0.0004085	0.0006185	0.0001966	0.0003999	0.000301	0.0029111	0.0025163	0.0008024	0.0058805	0.000216	0.0003914	0.0007281	0.000918	0.0008764	0	0.0003398	0.000517	5.61e-05	0.00024	0.000517	0.0016663	2.95e-05	0.002991	0.0009241
Firmicutes	Clostridia	Clostridiales	Ruminococcaceae	Ruminococcus	Ruminococcus faecis	0.00356181	0.001396	0.001969	0.0005299	0.002636	0.0201088	0.0004523	0.0205412	0.0042999	0.001851	0.001469	0.00195	0.001822	0.0002626	0.0013759	0.0004684	0.0053042	0.00113388	0.0058991	0.00100546	0.006944	0.0085753	0.004226	0.004466	0.000502	0.0003232	0.0001106	0.0001912	0.0003156	0.001512	0.0102846	0.0301123	0.0086517	0.0060507	0.001834	0.0200756	0.0301878	0.0202241	0.020312	0	0.0005686	0.0004431	0.0007631	0.000837
Bacteroidetes	Bacteroidia	Bacteroidales	Bacteroidaceae	Bacteroides	Bacteroides dorei	0.00356049	0.000902	0.002516	0.001531	0.0008562	0.0006535	0.0010553	0.00397	0.0055888	0.001522	0.00181	0.001586	0.002346	0.000972	0.0018822	0.000343	0.0041182	0.0093988	0.004999	0.00632586	0.006895	0.0015553	0.001644	0.005932	0.001605	0.000676	0.000581	0.0008022	0.0004955	0.010432	0.001531	0.0024931	0.002948	0.0115034	0.0301448	0.0032458	0.00906	0.0044361	0.004154	0.00138	0.000813	0.000886	0.001193	0.000881
Firmicutes	Clostridia	Clostridiales	Lachnospiraceae	Eisenbergiella	Eisenbergiella tayi	0.00339478	0.000164	0.000474	0.0003709	0.0028442	0.0085226	0.00332	0.00117	0.0085489	0.0020193	0.0065563	0.0042707	0.000182	0.0001573	0.000218	0.0002494	0.0026479	0.0069968	0.0038061	0.0042356	0.0031855	0.0041538	0.0037402	0.00249	0.0002005	0.000382	0.000249	3.82e-05	0.000338	0.003098	0.0061212	0.00413	0.0062383	0.0049667	0.0042983	0.0056678	0.0028178	0.0030861	0.003044	0.00276	0.000244	0.0002655	0.000458	4.4e-05
Firmicutes	Clostridia	Clostridiales	Lachnospiraceae	Lachnoclostridium	[Clostridium] clostridioforme	0.00335702	0.001804	0.0016045	0.001799	0.002669	0.0031515	0.0043374	0.0024812	0.005885	0.0022863	0.0058763	0.0076493	0.0019791	0.001287	0.0020072	0.001592	0.0023434	0.00586998	0.001935	0.00394492	0.0020891	0.0034779	0.0057547	0.004494	0.002515	0.0017328	0.001494	0.001911	0.0011935	0.004972	0.0024972	0.002356	0.0033883	0.001539	0.001983	0.0026028	0.0032409	0.0029201	0.001176	0.00345	0.001546	0.0009755	0.0014665	0.001608
Bacteroidetes	Bacteroidia	Bacteroidales	Rikenellaceae	Tidjanibacter	Tidjanibacter massiliensis	0.00333732	0	0.0003649	0.000265	0.001511	0.0005443	0.000663	0.002076	0.0011398	0.002052	0.00069	0.0014613	0.000104	0.0005258	4.84e-05	0.000375	0.0017229	0.0030668	0.001384	0.0015098	0.007477	0.007842	0.009006	0.004666	0.000301	0.000176	0.000194	0.0001532	0.000473	0.001872	0.005485	0.00996	0.006961	0.0050857	0.032508	0.022344	0.011599	0.009376	0.02197	0	0.000488	0.0002951	0.0005805	0.0003521
Firmicutes	Clostridia	Clostridiales	Lachnospiraceae	Anaerotignum	Anaerotignum lactatifermentans	0.00329867	0.001394	0.000912	0.002008	0.00578	0.0032363	0.0037104	0.00339	0.0051099	0.0086493	0.0044	0.00496	0.001589	0.001313	0.001137	0.001123	0.0046893	0.0043338	0.00365	0.00357829	0.00868	0.00477	0.0052651	0.007992	0.001306	0.0002634	0.001438	0.0016792	0.001373	0.005252	0.0049856	0.0047681	0.0043	0.0035	0.00323	0.0037755	0.0031	0.0043161	0.003114	0.00155	0.00118	0.001537	0.00208	0.001146
Proteobacteria	Deltaproteobacteria	Desulfovibrionales	Desulfovibrionaceae	Desulfovibrio	Desulfovibrio intestinalis	0.0031015	0.000492	0.001022	0.000424	0.001783	0.00566	0.00757	0.00496	0.002186	0.00284	0.0057	0.00122	0.000547	0.000341	0.0002904	0.0002492	0.00408	0.00467796	0.00458	0.00217729	0.001557	0.01328	0.0073351	0.002157	0.00295	0.000617	0.000885	0.001567	0.001216	0.00353	0.00666	0.0052181	0.01015	0.00313	0.00353	0.01148	0.01024	0.00657	0.00649	0.000172	0.001057	0.00127	0.001069	0.001895
Firmicutes	Clostridia	Clostridiales	-	Flavonifractor	Flavonifractor plautii	0.0030227	0.000984	0.0014945	0.0019018	0.0042425	0.005005	0.005403	0.0050992	0.0026839	0.00344	0.004142	0.003291	0.000964	0.0011828	0.0013778	0.0011234	0.0038288	0.0083209	0.003396	0.00460446	0.0033415	0.005683	0.0041626	0.002974	0.00087	0.0017897	0.0008857	0.0012232	0.0011715	0.005828	0.0078718	0.0068751	0.006233	0.005337	0.006373	0.0036678	0.006243	0.004717	0.002996	0.003624	0.0013823	0.0006786	0.001435	0.0012991
Bacteroidetes	Bacteroidia	Bacteroidales	Bacteroidaceae	Bacteroides	Bacteroides thetaiotaomicron	0.00293994	0.000492	0.00109	0.00132	0.0034884	0.001195	0.0033502	0.000947	0.0037998	0.00173	0.0021526	0.001262	0.000339	0.0019963	0.0014526	0.000437	0.0018579	0.00230346	0.001914	0.00091689	0.00316	0.0040651	0.0053408	0.001506	0.000234	0.0002054	0.000442	0.0016082	0.00045	0.00151	0.0016056	0.002382	0.0011083	0.0019217	0.0038183	0.0032833	0.0044639	0.0018561	0.002254	0.000517	0.000285	0.000236	0.000916	0.000132
Firmicutes	Clostridia	Clostridiales	Lachnospiraceae	Lachnoclostridium	[Clostridium] asparagiforme	0.00266994	0.00246	0.000656	0.0013729	0.005615	0.00308	0.0045503	0.0024351	0.0022699	0.00223	0.00173	0.00248	0.00206	0.00213	0.00123	0.00212	0.00469645	0.00435546	0.0041801	0.00608829	0.003391	0.002974	0.0031653	0.003438	0.00131	0.0026694	0.00218	0.00118	0.0020725	0.00353	0.0039556	0.0033081	0.00416	0.00475	0.0018783	0.0030955	0.00362	0.00185	0.002618	0.00603	0.000325	0.00127	0.00199	0.000595
Firmicutes	Clostridia	Clostridiales	Ruminococcaceae	Ruminococcus	Ruminococcus champanellensis	0.002535	0.01197	0.002334	0.00307	0	0	3.01e-05	0	2.99e-05	0	8.63e-05	0	0.01138	0.00383	0.00834	0.01282	3.86e-05	3.98e-06	0	3.586e-05	0	2.75e-05	0	0	0.01025	0.02564	0.01104	0.00779	0.0147525	0	0	0	0	0	0	0	0	0	0	0.0081	0.01171	0.01178	0.01333	0.013
Bacteroidetes	Bacteroidia	Bacteroidales	Bacteroidaceae	Bacteroides	Bacteroides xylanolyticus	0.00241346	0.00517	0.001567	0.003544	0.000137	7.26e-05	6.03e-05	0	0.0004488	0.000176	0	4.07e-05	0.002347	0.007648	0.000822	0.0106864	5.79e-05	3.18e-05	0	5.52e-05	7.66e-05	4.13e-05	0	4.8e-05	0.0081015	0.0002941	0.0105254	0.0103054	0.0204285	0	3.56e-05	0	4.83e-05	0	0.000193	7.55e-05	4.7e-05	0	9.6e-05	0.032757	0.010447	0.007775	0.010489	0.0089431
Firmicutes	Clostridia	Clostridiales	Lachnospiraceae	Lachnoclostridium	Lachnoclostridium pacaense	0.00219259	0.00131	0.003389	0.005934	0.002186	0.000435	0.001421	0.000541	0.002117	0.003577	0.003284	0.0013447	0.003597	0.006144	0.0012332	0.004028	0.00081965	0.0003104	0.000198	0.0013203	0.001579	0.0008805	0.0002565	0.002972	0.00526	0.0009097	0.00509	0.002255	0.0016885	0.000576	0.00146	0.001038	0.0016937	0.000584	0.0024575	0.001473	0.0016909	0.00151	0.001852	0.00345	0.0028487	0.00461	0.004853	0.0009691
Firmicutes	Clostridia	Clostridiales	Lachnospiraceae	Blautia	Blautia luti	0.00206728	0.001802	0.00321	0.0017979	0.001165	0	0.000784	0.000406	8.97e-05	0.0002643	8.63e-05	0.0002034	0.0046571	0.0050455	0.0091544	0.003214	0.0013105	0.00110498	0.000947	0.00165404	0.00128	0.0006195	0.0007399	0.002074	0.003516	0.0035531	0.003704	0.002679	0.0018205	0.001224	0.0018898	0.000925	0.00179	0.0015421	0.0008208	0.0008313	0.0008929	0.000729	0.000576	0.00931	0.0049167	0.0033361	0.0032335	0.001786
Firmicutes	Clostridia	Clostridiales	Lachnospiraceae	Eisenbergiella	Eisenbergiella massiliensis	0.00206686	0.00877	0.00241	0.00323	0.00089	0.0003993	0.000844	0.000541	0.00149	0.00343	0.0019	0.00146	0.00253	0.00271	0.00365	0.00768	3.86e-05	0.000207	4.4e-05	0.00063276	0.000434	0.000757	0.00125	0.001086	0.0074635	0.00487	0.00243	0.0051582	0.00423	0.00166	0.000926	0.000617	0.000387	0.000584	0.000676	0.00185	0.00193	0.000954	0.00206	0.02	0.00508	0.00724	0.00318	0.01
Firmicutes	Clostridia	Clostridiales	Christensenellaceae	Christensenella	Christensenella massiliensis	0.00197329	0	0.0003649	0.0004239	0.0025715	0.00287	0.004522	0.00356	0.0036858	0.004544	0.0041343	0.003619	0.0001822	0.0002363	2.42e-05	0.0004676	0.003367	0.002478	0.001651	0.00422776	0.0039351	0.0034991	0.0032462	0.001648	0.0004675	0.0001175	0.0003877	0.0003438	0.0006975	0.001728	0.0037416	0.0035374	0.001982	0.0027531	0.0024135	0.0031735	0.002677	0.002022	0.003286	0	0.0005693	0.0002361	0.0009768	0.0006382
Firmicutes	Clostridia	Clostridiales	Clostridiaceae	Hungatella	Hungatella effluvii	0.00187509	0	0.00153	0.000424	0.0045484	0.00602	0.00344	0.00298	0.00365	0.006218	0.00466	0.0052107	7.81e-05	0.0002103	7.25e-05	6.24e-05	0.000946	0.00079998	0.00172	0.00102	0.000638	0.0004678	0.0004981	0.00109	3.35e-05	0.000235	0.000138	0.000267	0.00036	0.00187	0.00107	0.0026681	0.00416	0.00196	0.000434	0.00113	0.000939	0.000449	0.001274	0	0	5.91e-05	0.000122	4.41e-05
Proteobacteria	Gammaproteobacteria	Enterobacterales	Enterobacteriaceae	Escherichia	Escherichia fergusonii	0.00184013	0.00427	0.005765	0.00217	0.0014382	0.000362	0.0018091	0.000722	0.0002392	0.0005273	0.000777	0.000528	0.00138	0.000867	0.0010882	0.0010612	0.0001061	0.00027838	2.2e-05	0.00016576	0.0002805	0.0003578	0.000151	0.000624	0.001038	0.0003517	0.00047	0.0009174	0.0010135	0.000288	0.000285	5.62e-05	0.0001933	0.000292	4.83e-05	0.0003018	0.0002819	5.61e-05	2.4e-05	0.00655	0.0015863	0.0016841	0.0010701	0.0004401
Firmicutes	Clostridia	Clostridiales	Clostridiaceae	Caloramator	Caloramator fervidus	0.00182838	0.003116	0.002443	0.002275	0.001913	0.002	0.001297	0.0012151	0.001729	0.002437	0.001295	0.00122	0.002996	0.002281	0.002782	0.002682	0.00157265	0.0012298	0.0020081	0.00038676	0.0025805	0.001308	0.001268	0.000624	0.0034785	0.003732	0.00194	0.0029384	0.0026125	7.2e-05	0.00139	0.0007291	0.000532	0.00142	0.000579	0.001662	0.001267	0.0003931	0.001632	0.00069	0.003618	0.002511	0.003361	0.002663
Bacteroidetes	Bacteroidia	Bacteroidales	Rikenellaceae	Alistipes	Alistipes onderdonkii	0.00168364	0	0.0001094	0	0.0032484	0.000508	0.0035	0.0059951	0.000359	0.0009683	0.00155	4.07e-05	0	0.000105	0	6.24e-05	0.00423965	0.00884368	0.004444	0.0089825	0.0048755	0.0100551	0.0067902	0.007642	0.0001	0	5.54e-05	0	4.5e-05	0	0	0.000224	0.000145	0	0	3.78e-05	0	0.000225	0.000192	0	0.0001627	0	0.0002446	0.0001541
Bacteroidetes	Bacteroidia	Bacteroidales	Prevotellaceae	Paraprevotella	Paraprevotella clara	0.00167521	0.003522	0.0028085	0.002068	0.0003767	0.001305	0.000513	0.001714	0.0005677	0.0004107	0.0002593	0.0003254	0.002189	0.001523	0.0049029	0.0028124	0.0004537	0.0005569	0.0002201	0.0006328	0.000562	0.0010327	0.0009055	0.0006079	0.003716	0.0040211	0.004756	0.0021064	0.001665	0.000576	0.0003918	0.0004771	0.000338	0.0010837	0.0006275	0.000302	0.000423	0.000729	0.000888	0.000344	0.003501	0.003511	0.0033256	0.004666
Firmicutes	Clostridia	Clostridiales	Clostridiaceae	Mordavella	Mordavella massiliensis	0.0016431	0.00115	0.000584	0.000794	0.0019142	0.0016	0.00154	0.00131	0.00146	0.0019387	0.00147	0.0022407	0.000625	0.000683	0.0008225	0.000312	0.0028358	0.0034954	0.002484	0.00221456	0.00161	0.0033726	0.0026606	0.0026059	0.000737	0.000734	0.000442	0.000535	0.000225	0.00216	0.0021724	0.003112	0.0030966	0.00125	0.0021283	0.0027178	0.00221	0.002132	0.002016	0	0.000651	0.000266	0.000397	0.000154
Firmicutes	Clostridia	Clostridiales	Ruminococcaceae	Anaerotruncus	Anaerotruncus colihominis	0.00162571	0.000492	0.0006195	0.0009529	0.00065	0.0004713	0.0020231	0.0009021	0.0007772	0.0009383	0.0013813	0.0005694	0.0002861	0.0008403	0.0007012	0.000436	0.0012157	0.00273786	0.001299	0.00202232	0.00097	0.0015282	0.001313	0.001954	0.0006025	0.0003227	0.0004977	0.0007262	0.0001805	0.00108	0.0014958	0.0031449	0.00295	0.0005847	0.004734	0.0033572	0.0021619	0.0041544	0.00108	0	0.0005283	0.0002065	0.0005195	0.00022
Proteobacteria	Deltaproteobacteria	Desulfovibrionales	Desulfovibrionaceae	Desulfovibrio	Desulfovibrio piger	0.00159052	0.00279	0.002557	0.0017519	0.0016815	0.002539	0.002352	0.0016202	0.001408	0.0012874	0.0015553	0.0014207	0.0016421	0.0015976	0.0013275	0.0010296	0.0015312	0.00256	0.0014281	0.0019299	0.0017656	0.0017728	0.0017016	0.0019819	0.001234	0.0009691	0.0014663	0.0010314	0.0017305	0.001508	0.0012426	0.0011222	0.0011114	0.0020451	0.0012548	0.001734	0.001969	0.000954	0.002328	0	0.0011383	0.001297	0.0019835	0.0015681
Proteobacteria	Alphaproteobacteria	Rhodospirillales	Rhodospirillaceae	Aestuariispira	Aestuariispira insulae	0.00159021	0.000984	0.000438	5.29e-05	0.000513	0.00432	0.000904	0.00573	0.000508	0.000763	0.000777	0.00187	0.000104	0.000131	0.000629	6.24e-05	7.72e-05	0.00248	0.000771	0.00153	0.00391	0.00234	0.00184	0.00293	0.00134	0.000352	0.000553	0.000115	0.00027	0.00576	7.12e-05	0.000702	0.000242	0.00254	0.00222	0.00329	0.00188	0.00359	0.00329	0	0.000854	0.000384	0.000855	0.00242
Firmicutes	Clostridia	Clostridiales	Clostridiales Family XIII. Incertae Sedis	Emergencia	Emergencia timonensis	0.00149848	0.00082	0.001022	0.000953	0.0011982	0.0011926	0.0012663	0.001937	0.0012857	0.002142	0.001727	0.0020733	0.0007811	0.0009193	0.000628	0.0007492	0.00244165	0.002177	0.0018041	0.00290469	0.001938	0.0019728	0.0018112	0.0021939	0.0008705	0.0010864	0.000775	0.0012602	0.000766	0.002234	0.0023138	0.0041293	0.0028034	0.002505	0.001595	0.0024553	0.0018799	0.0027472	0.002396	0	0.000854	0.0003836	0.0007945	0.000749
Firmicutes	Clostridia	Clostridiales	Lachnospiraceae	Bariatricus	Bariatricus massiliensis	0.00147353	0.001562	0.001421	0.00053	0.002327	0.001668	0.001628	0.001807	0.000956	0.001441	0.000777	0.00122	0.001172	0.000893	0.001088	0.000905	0.002718	0.001619	0.00205	0.000883	0.001199	0.001716	0.001856	0.001248	0.000368	0.00182	0.000967	0.001528	0.000653	0.001584	0.00264	0.002272	0.00324	0.002248	0.0003865	0.001019	0.001737	0.0046	0.001224	0	0.001585	0.000621	0.000824	0.00086
Firmicutes	Clostridia	Clostridiales	Lachnospiraceae	Anaerostipes	Anaerostipes hadrus	0.00144266	0.002212	0.002264	0.003869	0.0007532	0.0007613	0.0005124	0.0002703	0.0005383	0.0007043	0.000949	0.0002847	0.002295	0.0017335	0.0019562	0.006431	0.0010709	0.0012366	0.001629	0.001052	0.00143	0.0006469	0.0007551	0.0018069	0.003384	0.0009104	0.0010227	0.002752	0.003708	0.003168	0.001816	0.0017962	0.001111	0.0012934	0.001642	0.000793	0.000705	0.0009541	0.0006	0.005174	0.002806	0.002513	0.0013436	0.0022661
Firmicutes	Clostridia	Clostridiales	Lachnospiraceae	Lachnoclostridium	[Clostridium] glycyrrhizinilyticum	0.00141007	0.00082	0.0002909	0.0005299	0.002709	0.00558	0.001537	0.002838	8.97e-05	0.0002643	0	8.14e-05	0.0005201	0.000341	0.000556	0.0004996	0.00573	0.00095	0.003807	0.000854	0.000536	0.00088	0.001799	0.000928	0.00067	0.0005571	0.0003323	0.0003434	0.0003832	0.002158	0.002353	0.003564	0.001981	0.005092	0.0001448	0.001284	0.002438	0.001123	0.000936	0	8.14e-05	0.000531	0.0001221	0.0001102
Firmicutes	Clostridia	Clostridiales	Eubacteriaceae	Eubacterium	[Eubacterium] eligens	0.00132945	0.00541	0.003942	0.001059	0	0	0	0	0	0	0	0	0.003044	0.001571	0.004573	0.002463	0	0	0	0	0	0	0	0	0.0012035	0.006518	0.004151	0.001563	0.0017101	0	0	0	0	0	0	0	0	0	0	0	0.003623	0.002838	0.002203	0.003148
Bacteroidetes	Bacteroidia	Bacteroidales	Bacteroidaceae	Bacteroides	Bacteroides caecimuris	0.00132768	0.000328	0.0006199	0.00053	0.0030498	0.003586	0.0038334	0.00253	0.000657	0.0003816	0.0007763	0.000651	0.0006771	0.0009201	0.0006288	0.000156	0.0010807	0.0009066	0.000837	0.00169006	0.000715	0.0016339	0.0007553	0.005902	0.000334	0.0004115	0.000332	0.0003816	0.000315	0.00122	0.0007832	0.0018204	0.0009667	0.0005838	0.000676	0.0006798	0.000235	0.0003371	0.000456	0	0.000203	0.0004726	0.0004582	0.0005951
Firmicutes	Clostridia	Clostridiales	Lachnospiraceae	Dorea	Dorea longicatena	0.001323	0.002792	0.0023365	0.003125	0	0	3.01e-05	0	0	0	0	0	0.00349	0.0054126	0.0040842	0.0054912	2.89e-05	3.98e-06	0	1.38e-05	0	0	0	0	0.0071335	0.0019981	0.004011	0.003018	0.0028125	0	0	5.61e-05	0	0	0	0	0	0	0	0.009825	0.0059326	0.0062295	0.0038516	0.00368
Bacteroidetes	Bacteroidia	Bacteroidales	Bacteroidaceae	Bacteroides	Bacteroides ovatus	0.00131954	0.001884	0.0031	0.004078	0	0	0	0	0	0	0	0	0.0029204	0.003782	0.0032924	0.0061808	0	0	0	0	5.1e-05	0	0	1.6e-05	0.005086	0.0037594	0.0039217	0.0022952	0.004523	0	0	0	0	0	0	0	0	0	0	0.004822	0.007561	0.0062595	0.008007	0.009476
Firmicutes	Clostridia	Clostridiales	Ruminococcaceae	Agathobaculum	Agathobaculum desmolans	0.00128597	0.003448	0.0029179	0.0057779	0	0	0	0	2.99e-05	0	0	0	0.003182	0.0035719	0.0039131	0.004557	0	7.96e-06	0	5.52e-06	0	1.38e-05	3.02e-05	0	0.007644	0.0040164	0.002406	0.0041992	0.0034886	0	0	0	0	0	0	0	0	0	0	0.0031	0.0043511	0.0038425	0.0039995	0.003548
Firmicutes	Clostridia	Clostridiales	Lachnospiraceae	Lachnoclostridium	[Clostridium] lavalense	0.00124313	0.00123	0.0006929	0.001266	0.00246	0.001743	0.0043401	0.0022521	0.0007169	0.001026	0.001641	0.0023603	0.000599	0.000762	0.000871	0.001408	0.0013978	0.0022666	0.000991	0.001596	0.0004855	0.0009363	0.0005283	0.000704	0.001337	0.000969	0.000553	0.000764	0.0010805	0.002086	0.0012116	0.001403	0.0009667	0.0020384	0.001251	0.0006425	0.000517	0.000842	0.00084	0.000172	0.0007323	0.000738	0.001222	0.000727
Firmicutes	Clostridia	Clostridiales	Lachnospiraceae	Lachnoclostridium	[Clostridium] celerecrescens	0.00121437	0.00123	0.001204	0.0012179	0.0012335	0.000944	0.0017241	0.0008123	0.0004778	0.0015843	0.0013799	0.0006506	0.0010672	0.0010245	0.0011114	0.0007796	0.00085885	0.00064388	0.0011223	0.00149365	0.0014036	0.0010605	0.001238	0.0018119	0.001474	0.0010564	0.001411	0.002025	0.0011485	0.000576	0.001247	0.0012341	0.0013047	0.0006671	0.0010135	0.000642	0.000611	0.0010101	0.000528	0.00172	0.0019937	0.0021531	0.0012525	0.0014101
Firmicutes	Clostridia	Clostridiales	Ruminococcaceae	Ruminiclostridium	[Clostridium] methylpentosum	0.0012099	0	0	0	0.001164	0.001125	0.0007238	0.001534	0.0015587	0.001789	0.001122	0.00203	0.000286	7.88e-05	7.25e-05	0.00025	0.0020335	0.00233116	0.001917	0.00174026	0.0016071	0.002243	0.0032452	0.001646	0.000301	0.0002934	0.000111	7.64e-05	0.000203	0.003026	0.0020622	0.0028301	0.0016427	0.0023777	0.0016413	0.0018503	0.001782	0.0021881	0.001776	0	0	0.000325	6.11e-05	0.000264
Firmicutes	Clostridia	Clostridiales	Lachnospiraceae	Blautia	Blautia wexlerae	0.00119016	0.020082	0.001203	0.001113	0.000308	0.000254	0.0002114	0.000315	2.99e-05	5.86e-05	0	0	0.001121	0.0006045	0.001427	0.001343	0.000164	0.000278	0.000616	8.57e-05	0.000255	8.26e-05	9.06e-05	0.000176	0.001507	0.000792	0.0013	0.0049582	0.000564	0	0.000535	0.0001681	0.000145	0.0002504	0	0.0001133	4.7e-05	0	0.000216	0.00172	0.001301	0.001241	0.000764	0.000616
Firmicutes	Erysipelotrichia	Erysipelotrichales	Erysipelotrichaceae	Turicibacter	Turicibacter sanguinis	0.00115342	0.00369	0.00102	0.000741	0.0013	0.000725	0.000904	0.00162	0.00347	0.00519	0.0044	0.00582	0	5.25e-05	0.00029	3.12e-05	0.000193	0.000267	0.000176	0.000373	0.00135	0.000482	0.000513	0.0024	0	0.00103	0.00147	0.000802	0.00178	0.0013	0.000641	0.00112	0.00126	0.00405	0	7.55e-05	0.000282	5.61e-05	0.00012	0	0	0.000118	0.00055	0.000617
Firmicutes	Clostridia	Clostridiales	Ruminococcaceae	Neglecta	Neglecta timonensis	0.00114223	0.000246	0.0002555	0.0003179	0.001645	0.001015	0.0004223	0.0015331	0.000957	0.001555	0.001812	0.002238	5.21e-05	0.0002101	0.000339	0.000156	0.0018523	0.0022478	0.0017422	0.0021352	0.00097	0.0009915	0.0016479	0.001631	0.000167	0.0002934	0.000277	0.0002674	0.000135	0.002948	0.0025662	0.003507	0.0034783	0.003459	0.0017863	0.0016995	0.002446	0.001404	0.00168	0	0.0002037	5.91e-05	9.16e-05	0.000154
Firmicutes	Clostridia	Clostridiales	Ruminococcaceae	Ruminiclostridium	[Clostridium] viride	0.00113516	0.000574	0.000912	0.00143	0.00199	0.00744	0.00196	0.00523	0.00161	0.00179	0.00328	0.00163	0.000469	0.000184	0.000314	0.00078	0.00324	0.00115	0.0026	0.00129	0.00212	0.00182	0.00177	0.00112	0.000234	0.000793	0.000415	0.000306	0.000833	0.000432	0.00103	0.00168	0.00111	0.00338	0.00101	0.00166	0.000657	0.000674	0.0006	0.00328	0.000772	0.000502	0.00122	0.000595
Firmicutes	Clostridia	Clostridiales	Clostridiaceae	Clostridium	Clostridium saudiense	0.00111414	0.000574	0.000766	0.000265	0.00147	0.00363	0.00241	0.00153	0.0033499	0.00293	0.0035363	0.00598	0	2.63e-05	0	0	0.000193	9.55e-05	8.81e-05	0.000329	0.000536	0.000385	0.000317	0.000576	0	0.00044	0.000138	0.000306	0.000563	0.000576	0.0073	0.00121	0.0027583	0.00455	0.000241	0.0035878	0.00319	0.000898	0.00178	0	0	0.000177	9.16e-05	8.81e-05
Firmicutes	Clostridia	Clostridiales	Lachnospiraceae	Pseudobutyrivibrio	Pseudobutyrivibrio ruminis	0.00109213	0.00172	0.00445	0.002224	0	0	0	0	0	0	0	0	0.002055	0.002369	0.00292	0.002689	0	0	0	0	0	0	0	0	0.001105	0.003351	0.00299	0.00405	0.000608	0	0	0	0	0	0	0	0	0	0	0.01569	0.001827	0.00222	0.001191	0.000308
Firmicutes	Clostridia	Clostridiales	Lachnospiraceae	Coprococcus	Coprococcus comes	0.00107015	0.0041	0.003318	0.003331	0	0.000145	0	0	0	0	0	0	0.0026331	0.0032318	0.0043042	0.004749	0	3.98e-06	0	5.52e-06	0	0	4.53e-05	0	0.005257	0.0042275	0.0022967	0.003825	0.004053	0	0.000142	0.000365	4.83e-05	4.17e-05	4.83e-05	3.78e-05	9.39e-05	0	7.2e-05	0.008277	0.004752	0.003756	0.0028756	0.0055961
Firmicutes	Erysipelotrichia	Erysipelotrichales	Erysipelotrichaceae	Holdemanella	Holdemanella biformis	0.00106011	0.001642	0.001899	0.003389	0.000411	0.000109	0.000271	0.000722	0	0	0	0	0.0025821	0.0041	0.0028242	0.0026836	5.79e-05	6.76e-05	8.8e-05	0.00054376	5.1e-05	0	0	1.6e-05	0.003847	0.0028187	0.004481	0.0031682	0.002295	0.00713	0.000178	8.42e-05	0.000435	8.34e-05	0.00936	0.00106	0.00103	0.00135	0.00175	0.00379	0.001952	0.003338	0.0017405	0.001802
Firmicutes	Clostridia	Clostridiales	Oscillospiraceae	Oscillibacter	Oscillibacter valericigenes	0.00096003	0.00082	0.0015	0.000477	0.0015442	0.000689	0.0019603	0.000722	0.00134	0.0009683	0.000863	0.000569	0.000521	0.000998	0.000991	0.000812	0.0010036	0.0008309	0.000595	0.00109759	0.000995	0.000964	0.0012653	0.000911	0.00127	0.00094	0.00047	0.0007644	0.000383	0.000144	0.0016	0.0019081	0.00135	0.0008754	0.000145	0.00121	0.0009859	0.000674	0.001484	0.00069	0.00106	0.000916	0.00125	0.00156
Bacteroidetes	Bacteroidia	Bacteroidales	Odoribacteraceae	Butyricimonas	Butyricimonas virosa	0.000938375	0.000328	0.0003279	0.000953	0.0009585	0.001669	0.001147	0.001443	8.97e-05	0.000587	0.0010356	0.001261	0.000547	0.0008146	0.0005082	0.000156	0.0017633	0.0014596	0.0011231	0.0017198	0.0011745	0.002091	0.0016752	0.0009759	0.000301	0.0005875	0.000581	0.0005734	0.0005855	0.000864	0.0007472	0.0008412	0.0009183	0.001084	0.000724	0.0010955	0.0016869	0.000561	0.000432	0.00172	0.000529	0.0006801	0.00052	0.001014
Bacteroidetes	Sphingobacteriia	Sphingobacteriales	Sphingobacteriaceae	Anseongella	Anseongella ginsenosidimutans	0.000903737	0.000492	0.00128	0.00106	0.00089	0.00294	0.00193	0.00257	0.000897	0.00088	0.00138	0.000691	0.000625	0.000867	0.000677	0.000437	0.00117	0.00116	0.00106	0.00053	0.000664	0.000812	0.00146	0.000208	0.00077	0.000646	0.000747	0.00138	0.00101	0.00072	0.00121	0.00205	0.00164	0.00184	0.000917	0.000944	0.00117	0.00129	0.00146	0.000345	0.000447	0.000502	0.000947	0.00145
Bacteroidetes	Bacteroidia	Bacteroidales	Rikenellaceae	Alistipes	Alistipes putredinis	0.000902385	0.000328	0.000474	0.000635	0	0	6.03e-05	4.51e-05	5.98e-05	5.87e-05	0	0.000244	0.000365	0.000499	0.000484	0.000125	4.82e-05	3.58e-05	4.4e-05	5.8e-05	2.55e-05	6.88e-05	0.000377	0.000336	0.000167	0.000206	0.000221	0.000497	0.000158	0	0.000107	0.00101	9.67e-05	0	0.000724	0.002	0.000188	0.000337	0.000504	0.000172	0.000325	0.000591	0.000428	0.000176
Firmicutes	Clostridia	Clostridiales	Peptococcaceae	Peptococcus	Peptococcus niger	0.000848679	0.00197	0.00365	0.00254	0.000103	0.0012	0.000301	0.00018	0.000478	0.000557	0.000518	0.000569	0.00169	0.00273	0.00111	0.00159	0.000154	4.77e-05	0.000132	0.000168	0.000306	0.000275	0.000408	0.0004	0.000234	0.00191	0.00304	0.00122	0.00189	0	0.000107	5.61e-05	4.83e-05	0.000417	0.000145	0.000302	0.000657	0	0.000792	0	0.00061	0.00216	0.0026	0.00295
Bacteroidetes	Bacteroidia	Bacteroidales	Bacteroidaceae	Bacteroides	Bacteroides nordii	0.000832758	0.000984	0.002151	0.0036	0.000787	0.0001813	0.001387	0.000857	0.00233	0.000557	0.001894	0.001546	0.00287	0.000866	0.001696	0.00375	9.65e-06	1.19e-05	2.2e-05	0	0	0	0	0	0.00258	0.002382	0.002624	0.001375	0.002518	7.2e-05	0.000392	2.81e-05	0	4.17e-05	4.83e-05	0.000113	4.7e-05	0.000112	0	0	0.001179	0.00204	0.00266	0.002359
Firmicutes	Clostridia	Clostridiales	-	Intestinimonas	Intestinimonas butyriciproducens	0.000816141	8.2e-05	0.000291	0.0001589	0.000342	0.000508	0.000392	0.0004962	0.0015197	0.002349	0.002591	0.00159	0.0002861	0.0001843	0.000145	0.0002492	0.001052	0.000425	0.000573	0.001274	0.000663	0.000895	0.0005286	0.001428	6.7e-05	0.0001175	0.000221	0.000115	0.000361	0.000432	0.000677	0.000618	0.00029	0.0005004	0.0003383	0.001815	0.001549	0.000786	0.001922	0	0.000407	0.0002066	0.0002135	0.0007931
Actinobacteria	Coriobacteriia	Eggerthellales	Eggerthellaceae	Adlercreutzia	Adlercreutzia equolifaciens	0.000794314	0.00041	0.00135	0.00116	0.0013342	0.0026826	0.0010254	0.000541	0.0005079	0.0008803	0.0014663	0.000732	0.000964	0.0018626	0.000411	0.000437	0.0015293	0.0029056	0.000881	0.00094752	0.000766	0.0016126	0.000619	0.00072	0.000335	0.0013794	0.00047	0.00138	0.000855	7.2e-05	0.000285	0.0005051	0.00058	0.000417	4.83e-05	0.0005288	0.00103	0.000449	0.000456	0.000172	0.000935	0.0004135	0.00113	0.000793
Firmicutes	Erysipelotrichia	Erysipelotrichales	Erysipelotrichaceae	Erysipelatoclostridium	Erysipelatoclostridium ramosum	0.000733182	0.000574	0.000985	0.000371	0.0010613	0.0017814	0.0004822	0.0007673	0.0006578	0.0009096	0.0010363	0.0002033	0.0005733	0.000499	0.000822	0.000156	0.0010997	0.00194818	0.0018901	0.00163504	0.001533	0.0010736	0.0008906	0.00134	0.000268	0.0003227	0.0003597	0.0003054	0.00036	0.000288	0.001175	0.0007861	0.0010153	0.0013768	0.00029	0.0007556	0.0010329	0.0007301	0.000672	0.0019	0.000122	0.0002365	0.0001527	4.41e-05
Firmicutes	Clostridia	Clostridiales	Lachnospiraceae	Anaerobium	Anaerobium acetethylicum	0.000693487	0.00082	0.000365	5.29e-05	0.000445	0.000725	0.000422	0.000271	0.00194	0.00158	0.00285	0.00232	0.000339	0.000525	0.000193	0.000343	0.000164	0.000334	0.000374	0.000539	0.000638	0.000385	0.00086	0.00072	0.000737	0.00112	0.000387	0.00065	0.00027	0.0018	0.000463	0.000617	0.000483	0.00121	0.00159	0.00102	0.000564	0.000674	0.0006	0	0.000813	0.000591	0.000733	0.000573
Firmicutes	Clostridia	Clostridiales	Lachnospiraceae	Lachnoclostridium	[Clostridium] amygdalinum	0.000662144	0.000574	0.000109	0.000106	0.000719	0.000508	0.000332	0.000541	0.0023	0.000205	0.00164	0.00207	0.00026	0.000552	0.000556	0.000406	0.000762	0.00154	0.00141	0.000914	0.00133	0.00131	0.00104	0.00141	0.000502	0.000176	0.000138	0.000306	0.00027	0.000288	0.00057	0.000842	0.000628	0.001	0.000434	0.000944	0.000564	0.000449	0.000816	0.000517	0.000244	0.000236	0.000275	0.000176
Firmicutes	Clostridia	Clostridiales	Lachnospiraceae	Fusicatenibacter	Fusicatenibacter saccharivorans	0.00060192	0.000656	0.000766	0.0010629	0	0	0	0	0	5.87e-05	0	0	0.0016621	0.00152	0.00189	0.0059912	0	0	0	1.93e-05	0	0	0	0	0.00522	0.0025	0.0012477	0.00042	0.00191	0	0	0	0	0	0	0	4.7e-05	0	0	0.005	0.0028413	0.00493	0.0022	0.000837
Firmicutes	Clostridia	Clostridiales	Ruminococcaceae	Anaerobacterium	Anaerobacterium chartisolvens	0.000581392	0.00123	0.000292	0.001855	0	0	0	0	0	0	0	0	0.000651	0.0028863	0.0007017	0.000717	0	0	0	0	0	0	0	0	0.000402	0.004173	0.001878	0.007379	0.0014625	0	0	0	0	0	0	0	0	0	0	0	0.001425	0.0004136	0.0004585	0.00044
Proteobacteria	Betaproteobacteria	Burkholderiales	Sutterellaceae	Parasutterella	Parasutterella excrementihominis	0.000551587	0.000656	0.00244	0.00222	0	0	3.01e-05	0	0.000179	0.000293	0.000259	0.000163	0.000833	0.00113	0.000605	0.000843	0.000193	0.000115	0.000154	0.00013	0.000255	0.000578	0.000181	0.000208	0.000469	0.000793	0.000885	0.000267	0.00113	0.000144	3.56e-05	0.00014	9.67e-05	0.000125	0.000193	0.000151	0.00047	0.000168	0.000528	0	0.0015	0.000325	0.00183	0.000881
Firmicutes	Clostridia	Clostridiales	Peptococcaceae	Desulfotomaculum	Desulfotomaculum tongense	0.000532262	0.000246	0.0019715	0.0008999	0.0005475	0.0008338	0.000724	0.0010822	0.000209	0.0003817	8.63e-05	4.07e-05	0.000808	0.000709	0.000749	0.001215	0.00055945	0.00098196	0.001101	0.0018497	0.0008171	0.0008257	0.0008902	0.001103	0.0009715	0.0005584	0.000747	0.000688	0.000968	0.000576	0.0006056	0.0010951	0.001165	0.0006254	0.000917	0.0006795	0.000939	0.0006731	0.000432	0	0.000406	0.000384	0.0009775	0.000859
Firmicutes	Clostridia	Clostridiales	Lachnospiraceae	Blautia	Blautia caecimuris	0.000477758	0.000328	0.0002185	0.000265	0.0003077	0.0008705	0.0003012	0.0005862	0.0008668	0.0005276	0.000863	0.000895	0.0005201	0.0001313	0.0005075	0.000406	0.0004824	0.00070058	0.000683	0.0008012	0.0006636	0.0006473	0.0006494	0.0008	0.000301	5.87e-05	8.31e-05	3.82e-05	0.0002925	0.000648	0.0007838	0.0007291	0.0003867	0.0005001	0.000579	0.000718	0.0007979	0.000337	0.000504	0	0.000407	0.0002361	0.0002141	0.0003303
Firmicutes	Clostridia	Clostridiales	Ruminococcaceae	Sporobacter	Sporobacter termitidis	0.000444162	0	0	0.000583	0.000274	0.000145	0.000211	0.000361	0.000389	0.000352	0.000431	0.001179	0.000911	0	0	0.002408	0.000232	0.000406	4.4e-05	0.000818	0.000306	0.0001648	9.06e-05	0.000384	0.001541	0	0.000305	0	0.001328	0.00036	0.000249	0.000168	0.00029	0.00025	0.000434	0.000416	4.7e-05	0.000561	0.000432	0.000172	0.002354	0.002067	0.00232	0.004762
Firmicutes	Clostridia	Clostridiales	Eubacteriaceae	Alkalibaculum	Alkalibaculum bacchi	0.000442049	0.000246	0.000438	0.00101	3.42e-05	0	0	0.000496	0.000807	0.000792	0.00104	0.00163	0.000677	0.00063	0.000653	0.000343	0.000724	0.00167	0.000947	0.000912	0.000791	0.001	0.00151	0.000815	0.000804	0.000411	0.000498	0.00103	0.00101	0.000144	0.000855	0.000786	0.00111	0.00142	0.00126	0.000491	0.000517	0.00152	0.000888	0.000172	0.000651	0.000355	0.00055	0.000419
Firmicutes	Clostridia	Clostridiales	Lachnospiraceae	Blautia	Blautia obeum	0.000438239	0.00082	0.001021	0.001378	0.000274	0	0.0003621	0.000315	0.0001798	0.0001173	0	0	0.001406	0.000999	0.001551	0.002405	3.855e-05	0.0002225	0.0001101	4.42e-05	2.55e-05	9.63e-05	4.53e-05	4.8e-05	0.000602	0.0013187	0.000996	0.001376	0.00108	0.000288	7.12e-05	2.81e-05	0.0001933	4.17e-05	0.0001448	3.78e-05	0.0001409	0.00028	0.00024	0	0.000854	0.000621	0.000825	0.0004191
Firmicutes	Clostridia	Clostridiales	Eubacteriaceae	Eubacterium	Eubacterium ramulus	0.000437819	0.00312	0.0011665	0.00159	0	0	0	0	0	0	0.000173	0	0.00128	0.000946	0.0018584	0.00112	0	0	0	5.52e-06	0	0	0	0	0.0007035	0.0010894	0.00155	0.000344	0.0009005	0	0	0	0	0	0	0	0	0	0	0	0.00061	0.00168	0.0018005	0.001392
Firmicutes	Clostridia	Clostridiales	Ruminococcaceae	Anaerofilum	Anaerofilum pentosovorans	0.000424504	0.000164	0.0001455	0.0001589	0.000616	0.001488	0.000543	0.0007672	0.000598	0.000997	0.001381	0.000894	0	0	2.42e-05	3.12e-05	0.000454	0.000529	0.00055	0.000381	0.0003826	0.000413	0.000498	0.000336	3.35e-05	5.87e-05	8.3e-05	0	0.000113	0.000216	0.000677	0.000505	0.000532	0.000625	0.0003375	0.000302	0.0002349	0.000336	0.000264	0	0.0001626	0	0.000214	8.81e-05
Firmicutes	Erysipelotrichia	Erysipelotrichales	Erysipelotrichaceae	Dielma	Dielma fastidiosa	0.000412564	0	0	5.29e-05	0.000753	0.00058	0.00142	0.000541	0.0012	0.000909	0.00173	0.00106	2.6e-05	0	0	6.24e-05	0.00027	0.000251	0.000352	0.000447	0.000791	0.000468	0.000845	0.00104	0	5.87e-05	2.77e-05	0	0	7.2e-05	0.000178	0.000309	0.000145	0.00025	0.000386	0.000604	0.000282	0.000112	0.000384	0	0	2.95e-05	0	0.00011
Firmicutes	Clostridia	Clostridiales	Ruminococcaceae	Phocea	Phocea massiliensis	0.000403776	0.000574	0.000328	0.000106	0.0006844	0.000399	0.000301	0.0003612	0.000269	0.0003226	0.000431	0.000163	0.000286	0.000604	0.000339	0.000312	0.00090695	0.00052476	0.000617	0.00066289	0.0003825	0.0005778	0.0005731	0.000432	0.000201	0.0001175	0.000332	0.000306	0.00036	0.000432	0.000784	0.0005051	0.0010153	0.0007507	0.00029	0.000378	0.000329	0.000674	0.000384	0	0.000163	0.0003245	0.000153	0.000286
Firmicutes	Clostridia	Clostridiales	Lachnospiraceae	Blautia	Blautia marasmi	0.000397185	0.000328	0.000109	0.000212	0.000582	0.000907	0.00106	0.000226	0.000299	0.00088	8.63e-05	0.00061	0.000208	0	9.67e-05	0.000187	0.000318	0.000207	0.000176	0.000251	0.000919	0.000193	0.000151	0.000672	0.000402	0.000147	0.000277	0.000115	0.000135	7.2e-05	0.000249	0.000477	0.00029	0.000417	4.83e-05	0.000151	0.000141	0.000168	0.000144	0	0.000163	0.000207	0.000122	0.000198
Firmicutes	Clostridia	Clostridiales	Christensenellaceae	Christensenella	Christensenella minuta	0.000374353	8.2e-05	0	5.29e-05	0.0003427	0.000725	0.0002113	0.0004502	0.0002985	0.00044	0.000518	0.0003657	0	0	0	3.12e-05	0.0004059	0.001018	0.000528	0.0005505	0.0004335	0.0002887	0.0002724	0.000352	0	0	0	7.64e-05	2.25e-05	0.000792	0.000428	0.00087	0.0004833	0.0004174	0.0004826	0.000605	0.0005639	0.0004491	0.000744	0	0	0	0	2.2e-05
Actinobacteria	Coriobacteriia	Eggerthellales	Eggerthellaceae	Asaccharobacter	Asaccharobacter celatus	0.000369768	0	0	0	0.000479	0.000653	0.000301	0.000451	0.000149	0.000381	0.000259	0.000529	2.6e-05	2.63e-05	0	9.36e-05	0.000608	0.00126	0.00044	0.000389	0.000485	0.000785	0.000543	0.000496	0	5.87e-05	2.77e-05	0	0	7.2e-05	0.000463	0.000786	0.00058	0.00025	4.83e-05	0.000302	0.000376	0.000337	0.000192	0	0	0	0	2.2e-05
Bacteroidetes	Bacteroidia	Bacteroidales	Barnesiellaceae	Coprobacter	Coprobacter fastidiosus	0.000356821	0	3.65e-05	0	0.0012	0	0.00199	0.000812	0.000389	0.000645	0.000345	0.00118	0	0.000105	4.84e-05	3.12e-05	0.000106	0.000947	0.000198	4.7e-05	0.000485	0.000551	0.000981	0.000528	6.7e-05	8.81e-05	0.000166	0.000115	0.000135	0.000576	0.000677	0	0.00116	0.00117	0.000579	0.000718	0.000798	0.000505	0.000648	0	0	0.000118	3.05e-05	0.000154
Firmicutes	Clostridia	Clostridiales	Lachnospiraceae	Sellimonas	Sellimonas intestinalis	0.000356045	0.00041	0.000182	0.0009	0.000342	0.002	0.000573	0.000406	0	0	0.000345	0	0.000443	0.000604	0.000266	0.000312	0.000405	0.00043	0.00022	0.000528	0.00102	0.000674	0.000317	0.000352	0.000368	5.87e-05	0.000277	0.000229	0.000248	0.00108	0.000392	0.000645	0.00213	0.00184	0.00232	0.000567	0.00047	0.000225	0.000912	0	0.000122	5.91e-05	0.000183	0.000176
Firmicutes	Clostridia	Clostridiales	Ruminococcaceae	Ruminiclostridium	[Clostridium] leptum	0.000340539	0.000246	0	0.000106	0.0002394	0.0006893	0.0003018	0.0003611	0.000328	0.00041	0.0004316	0.0005287	5.21e-05	5.25e-05	0	3.12e-05	0.0004145	0.00023436	0.000705	0.00058002	0.0006895	0.0003025	0.0003021	0.000496	0.0002345	8.82e-05	0.0001933	3.82e-05	0.0001125	0.000144	0.0013532	0.0009261	0.000532	0.0003751	0.0002413	0.0001511	0.00047	0.000448	0.000264	0	4.07e-05	8.86e-05	9.16e-05	4.41e-05
Firmicutes	Erysipelotrichia	Erysipelotrichales	Erysipelotrichaceae	Longibaculum	Longibaculum muris	0.000306423	0.000738	0.000401	0.0001058	0.000137	0.0002175	0.0005123	0.000135	2.99e-05	0	8.63e-05	0.0004477	0.0005731	0.0004465	0.000387	0.000593	0.0003669	0.0001868	0.0002421	0.000367	0.0002555	0.0001648	0.0004073	0.0003359	0.000536	0.000411	0.000608	0.000497	0.00045	0.000576	0.000392	0.0002521	0.000338	0.0002924	0.0002413	3.78e-05	9.39e-05	0.000112	7.2e-05	0	0.0002843	0.00062	0.0001525	0.000529
Firmicutes	Clostridia	Clostridiales	Eubacteriaceae	Intestinibacillus	Intestinibacillus massiliensis	0.000300915	0	0.0001094	0.000106	0.0004452	0.000254	0.000121	0.000406	0.000149	0.000293	0.0001726	0.000122	0.000339	7.88e-05	0.000169	6.24e-05	0.000396	0.00054498	0.000264	0.000356	0.0003315	0.000551	0.000694	0.000656	6.7e-05	0.0002054	0	3.82e-05	4.5e-05	0.000432	0.000605	0.000673	0.000193	0.000542	0.000531	0.000529	0.000611	0.000449	9.6e-05	0	0	8.86e-05	9.16e-05	8.81e-05
Bacteroidetes	Bacteroidia	Bacteroidales	Bacteroidaceae	Bacteroides	Bacteroides finegoldii	0.000292061	0.000328	0.000912	0.0003709	0.000274	0.0002175	0.0010551	4.51e-05	0.0003887	0.000528	8.63e-05	8.13e-05	0.000417	0.000499	0.0004597	0.0003742	0.0001932	0.0004059	0.000308	0.0001353	0.000204	0.0003163	0.0002718	0.000672	0.000636	0.0002937	0.0005817	0.001147	0.0006531	0.000504	3.56e-05	0.0001962	9.67e-05	0.0002085	0.000145	0.0001133	9.4e-05	0	4.8e-05	0	0.000244	0.000502	0.000336	0.000661
Firmicutes	Clostridia	Clostridiales	Clostridiaceae	Lutispora	Lutispora thermophila	0.000279457	0.00082	0.000547	0.000318	6.85e-05	3.63e-05	6.03e-05	9.02e-05	0.00012	5.86e-05	0	8.14e-05	0.000495	0.000683	0.00114	0.000562	1.93e-05	9.14e-05	2.2e-05	0.0001577	0	5.51e-05	1.51e-05	3.2e-05	0.00221	0.000382	0.00047	0.000573	0.000473	7.2e-05	3.56e-05	0.0001401	0	4.17e-05	4.83e-05	0.0001133	4.7e-05	0.000168	2.4e-05	0	0.000407	0.0003845	0.0010705	0.000485
Bacteroidetes	Bacteroidia	Bacteroidales	Odoribacteraceae	Odoribacter	Odoribacter splanchnicus	0.000276059	0.000328	0.0003285	0.0001589	0.00024	7.25e-05	0.000241	0.0002711	0.000179	0.000205	0.0001726	0.000488	0.000416	0.0004465	0.0001932	0.0004994	0.0002412	0.0004335	0.000132	0.0003118	0.00046	0.0004546	0.0003316	0.000528	0.000167	0.0002644	0.0001663	0.000574	0.00027	0.00036	0.000748	0.000449	0.0004347	0.00025	9.65e-05	0.000415	0.0003289	0.000449	0.00024	0	0.000122	5.9e-05	0.0001835	0.000154
Firmicutes	Clostridia	Clostridiales	Clostridiaceae	Clostridium	Clostridium perfringens	0.000272953	8.2e-05	0.0002185	0.000371	6.85e-05	3.63e-05	0.000513	0.000677	2.99e-05	0	0	0	0.001356	0.000525	0	0	0.000116	9.94e-05	0	2.76e-06	2.55e-05	2.75e-05	1.51e-05	1.6e-05	0.000167	0	0.0001387	0.0002672	0.00072	0.000288	0	2.81e-05	0	8.34e-05	0	0	0	0	0	0.01206	0.000122	8.86e-05	0.00055	2.2e-05
Firmicutes	Clostridia	Clostridiales	Lachnospiraceae	Anaerotignum	Anaerotignum propionicum	0.000268759	8.2e-05	0.000146	0.000318	0.000205	0.00029	0.000121	0.000316	0.000209	0.000499	0.000259	0.000325	0.000391	0.000131	0.000435	0.000187	0.000299	0.000342	0.000286	0.000215	0.000255	0.000372	0.000181	0.000352	0.000368	0.000411	0.000194	0.000191	0.000225	0.00036	0.000427	0.000309	0.000193	0.00025	0.000193	0.000453	0.000517	0.000112	0.000336	0.00155	0.000122	0.000236	0.000183	0.00022
Bacteroidetes	Bacteroidia	Bacteroidales	Rikenellaceae	Alistipes	Alistipes timonensis	0.000250121	0.000328	0.000766	0.000265	0.000171	0.000254	0.000241	9.02e-05	0.000149	0.000176	0.00069	0.000203	0.000521	0.000368	0.000629	0.00025	0.000183	0.000147	0.000176	0.00013	0.000128	0.000151	0.000257	0.000192	0.000301	0.000147	0.000166	0.000115	0.000293	0.000144	0.000142	0.00014	9.67e-05	0.000125	4.83e-05	0.000113	0.000329	0.000168	2.4e-05	0	0.000122	0.000443	0.000764	0.000573
Firmicutes	Clostridia	Clostridiales	Eubacteriaceae	Eubacterium	Eubacterium limosum	0.000248651	0.000164	3.65e-05	0.0002119	0.000548	0.000726	0.0002414	0.0003612	0.0001798	0.0002343	0.000173	0.0001626	5.21e-05	0.0001575	9.67e-05	0.0002184	0.0002895	0.00056498	0.000242	0.00034252	0.0002556	0.0002611	0.0001962	0.000288	0.000134	0	0.000304	7.64e-05	0.000316	0.000216	0.000356	0.0003363	0.0003863	0.0003757	0	0.000151	0.000141	0.0001681	0.000216	0.000172	0.000122	0	9.16e-05	2.2e-05
Firmicutes	Clostridia	Clostridiales	Lachnospiraceae	Lachnoclostridium	[Clostridium] scindens	0.000248288	0	3.65e-05	5.29e-05	0.0004112	0.000218	0.000603	0.0003161	0.0002089	0.0005283	0.0004313	0.001383	0	0	4.84e-05	0	0.0001643	0.0002228	0.00011	0.0001874	0.000153	4.13e-05	1.51e-05	4.8e-05	0	0	0	7.64e-05	0	0.000648	0.0003206	8.42e-05	4.83e-05	0.0001667	0.000241	7.56e-05	0	0	2.4e-05	0	0	0	3.05e-05	2.2e-05
Firmicutes	Clostridia	Clostridiales	Eubacteriaceae	Eubacterium	Eubacterium callanderi	0.000244834	8.2e-05	7.3e-05	0.000265	0.00065	0.0004713	0.000362	0.000226	5.98e-05	0.000293	8.63e-05	0.0002847	0.000104	0.0002105	7.25e-05	3.12e-05	0.00030855	0.0005449	0.00055	0.00040622	0.000255	0.0002198	0.000166	0.000288	0	0.000147	0.000166	3.82e-05	0.000158	0.000216	0.0003206	0.000281	0.000338	0.000459	0.0001933	0.000113	0.000423	0.000112	0.000336	0.000172	0	2.95e-05	9.16e-05	2.2e-05
Actinobacteria	Coriobacteriia	Coriobacteriales	Coriobacteriaceae	Parvibacter	Parvibacter caecicola	0.000234291	8.2e-05	3.65e-05	0.000106	0.000103	0.000435	0.000241	4.51e-05	0.00143	0.00249	0.00242	0.00191	2.6e-05	2.63e-05	2.42e-05	0	0.000193	0.000465	0.000132	0.000135	0.000102	0.000344	0.000121	0.00024	3.35e-05	5.87e-05	2.77e-05	0	0	0	0.000142	0.00014	4.83e-05	0.000125	0	0.000151	4.7e-05	0	4.8e-05	0	8.13e-05	2.95e-05	3.05e-05	4.41e-05
Firmicutes	Clostridia	Clostridiales	Lachnospiraceae	Blautia	Blautia stercoris	0.000224175	0	3.65e-05	0	0.000171	3.63e-05	0	9.02e-05	0.000209	0.000469	0.000173	0.000325	2.6e-05	0.000105	0	6.24e-05	0.000164	0.000155	0.000308	8.84e-05	0.000408	0.000358	0.000332	0.00024	3.35e-05	8.81e-05	0	0	2.25e-05	0.000288	0.000321	0.000449	0.00058	0.000584	0.000386	0.000227	0.000329	0.000674	0.000456	0	0.000203	5.91e-05	0	0.000154
Firmicutes	Clostridia	Clostridiales	Eubacteriaceae	Eubacterium	[Eubacterium] hallii	0.000223331	8.2e-05	0.001536	0.0003179	0	0	0	0	0	0	0	0	0.002369	0.0001835	0.000677	0.0008114	0	0	0	5.52e-06	0	0	0	0	0.0001335	0	0.0001107	0.0011464	0	0	0	0	0	0	0	0	0	0	0	0	0.000325	0.001834	0.000458	0.000837
Firmicutes	Clostridia	Clostridiales	Christensenellaceae	Christensenella	Christensenella timonensis	0.000219328	0	0	0.000371	0.0002392	0.000616	0.000392	0.000497	0.0004189	0.0004107	8.63e-05	0.0004063	2.6e-05	0.000184	0.000145	6.24e-05	0.000299	0.000832	0.0001321	0.00040352	0.0002551	0.000399	0.0001812	0.0002559	6.7e-05	0.000147	0.000111	7.64e-05	0.000135	0.000288	0.000427	0.000477	0.000531	0.000334	9.65e-05	0.000642	0.000799	0.000393	0.000408	0	0.000122	0	0	0.00011
Proteobacteria	Alphaproteobacteria	Rhodospirillales	Rhodospirillaceae	Pararhodospirillum	Pararhodospirillum photometricum	0.000218956	8.2e-05	0	0	0	0.0003623	0	0	0	0.000381	0.000259	0	0.0002601	0.0001838	0.0001934	0.000468	0	7.96e-06	0.000308	0	0	5.51e-05	1.51e-05	8e-05	0.000234	0.000117	0	0	2.25e-05	0	0	0	0	8.34e-05	0	0	0	0	0	0	0.001303	0.0003541	0.0001221	0.0039
Bacteroidetes	Bacteroidia	Bacteroidales	Rikenellaceae	Alistipes	Alistipes indistinctus	0.000205067	0	0.000146	5.29e-05	0.000308	0.000254	0.0003014	0.000406	0.0002089	0.0003817	0.000259	0.000447	2.6e-05	0.000105	0	3.12e-05	0.0002412	0.000246	0.00022	0.0002434	0.0001786	0.000276	0.0002716	0.00024	0	2.94e-05	0	3.82e-05	0.000225	0.000288	0.000285	0.0001961	0.0003867	0.0002504	0.0004345	0.000454	0.000517	0.0003931	0.000576	0	4.07e-05	0	6.11e-05	2.2e-05
Firmicutes	Clostridia	Clostridiales	-	Pseudoflavonifractor	Pseudoflavonifractor phocaeensis	0.000201248	8.2e-05	0.000146	0.000212	3.42e-05	0.0001813	0.000211	0.0002252	0.0001495	0.0001174	0.000519	0.0001627	0.0002341	2.63e-05	0.00029	0.0001872	0.00046365	0.00035786	0.000463	0.00025158	0.0008166	0.000537	0.0005131	0.00024	0.0001005	8.81e-05	0.0001107	0.000153	0.0001575	7.2e-05	0.0002496	0.0002241	0.0004347	0.000375	0.000145	0.0003778	0.000329	0.000168	0.000192	0.00103	0.000122	8.86e-05	0.0002441	0.0002861
Firmicutes	Erysipelotrichia	Erysipelotrichales	Erysipelotrichaceae	Erysipelatoclostridium	[Clostridium] cocleatum	0.000165226	0	0.000146	0	0	0	0	0	0	0	0	0	0.000156	5.25e-05	0.000629	0	0	0	0	0	0	0	0	0	3.35e-05	0	5.53e-05	3.82e-05	0	0	0	0	0	0	0	0	0	0	0	0	0	0.000532	0.000611	0.00011
Firmicutes	Clostridia	Clostridiales	Lachnospiraceae	Faecalicatena	Faecalicatena contorta	0.000153275	0	7.29e-05	0	0.00024	3.63e-05	0.000121	9.02e-05	0.000299	0.000499	8.63e-05	0.000244	0.00013	7.88e-05	2.42e-05	3.12e-05	0.000318	0.000251	0.000374	0.000227	0.000383	0.000427	0.000438	0.000272	3.35e-05	8.81e-05	2.77e-05	3.82e-05	2.25e-05	0.000144	0.000321	0.000309	0.000145	0.00025	0.000193	0.000416	0.000282	5.61e-05	0.000288	0	8.13e-05	5.91e-05	3.05e-05	8.81e-05
Firmicutes	Tissierellia	Tissierellales	Peptoniphilaceae	Peptoniphilus	Peptoniphilus grossensis	0.000151739	8.2e-05	0.000438	5.29e-05	0.000479	0.000218	0.000452	9.02e-05	2.99e-05	0	0	0	0.000156	0.000236	0.00029	0.000218	9.65e-06	5.97e-05	0	0	0	0	0	0	0.000268	0	0.000166	0.000306	0.000158	0.000288	0	2.81e-05	0	0	0	0	0	0	0	0.00448	0.000285	0.000443	0.000397	2.2e-05
Lentisphaerae	Lentisphaeria	Victivallales	Victivallaceae	Victivallis	Victivallis vadensis	0.000129082	0	7.3e-05	0	0	7.25e-05	6.03e-05	0.000632	0.000568	0.000528	0.000345	0.000854	5.21e-05	0	0	0	9.65e-05	1.194e-05	0	0.00159276	7.66e-05	5.51e-05	3.02e-05	0	0	0	0	0	4.5e-05	0	0.000285	0.0003931	0	0	4.83e-05	0.000264	9.39e-05	0.000112	0	0	0	8.86e-05	3.05e-05	4.41e-05
Firmicutes	Clostridia	Clostridiales	Ruminococcaceae	Anaerotruncus	Anaerotruncus rubiinfantis	0.00011545	8.2e-05	0.000146	0	3.42e-05	3.63e-05	0	9.02e-05	0	2.93e-05	0	0	0	0.00021	7.26e-05	0.00025	8.685e-05	3.98e-05	4.4e-05	6.35e-05	0	1.38e-05	0.0002873	3.2e-05	0.000636	0.0001757	0.000166	0.0001532	0.0003151	0	0.000107	8.42e-05	9.67e-05	0	0	3.78e-05	0.000188	0.000281	0.000216	0.00138	0.0002847	0.0001771	0.0002751	0.0002641
Firmicutes	Clostridia	Clostridiales	Clostridiales Family XIII. Incertae Sedis	Ihubacter	Ihubacter massiliensis	0.000106508	8.2e-05	0.0001094	5.29e-05	0	3.63e-05	0.000151	0	0.0002088	8.8e-05	0	0.000163	2.6e-05	2.63e-05	2.42e-05	6.24e-05	0.00015465	0.00011898	0.00011	0.00019352	0.000179	0.000124	4.53e-05	0.0001119	0	5.87e-05	2.77e-05	0	2.25e-05	0	3.56e-05	0.0001961	4.83e-05	0	4.83e-05	0.000189	9.39e-05	0	0.000288	0	0	2.95e-05	9.16e-05	4.41e-05
Firmicutes	Negativicutes	Veillonellales	Veillonellaceae	Caecibacter	Caecibacter massiliensis	9.50519e-05	0	3.65e-05	0.0001058	6.84e-05	3.63e-05	9.04e-05	0	5.98e-05	2.93e-05	8.63e-05	8.14e-05	0	5.26e-05	7.26e-05	0.0001872	0.00025075	0.00015112	0.000154	0.00011596	5.1e-05	0.0001102	0.000151	0.000144	6.7e-05	0	5.54e-05	7.64e-05	0.0001125	0.000144	7.12e-05	0.0001123	4.83e-05	0.0002502	9.66e-05	3.78e-05	0.0001409	5.61e-05	7.2e-05	0	8.14e-05	5.91e-05	9.16e-05	0.0001982
Firmicutes	Clostridia	Clostridiales	Lachnospiraceae	Faecalicatena	Faecalicatena orotica	9.05758e-05	0.000328	7.29e-05	0	6.85e-05	0.000109	0.000121	0.00018	0.000179	0.0001173	0.000259	0	0	0.000105	0	3.12e-05	9.65e-05	7.96e-05	4.4e-05	7.46e-05	0.000128	0.000275	7.55e-05	0.000176	0.000167	0	8.3e-05	3.82e-05	4.5e-05	7.2e-05	7.12e-05	8.42e-05	0	8.34e-05	9.65e-05	0.000151	0	0.000112	0.00012	0	0	2.95e-05	3.05e-05	0
Firmicutes	Clostridia	Clostridiales	Eubacteriaceae	Eubacterium	Eubacterium coprostanoligenes	8.82568e-05	0.000164	7.29e-05	0.000582	0	0	0	0	0	0	0	0	0.000104	0.000289	4.84e-05	0.000156	0	0	0	0	0	0	0	0	0.000569	0.00091	0.000664	0.000344	0.00081	0	0	0	0	0	0	0	0	0	0	0	0.000651	0.000709	0.000611	0.000683
Firmicutes	Clostridia	Clostridiales	Eubacteriaceae	Anaerofustis	Anaerofustis stercorihominis	8.41821e-05	0	0	0	0.000137	7.25e-05	0	0.000135	0.000179	8.8e-05	8.63e-05	0.000163	2.6e-05	0	0	3.12e-05	0.000154	0.000211	4.4e-05	0.00013	2.55e-05	0.000138	0.000121	7.99e-05	0	0	0	0	0	7.2e-05	0.000321	8.42e-05	0.000435	8.34e-05	0	0.000151	0	0.000225	2.4e-05	0	0	0	0	0
Firmicutes	Clostridia	Clostridiales	Lachnospiraceae	Lachnoclostridium	[Clostridium] aldenense	7.79186e-05	0	0.0001459	5.29e-05	6.85e-05	3.63e-05	9.03e-05	0	5.98e-05	5.86e-05	8.63e-05	0.000122	7.81e-05	2.63e-05	4.84e-05	0	4.825e-05	0.00016284	0.0001101	8.288e-05	0.000204	0.0001515	7.55e-05	9.59e-05	0.0001005	0	5.53e-05	3.82e-05	6.75e-05	7.2e-05	0	8.42e-05	4.83e-05	8.34e-05	0	3.78e-05	0	0.000112	2.4e-05	0	8.14e-05	0	3.05e-05	0
Firmicutes	Clostridia	Clostridiales	Lachnospiraceae	Blautia	Blautia schinkii	7.04811e-05	0.000328	0.0001094	0.000212	3.42e-05	0	0	0	0	8.8e-05	0	0	0.000182	5.25e-05	0.0004112	9.36e-05	7.72e-05	5.17e-05	6.61e-05	3.04e-05	0	9.64e-05	4.53e-05	3.2e-05	0.000268	0.0002054	5.54e-05	3.82e-05	0.0001355	0.000288	7.12e-05	0	0	0.000292	9.65e-05	0	0	0	0	0	0.0001627	0.000148	0.000153	8.81e-05
Firmicutes	Erysipelotrichia	Erysipelotrichales	Erysipelotrichaceae	Erysipelatoclostridium	[Clostridium] spiroforme	6.99326e-05	0	0.000146	5.29e-05	0	0.000326	0	0	0	0	0.000173	0	0.000104	0.000131	0	6.24e-05	6.75e-05	7.16e-05	0.000132	0.000199	0.000128	0.000165	4.53e-05	0.000192	0	0.000176	0.000249	3.82e-05	2.25e-05	0.000144	7.12e-05	0.00014	4.83e-05	0	4.83e-05	3.78e-05	9.39e-05	0.000225	0	0	4.07e-05	8.86e-05	6.11e-05	4.41e-05
Firmicutes	Clostridia	Clostridiales	Ruminococcaceae	Ruminococcus	Ruminococcus gauvreauii	6.93495e-05	8.2e-05	3.65e-05	0.000318	0.000103	0.000109	6.03e-05	9.02e-05	0	0	8.63e-05	0	0.000156	0.000131	0.000193	0.00025	8.68e-05	0.000111	0.00011	6.91e-05	7.66e-05	4.13e-05	3.02e-05	3.2e-05	0.000335	0	0.000194	3.82e-05	0.000405	7.2e-05	0.000178	8.42e-05	0	0.000167	0	3.78e-05	0	0	0	0	0.000244	0.000148	0.000122	0.000132
Bacteroidetes	Bacteroidia	Bacteroidales	Rikenellaceae	Alistipes	Alistipes obesi	6.7778e-05	8.2e-05	0.000109	0.000106	3.42e-05	7.25e-05	0	0	0	0	0	0	0.000391	0.000184	0.000121	0.000156	9.65e-06	0	0	2.76e-06	0	0	0	0	0.000335	0.000176	0.000194	0.000306	0.000473	0	0	0	0	0	0	0	0	0	2.4e-05	0	0.000244	0.000384	0.000458	0.000397
Firmicutes	Clostridia	Clostridiales	Gracilibacteraceae	Gracilibacter	Gracilibacter thermotolerans	6.45237e-05	0	3.65e-05	0	3.42e-05	3.63e-05	0	0.000135	5.98e-05	0	0	0.000163	0	0	0	0	6.745e-05	0.00014688	6.61e-05	6.072e-05	7.66e-05	0.0001101	9.06e-05	3.2e-05	6.7e-05	0	2.77e-05	0	4.5e-05	0	0.0001776	0.000196	4.83e-05	0.000167	4.83e-05	0.0002648	0.000141	0.000281	2.4e-05	0	0	0	0	0
Bacteroidetes	Bacteroidia	Bacteroidales	Rikenellaceae	Alistipes	Alistipes finegoldii	6.28816e-05	0	3.65e-05	5.29e-05	0	0	0	0	0	0	8.63e-05	4.07e-05	0	0	2.42e-05	0	8.68e-05	9.946e-05	0	8.839e-05	0.000204	0.0001514	0.0001359	1.6e-05	6.7e-05	0	0	7.64e-05	2.25e-05	0	0.0001068	0	0	0	0.0002413	0.0001508	4.7e-05	5.61e-05	4.8e-05	0	0	0	6.11e-05	2.2e-05
Firmicutes	Clostridia	Clostridiales	Lachnospiraceae	Lachnoclostridium	[Clostridium] citroniae	5.81989e-05	0	0	0	0.0002392	0.0001088	0.000211	4.51e-05	0.0001499	0.000117	8.63e-05	8.14e-05	2.6e-05	0	0	3.12e-05	2.89e-05	2.39e-05	8.8e-05	0.0001215	0.000102	4.13e-05	3.02e-05	3.2e-05	0	2.94e-05	0	3.82e-05	0	7.2e-05	7.12e-05	0	4.83e-05	4.17e-05	4.83e-05	7.55e-05	0	5.61e-05	0	0	0	0	0.0001221	2.2e-05
Firmicutes	Erysipelotrichia	Erysipelotrichales	Erysipelotrichaceae	Holdemania	Holdemania filiformis	5.51642e-05	8.2e-05	0	5.29e-05	6.85e-05	0.000145	0.000121	4.51e-05	0	2.93e-05	0	8.13e-05	7.81e-05	0	0.000145	6.24e-05	2.89e-05	4.77e-05	4.4e-05	5.25e-05	0	5.51e-05	1.51e-05	4.8e-05	0	2.94e-05	2.77e-05	7.64e-05	0.000135	0.000144	0.000107	2.81e-05	9.67e-05	0	4.83e-05	0.000113	0	0	2.4e-05	0	0	0	3.05e-05	0
Firmicutes	Clostridia	Clostridiales	Lachnospiraceae	Syntrophococcus	Syntrophococcus sucromutans	5.50547e-05	0.000246	7.29e-05	0	3.42e-05	0	0.000151	0	5.98e-05	0.000147	0	4.07e-05	2.6e-05	5.25e-05	9.67e-05	0	5.79e-05	1.19e-05	4.4e-05	4.97e-05	0.000128	2.75e-05	9.06e-05	0.000112	0	2.94e-05	2.77e-05	3.82e-05	2.25e-05	0	0.000214	2.81e-05	0	4.17e-05	0	3.78e-05	0	0	2.4e-05	0	0.000122	0.000118	0	2.2e-05
Firmicutes	Clostridia	Clostridiales	Lachnospiraceae	Roseburia	Roseburia faecis	5.42674e-05	8.2e-05	7.29e-05	5.29e-05	0	0	0	0	0	0	0	0	5.21e-05	0.00042	0.0002905	0.0003744	0	0	0	0	0	0	0	0	0.000636	0	8.3e-05	0.0003434	0.0002025	0	0	0	0	0	0	0	0	0	0	0.000517	0.000163	0.000207	6.1e-05	0.0002201
Bacteroidetes	Bacteroidia	Bacteroidales	Bacteroidaceae	Bacteroides	Bacteroides faecichinchillae	5.32149e-05	0	3.65e-05	0	0	3.63e-05	0.0001813	0	2.99e-05	5.86e-05	0	4.07e-05	5.21e-05	0.000105	7.26e-05	0	9.65e-06	3.98e-06	4.4e-05	8.29e-06	0	1.38e-05	1.51e-05	0	3.35e-05	8.81e-05	2.77e-05	0	4.5e-05	0	3.56e-05	8.42e-05	4.83e-05	0.0002084	0	0	9.39e-05	5.61e-05	0	0	4.07e-05	8.86e-05	6.11e-05	0.0001981
Bacteroidetes	Sphingobacteriia	Sphingobacteriales	Sphingobacteriaceae	Solitalea	Solitalea canadensis	4.97399e-05	8.2e-05	3.65e-05	5.29e-05	0	0.0002176	3.01e-05	0.0001801	5.98e-05	0	0.0002593	8.14e-05	0	2.63e-05	0	3.12e-05	5.785e-05	7.564e-05	8.8e-05	1.38e-05	5.1e-05	5.51e-05	0.0001208	0	0.0001005	2.94e-05	0	3.82e-05	0.0001125	0.000144	0	0.0001124	0	0	0	3.78e-05	9.39e-05	0.0001122	0.000216	0	0	5.9e-05	3.05e-05	2.2e-05
Firmicutes	Clostridia	Clostridiales	Lachnospiraceae	Hespellia	Hespellia porcina	4.02589e-05	0	0	0.0001589	3.42e-05	0	6.03e-05	4.51e-05	0	0.000117	0.000173	8.13e-05	5.2e-05	7.88e-05	9.67e-05	3.12e-05	0	4.77e-05	0	5.25e-05	0	2.75e-05	0	1.6e-05	0	0	0.0001106	3.82e-05	6.75e-05	0.000144	0	2.81e-05	4.83e-05	8.34e-05	0	0	0	0.000112	0	0	0.000244	0.000177	9.16e-05	6.61e-05
Firmicutes	Clostridia	Clostridiales	Ruminococcaceae	Caproiciproducens	Caproiciproducens galactitolivorans	3.61316e-05	0	0.000146	5.29e-05	0	3.63e-05	3.01e-05	0	0	8.8e-05	0	0	0	2.63e-05	2.42e-05	0	2.89e-05	8.35e-05	6.61e-05	9.94e-05	0	0.00011	3.02e-05	0	3.35e-05	0	0	0	2.25e-05	7.2e-05	7.12e-05	0.000112	0.00029	0.000125	4.83e-05	3.78e-05	9.39e-05	0.000112	0	0	0	0	0	0
Firmicutes	Clostridia	Clostridiales	Defluviitaleaceae	Vallitalea	Vallitalea pronyensis	3.18042e-05	0	0	0	3.42e-05	7.25e-05	9.04e-05	0	0	0	0	4.07e-05	0	2.63e-05	0	0	1.93e-05	0.000103	0.00011	5.52e-05	5.1e-05	4.13e-05	0	0	0	0	0	0	0	0	0.000214	0.00014	4.83e-05	4.17e-05	4.83e-05	3.78e-05	0	0.000168	2.4e-05	0	0	0	0	0
Chloroflexi	Chloroflexia	Kallotenuales	Kallotenuaceae	Kallotenue	Kallotenue papyrolyticum	3.07398e-05	0	3.65e-05	0	0	3.63e-05	6.03e-05	0	0	0	0	0.0001626	2.6e-05	0	0	3.12e-05	4.82e-05	1.588e-05	0	3.87e-05	0	6.88e-05	4.53e-05	0	0	0	0	0	0	0	0	2.81e-05	9.67e-05	4.17e-05	0	0	0	0	0	0	0	0	0	2.2e-05
Firmicutes	Erysipelotrichia	Erysipelotrichales	Erysipelotrichaceae	Coprobacillus	Coprobacillus cateniformis	2.81126e-05	0	3.65e-05	0	0.000137	0.000109	6.03e-05	0	5.98e-05	5.87e-05	0	0	0	0	2.42e-05	0	1.93e-05	3.58e-05	0	4.7e-05	5.1e-05	0	1.51e-05	3.2e-05	0	0	0	0	0	0	7.12e-05	8.42e-05	4.83e-05	0.000125	0	0.000264	9.39e-05	0	7.2e-05	0	0	0	0	0
Bacteroidetes	Bacteroidia	Bacteroidales	Tannerellaceae	Parabacteroides	Parabacteroides gordonii	2.52074e-05	0	0	0	0	0.000109	0	4.51e-05	2.99e-05	0	0	0	0	0	0	0	0	1.59e-05	0	1.1e-05	5.1e-05	2.75e-05	3.02e-05	1.6e-05	0	0	0	0	0	0.000144	3.56e-05	0	0.000435	4.17e-05	4.83e-05	7.55e-05	0	0	4.8e-05	0	0	0	0	0
Firmicutes	Clostridia	Clostridiales	Clostridiaceae	Butyricicoccus	Butyricicoccus pullicaecorum	2.47768e-05	0	0	0	6.85e-05	3.63e-05	0	9.02e-05	2.99e-05	0	0	0	5.2e-05	0	0	3.12e-05	5.79e-05	9.15e-05	0.00011	9.12e-05	0	4.13e-05	1.51e-05	4.8e-05	0	0	0	0	2.25e-05	0.000144	0.000107	2.81e-05	0.000145	0.000125	0	0	0	5.61e-05	4.8e-05	0	0	0	0	4.41e-05
Bacteroidetes	Sphingobacteriia	Sphingobacteriales	Sphingobacteriaceae	Pedobacter	Pedobacter lotistagni	2.19285e-05	0	0	5.29e-05	0	3.63e-05	3.01e-05	0	0	2.93e-05	0	0	2.6e-05	5.26e-05	0	3.12e-05	9.65e-06	1.592e-05	0	1.104e-05	5.1e-05	2.76e-05	4.53e-05	3.2e-05	0	0	0	0	0	0	0	2.81e-05	4.83e-05	0	0	0	0	0	0	0	0	0	0	2.2e-05
Acidobacteria	Blastocatellia	-	-	Tellurimicrobium	Tellurimicrobium multivorans	2.09444e-05	0	0	0	0	0	0	0	0	0	8.63e-05	0	0	0	0	0	5.78e-05	3.18e-05	0.000154	4.132e-05	2.55e-05	1.38e-05	3.02e-05	0	0	0	0	0	0	7.2e-05	0	0	0.0001449	4.17e-05	4.83e-05	0	0	0	0	0	0	0	0	0
Firmicutes	Clostridia	Clostridiales	Lachnospiraceae	Coprococcus	Coprococcus catus	1.77494e-05	0.000164	7.3e-05	0.0001058	0	0	0	0	0	0	0	0	0	0	4.84e-05	3.12e-05	0	0	0	8.29e-06	0	0	0	4.8e-05	3.35e-05	0	2.77e-05	3.82e-05	9e-05	0	0	0	0	0	0	0	0	0	0	0	0	0	6.11e-05	8.82e-05
Acidobacteria	Acidobacteriia	Acidobacteriales	Acidobacteriaceae	Acidicapsa	Acidicapsa ferrireducens	1.60189e-05	0	3.65e-05	0	0	0	0	4.51e-05	0	0	8.63e-05	0	0	5.26e-05	0	0	1.93e-05	3.98e-06	0	5.52e-06	5.1e-05	1.38e-05	0	1.6e-05	6.7e-05	5.87e-05	5.54e-05	3.82e-05	0	0	3.56e-05	2.81e-05	4.83e-05	4.17e-05	0	0	0	0	0	0	0	8.86e-05	9.15e-05	8.81e-05
Firmicutes	Clostridia	Clostridiales	Lachnospiraceae	Lachnoclostridium	[Clostridium] xylanolyticum	1.59e-05	8.2e-05	0	0	0	0	0	0	0	2.93e-05	0	0	5.21e-05	7.88e-05	4.84e-05	6.24e-05	2.89e-05	0	0	1.38e-05	0	0	0	0	0	0	2.77e-05	0	0.0001126	0	3.56e-05	0	4.83e-05	0	0	3.78e-05	0	5.61e-05	2.4e-05	0.000172	0	0	6.1e-05	2.2e-05
Actinobacteria	Coriobacteriia	Coriobacteriales	Coriobacteriaceae	Collinsella	Collinsella aerofaciens	1.50409e-05	0	0	0.000106	0	0	0	0	0	0	0	0	7.81e-05	0	0	0	9.65e-06	3.98e-06	0	2.76e-06	0	0	0	0	3.35e-05	8.81e-05	0.000138	0	4.5e-05	0	0	0	0	0	0	0	4.7e-05	0	0	0	4.07e-05	2.95e-05	9.16e-05	4.41e-05
Firmicutes	Clostridia	Clostridiales	Lachnospiraceae	Frisingicoccus	Frisingicoccus caecimuris	1.41957e-05	0	0	5.29e-05	6.85e-05	0	0	0	0	0	0	0	0	2.63e-05	0	0	0	1.19e-05	2.2e-05	8.29e-06	0	0	3.02e-05	0	3.35e-05	0	0	0	2.25e-05	7.2e-05	7.12e-05	0	0	0	4.83e-05	0	0	5.61e-05	0	0	8.14e-05	0	6.11e-05	0
Chlamydiae	Chlamydiia	Parachlamydiales	Simkaniaceae	Simkania	Simkania negevensis	1.33531e-05	0	0	0	0	0	3.01e-05	0	0	0	0	4.07e-05	0	0	2.42e-05	0	2.895e-05	3.184e-05	2.2e-05	2.485e-05	2.55e-05	2.75e-05	1.51e-05	3.2e-05	0	5.87e-05	0	0	0	0	0	2.81e-05	9.66e-05	4.17e-05	0	0	0	5.61e-05	2.4e-05	0	0	2.95e-05	0	2.2e-05
Firmicutes	Clostridia	Clostridiales	Eubacteriaceae	Eubacterium	Eubacterium ventriosum	1.29979e-05	0	0	0	0	0	0	0	0	0	0	0	0	0	0	0	0	0	0	0	0	0	0	0	3.35e-05	0	0.000194	0.000306	0	0	0	0	0	0	0	0	0	0	0	0	0	0	0	0
Chloroflexi	Anaerolineae	Anaerolineales	Anaerolineaceae	Pelolinea	Pelolinea submarina	1.19751e-05	0	0	0	0	0	0	0	0	2.93e-05	0	0	0	0	0	0	9.65e-06	2.39e-05	0	1.658e-05	7.65e-05	1.38e-05	3.02e-05	0	0	0	0	0	0	0	0	2.81e-05	0	0	4.83e-05	0	4.7e-05	0	0	0	0	0	0	0
Proteobacteria	Alphaproteobacteria	Rhodobacterales	Rhodobacteraceae	Methylarcula	Methylarcula marina	1.06183e-05	0	0	0	0	0	0	4.51e-05	0	0	0	4.07e-05	0	7.88e-05	0	0	0	3.98e-06	0	2.76e-06	2.55e-05	0	0	0	0	5.87e-05	5.53e-05	0	2.25e-05	0	3.56e-05	0	0	0	0	0	0	0	0.000144	0	0	0	0	6.61e-05
Bacteroidetes	Bacteroidia	Bacteroidales	Bacteroidaceae	Bacteroides	Bacteroides oleiciplenus	9.92158e-06	8.2e-05	0	0	0	0.000109	3.01e-05	4.51e-05	0	0	0	0.000163	0	0	0	0	9.65e-06	0	2.2e-05	2.21e-05	0	0	0	0	0	0	0	0	0	0	0	8.42e-05	0	0	0	0	0	0	0	0	0	2.95e-05	0	0
Firmicutes	Clostridia	Clostridiales	Lachnospiraceae	Anaerosporobacter	Anaerosporobacter mobilis	8.88432e-06	0	0	0	0	0	3.01e-05	4.51e-05	0	0	0	0	0	0	0	9.36e-05	9.65e-06	7.96e-06	0	0	0	0	0	0	6.7e-05	5.87e-05	0	0	0	0	0	0	0	0	0	0	0	0	0	0	0	0	0	2.2e-05
Proteobacteria	Gammaproteobacteria	Legionellales	Legionellaceae	Legionella	Legionella lansingensis	7.38e-06	0	3.65e-05	5.29e-05	0	0	0	0	0	0	0	4.07e-05	0	2.63e-05	0	0	0	0	0	1.1e-05	0	0	0	1.6e-05	3.35e-05	0	2.77e-05	0	6.75e-05	0	0	0	0	0	0	0	0	0	0	0	4.07e-05	2.95e-05	0	4.41e-05
Bacteroidetes	Bacteroidia	Bacteroidales	Tannerellaceae	Parabacteroides	Parabacteroides faecis	7.33442e-06	0	0	0	0	0	0	0	2.99e-05	0	0	0	0	0	0	0	0	3.98e-06	0	8.29e-06	0	0	0	1.6e-05	0	0	0	0	0	0	0	0	0.000145	0	0	0	4.7e-05	0.000112	0	0	0	0	0	0
Firmicutes	Clostridia	Clostridiales	Clostridiaceae	Geosporobacter	Geosporobacter ferrireducens	6.47158e-06	0	0	0	0	0	3.01e-05	0	0	0	0	0	0	0	0	0	0	1.99e-05	0	1.66e-05	2.55e-05	0	0	0	0	0	0	0	0	7.2e-05	3.56e-05	0	0	0	0	0	0	0	0	0	0	0	0	0
Cyanobacteria	-	Oscillatoriales	-	Ancylothrix	Ancylothrix terrestris	6.35253e-06	0	0	0	0	7.25e-05	0	0	0	0	0	0	0	0	0	0	9.65e-06	3.98e-06	0	2.76e-06	0	0	1.51e-05	1.6e-05	0	0	0	0	0	0	0	0	0	0	0	0	0	0	0	0	0	0	0	2.2e-05
Chlamydiae	Chlamydiia	Chlamydiales	Chlamydiaceae	Chlamydia	Chlamydia avium	5.81895e-06	0	0	0	0	0	0	0	0	0	0	4.07e-05	0	0	0	0	4.82e-05	0	0	1.1e-05	0	1.38e-05	0	0	0	0	0	0	0	0	0	0	0	0	0	0	0	5.61e-05	0	0	0	0	0	0
Chloroflexi	Ktedonobacteria	Ktedonobacterales	Thermosporotrichaceae	Thermosporothrix	Thermosporothrix narukonensis	5.022e-06	0	0	0	0	0	0	0	0	0	0	0	0	0	0	0	0	1.59e-05	4.4e-05	8.29e-06	0	5.51e-05	0	0	0	0	0	0	0	0	0	0	0	0	0	0	0	0	0	0	0	0	0	0
Actinobacteria	Coriobacteriia	Coriobacteriales	Coriobacteriaceae	Olegusella	Olegusella massiliensis	4.90295e-06	0	0	5.29e-05	6.85e-05	0	0	0	0	2.93e-05	0	0	0	0	0	3.12e-05	0	3.98e-06	0	0	0	0	0	0	0	0	0	0	0	0	7.12e-05	0	0	0	0	0	0	0	0	0	0	0	0	0
Firmicutes	Clostridia	Clostridiales	Lachnospiraceae	Abyssivirga	Abyssivirga alkaniphila	4.80421e-06	8.2e-05	0	0	0	0	0	0	0	0	0	0	5.21e-05	2.63e-05	4.84e-05	0	0	0	0	0	0	0	0	0	0	0	0	0	0	0	0	0	0	0	0	0	0	0	0	0.000172	0	0	0	2.2e-05
Firmicutes	Clostridia	Clostridiales	Ruminococcaceae	Anaeromassilibacillus	Anaeromassilibacillus senegalensis	4.77884e-06	0	0	0	0	0	0	0	0	0	0	4.07e-05	0	0	0	0	0	1.59e-05	0	8.29e-06	0	0	1.51e-05	0	0	0	0	0	0	0	0	0	0	0	0	0	0	0	4.8e-05	0	0	0	0	0
Verrucomicrobia	Opitutae	Opitutales	Opitutaceae	Lacunisphaera	Lacunisphaera anatis	4.62074e-06	0	0	0	0	0	3.01e-05	0	0	0	0	4.07e-05	0	0	0	0	1.93e-05	3.98e-06	0	8.29e-06	5.1e-05	4.13e-05	0	0	0	0	0	0	0	0	0	0	0	0	0	0	0	0	0	0	0	0	0	0
Bacteroidetes	Sphingobacteriia	Sphingobacteriales	Sphingobacteriaceae	Sphingobacterium	Sphingobacterium zeae	4.61789e-06	0	0	0	0	0	0	0	0	0	0	0	0	0	0	0	0	0	0	0	0	0	0	0	0	0	0	0	6.75e-05	0	0	0	0	0	0	0	0	0	0	0	0	2.95e-05	0	2.2e-05
Lentisphaerae	Lentisphaeria	Lentisphaerales	Lentisphaeraceae	Lentisphaera	Lentisphaera profundi	4.32105e-06	0	0	0	0	3.63e-05	0	0	0	0	0	0	0	0	0	0	0	0	0	1.66e-05	0	0	0	0	0	0	0	0	0	0	0	2.81e-05	0	0	0	0	0	0	0	0	0	0	0	0
Firmicutes	Erysipelotrichia	Erysipelotrichales	Erysipelotrichaceae	Eggerthia	Eggerthia catenaformis	4.17958e-06	0	0	0	0	0	0	0	0	0	0	0	0	0	0	0	0	7.96e-06	0	0	0	0	0	1.6e-05	3.35e-05	2.94e-05	0	0	0	0	0	0	0	4.17e-05	0	3.78e-05	0	0	2.4e-05	0	0	2.95e-05	0	2.2e-05
Firmicutes	Clostridia	Clostridiales	-	Pseudoflavonifractor	Pseudoflavonifractor capillosus	4.10737e-06	0	0	0	0	0	0	0	0	0	0	0	0	0	0	0	0	0	0	0	0	0	0	0	0	0	0	0	0	0	3.56e-05	2.81e-05	0	0	0	0	0	0	0	0	0	0	0	0
Firmicutes	Clostridia	Clostridiales	Ruminococcaceae	Ruminococcus	Ruminococcus albus	4.08e-06	0	3.65e-05	0	0	0	0	0	0	0	0	0	0	0	0	0	0	0	0	0	0	0	0	0	0	0	0	0	0	0	3.56e-05	0	0	0	0	0	0	0	4.8e-05	0	0	0	0	0
Bacteroidetes	Bacteroidia	Bacteroidales	Rikenellaceae	Alistipes	Alistipes ihumii	4.04211e-06	0	0	0	0	0	3.01e-05	0	0	0	0	0	0	0	0	0	1.93e-05	1.99e-05	0	1.66e-05	0	1.38e-05	0	3.2e-05	0	0	0	0	0	0	0	0	0	0	0	0	0	0	0	0	0	0	0	0
Firmicutes	Clostridia	Clostridiales	Clostridiales Family XIII. Incertae Sedis	Anaerovorax	Anaerovorax odorimutans	3.76105e-06	0	0	0	0	0	0	0	0	0	0	4.07e-05	0	0	0	0	0	0	0	0	0	0	0	0	0	0	5.53e-05	0	2.25e-05	0	0	0	0	4.17e-05	0	0	0	0	2.4e-05	0	4.07e-05	0	0	0
Firmicutes	Clostridia	Thermoanaerobacterales	Thermoanaerobacterales Family III. Incertae Sedis	Caldicellulosiruptor	Caldicellulosiruptor saccharolyticus	3.43737e-06	0	0	0	0	0	0	0	0	0	0	4.07e-05	0	0	0	0	9.65e-06	0	0	0	0	0	0	0	0	0	5.53e-05	0	2.25e-05	0	0	0	0	4.17e-05	0	0	0	0	0	0	0	0	0	6.61e-05
Firmicutes	Clostridia	Clostridiales	Ruminococcaceae	Ruminiclostridium	Ruminiclostridium thermocellum	3.26621e-06	0	0	0.000106	0	0	0	0	0	0	0	0	0	0	0	0	0	0	0	8.29e-06	0	1.38e-05	0	1.6e-05	0	0	0	0	0	0	0	0	0	0	0	0	0	0	0	0	0	0	0	0
Firmicutes	Clostridia	Halanaerobiales	Halobacteroidaceae	Acetohalobium	Acetohalobium arabaticum	3.25547e-06	0	0	0	0	0	0	0	0	0	0	4.07e-05	0	0	0	0	9.65e-06	7.96e-06	0	2.76e-06	2.55e-05	0	0	0	0	0	0	0	0	0	0	0	0	0	0	0	0	0	0	0	0	0	0	0
Firmicutes	Clostridia	Clostridiales	Clostridiaceae	Desnuesiella	Desnuesiella massiliensis	3.15116e-06	0	0	0	0	3.63e-05	0	0	0	0	0	4.07e-05	0	0	0	0	0	0	0	2.76e-06	0	0	0	0	0	0	0	0	0	0	0	0	0	4.17e-05	0	0	0	0	0	0	0	0	0	0
Planctomycetes	Planctomycetia	Planctomycetales	Gemmataceae	Gemmata	Gemmata massiliana	2.94274e-06	0	3.65e-05	0	0	0	0	0	0	0	0	0	0	0	0	0	0	7.96e-06	2.2e-05	0	0	0	0	0	0	0	2.77e-05	0	0	0	0	0	0	0	0	0	0	0	0	0	0	0	0	0
Firmicutes	Clostridia	Clostridiales	Lachnospiraceae	Lachnoclostridium	[Clostridium] polysaccharolyticum	2.60884e-06	0	0	0	0	0	0	0	0	0	0	0	2.6e-05	0	0	0	0	3.98e-06	0	2.76e-06	0	0	0	0	3.35e-05	0	2.77e-05	0	0	0	3.56e-05	0	0	0	0	0	0	0	0	0	0	0	0	2.2e-05
Firmicutes	Erysipelotrichia	Erysipelotrichales	Erysipelotrichaceae	Longicatena	Longicatena caecimuris	2.52895e-06	0	0	0	0	0	0	0	0	0	0	0	0	0	0	0	9.65e-06	3.98e-06	0	5.52e-06	0	1.38e-05	1.51e-05	0	0	0	0	0	0	0	0	0	0	0	0	0	0	0	0	0	0	0	0	0
Firmicutes	Clostridia	Clostridiales	Lachnospiraceae	Tyzzerella	Tyzzerella nexilis	2.51537e-06	0	0	0	0	0	0	0	0	0	0	0	0	0	0	0	0	0	2.2e-05	2.76e-06	0	0	0	0	0	2.94e-05	0	0	0	0	0	0	0	4.17e-05	0	0	0	0	0	0	0	0	0	0
Actinobacteria	Actinobacteria	Pseudonocardiales	Pseudonocardiaceae	Amycolatopsis	Amycolatopsis jejuensis	2.34e-06	0	0	0	0	3.63e-05	0	0	0	5.87e-05	0	0	0	0	0	0	0	1.59e-05	0	0	0	0	0	0	0	0	0	0	0	0	0	0	0	0	0	0	0	0	0	0	0	0	0	0
Firmicutes	Clostridia	Clostridiales	Clostridiaceae	Clostridium	Clostridium merdae	1.69684e-06	0	0	0	0	0	0	0	0	0	0	0	0	0	0	0	1.93e-05	3.98e-06	2.2e-05	5.52e-06	0	1.38e-05	1.51e-05	1.6e-05	0	0	0	0	0	0	0	0	0	0	0	0	0	0	0	0	0	0	0	0
Bacteroidetes	Cytophagia	Cytophagales	Flammeovirgaceae	Reichenbachiella	Reichenbachiella agariperforans	1.57453e-06	0	0	0	0	0	0	0	0	0	0	0	2.6e-05	2.63e-05	0	0	0	3.98e-06	0	1.1e-05	0	0	0	0	0	0	0	0	4.5e-05	0	0	0	0	0	0	0	0	0	0	0	0	0	0	0
Actinobacteria	Actinobacteria	Corynebacteriales	Corynebacteriaceae	Corynebacterium	Corynebacterium pseudodiphtheriticum	1.36232e-06	0	0	0	0	0	0	0	0	0	0	0	0	0	0	0	2.89e-05	7.96e-06	0	2.76e-06	0	0	0	0	0	0	0	0	0	0	0	0	0	0	0	0	0	0	0	0	0	0	0	0
[truncated: 52 more columns]

## Sheet: 1B
Table S1B. Mapping of in vivo experimental phylotypes to reference collection and calculation of their binary phenotype profiles.
Mapping to Reference Collection			B vitamin prototrophy (Predicted Phenotype Index)3
Phylotype (Species)	Mapping level1	Genomes2	B1	B2	B3	B5	B6	B7	B9	B12	Averaged relative abundance (%)
Akkermansia muciniphila	S	4	1	1	1	1	1	1	1	0.25	26.875
Muribaculum intestinale	S	1	1	1	1	1	1	1	1	0	5.51076
Parabacteroides distasonis	S	4	1	1	1	1	1	1	1	1	5.06771
Faecalibacterium prausnitzii	S	6	0	0.67	0	0	1	0	0	1	3.87888
Bacteroides caccae	S	3	1	1	1	1	1	1	1	0	3.52903
Phascolarctobacterium faecium	G	1	1	1	0	1	1	1	1	1	3.21906
Bacteroides fragilis	S	6	1	1	1	1	1	1	1	1	3.05198
Gemmiger formicilis	S	1	0	0	1	1	1	0	0	0	2.63003
Blautia glucerasea	S	1	1	0	1	0	1	0	1	1	2.48243
Bacteroides vulgatus	S	6	1	1	1	1	1	1	1	1	2.46955
[Ruminococcus] torques	S	4	0.75	0.25	1	0.25	1	0.75	1	1	2.22885
Alistipes shahii	S	1	0	1	1	1	1	0	1	0	2.03187
Parabacteroides goldsteinii	S	3	1	1	1	1	1	1	1	1	1.99898
Bacteroides xylanisolvens	S	4	1	1	1	1	1	1	1	0.25	1.9555
[Clostridium] innocuum	S	2	0	0.5	1	0	1	0	0	0	1.46408
Bacteroides stercorirosoris	S	1	1	1	1	1	1	1	1	0	1.32693
[Clostridium] symbiosum	S	5	0	1	1	0	1	1	0	1	1.25424
Murimonas intestini	F	224	0.48	0.56	0.7	0.25	1	0.15	0.49	0.81	1.18449
Sutterella massiliensis	G	4	0	1	0	0	1	0.5	1	0	1.15544
Robinsoniella peoriensis	S	1	1	1	1	0	1	1	1	0	1.1177
Bacteroides salyersiae	S	2	1	1	1	1	1	1	1	0	0.978944
Blautia faecis	G	23	0.75	0.31	0.77	0.07	1	0.19	0.86	1	0.924371
Bacteroides uniformis	S	7	1	1	1	1	1	1	1	1	0.913088
Romboutsia timonensis	S	1	0	0	0	0	1	0	1	0	0.815958
Parabacteroides merdae	S	4	1	1	1	1	1	1	1	1	0.737309
[Clostridium] hylemonae	S	1	0	0	1	0	1	0	0	1	0.661743
[Clostridium] saccharolyticum	S	1	0	0	0	0	1	1	0	1	0.656215
Desulfovibrio simplex	G	5	1	1	1	1	1	0.75	1	1	0.573572
Flintibacter butyricus	S1	3	0	0	0	0	1	0	0	1	0.569257
Bacteroides cellulosilyticus	S	3	1	1	1	1	1	1	1	1	0.555909
Barnesiella intestinihominis	S	1	1	1	1	1	1	1	1	0	0.54348
Coprococcus eutactus	S	1	1	1	1	1	1	0	1	0	0.538209
Butyricimonas faecihominis	G	3	0.75	1	1	1	1	1	1	1	0.529271
Bacteroides stercoris	S	2	1	1	1	1	1	1	1	1	0.503567
Enterococcus hirae	S	1	0	1	0	0	1	0	0	0	0.482734
Negativibacillus massiliensis	S	1	0	0	0	0	1	0	0	0	0.470222
[Eubacterium] rectale	S	3	1	1	1	1	1	0	0	1	0.469766
Hungatella hathewayi	S	4	0	0	0	0	1	0.5	0	1	0.459353
Oscillibacter ruminantium	S	1	0	1	0	0	1	1	0	0	0.439445
Butyricimonas paravirosa	G	3	0.75	1	1	1	1	1	1	1	0.436239
Rhodospirillum rubrum	S	1	0	1	1	1	1	0	1	1	0.394359
Bacteroides faecis	S	2	1	1	1	1	1	1	1	0	0.358689
Turicimonas muris	S	1	0	1	0	1	1	0	1	0	0.356804
Ruminococcus faecis	S	1	1	0	1	0	1	0	1	1	0.356181
Bacteroides dorei	S	5	1	1	1	1	1	1	1	1	0.356049
Eisenbergiella tayi	S	1	0	0	0	0	1	0	1	1	0.339478
[Clostridium] clostridioforme	S	9	0	1	1	0	1	0	0.11	1	0.335702
Tidjanibacter massiliensis	S	1	1	1	1	1	1	0	1	0	0.333732
Anaerotignum lactatifermentans	S	1	1	1	0	1	1	1	0	0	0.329867
Desulfovibrio intestinalis	G	5	1	1	1	1	1	0.75	1	1	0.31015
Flavonifractor plautii	S	3	0	0	0	0	1	0	0	1	0.30227
Bacteroides thetaiotaomicron	S	3	1	1	1	1	1	1	1	0	0.293994
[Clostridium] asparagiforme	S	1	0	0	0	0	1	0	0	1	0.266994
Ruminococcus champanellensis	S	2	0	0	1	0	1	0	1	0	0.2535
Bacteroides xylanolyticus	G	106	0.94	1	1	1	1	0.97	1	0.41	0.241346
Lachnoclostridium pacaense	G	30	0.29	0.57	0.5	0	1	0.14	0.22	1	0.219259
Blautia luti	S	1	1	1	1	0	1	0	1	1	0.206728
Eisenbergiella massiliensis	G	1	0	0	0	0	1	0	1	1	0.206686
Christensenella massiliensis	S	1	1	0	0	0	1	0	0	0	0.197329
Hungatella effluvii	G	4	0	0	0	0	1	0.5	0	1	0.187509
Escherichia fergusonii	S	5	1	1	1	1	1	1	1	0	0.184013
Caloramator fervidus	G	4	0.25	0.5	1	0.75	1	0	1	0.75	0.182838
Alistipes onderdonkii	S	1	0	1	1	1	1	0	1	0	0.168364
Paraprevotella clara	S	2	1	1	1	1	1	1	1	0	0.167521
Mordavella massiliensis	F	55	0.48	0.74	0.65	0.56	1	0.26	0.8	0.65	0.16431
Anaerotruncus colihominis	S	1	0	0	0	0	1	0	0	1	0.162571
Desulfovibrio piger	S	1	1	1	1	1	1	1	1	1	0.159052
Aestuariispira insulae	F	2	0	1	0.5	1	1	0.5	1	1	0.159021
Emergencia timonensis	S	1	1	1	0	0	1	0	1	0	0.149848
Bariatricus massiliensis	S	1	0	0	1	0	1	0	1	1	0.147353
Anaerostipes hadrus	S	3	1	1	1	1	1	0	1	0	0.144266
[Clostridium] glycyrrhizinilyticum	S	1	0	0	1	0	1	0	1	1	0.141007
[Eubacterium] eligens	S	1	1	1	1	0	1	0	0	1	0.132945
Bacteroides caecimuris	S	2	1	1	1	1	1	1	1	0	0.132768
Dorea longicatena	S	2	1	1	1	0	1	0	1	1	0.1323
Bacteroides ovatus	S	7	1	1	1	1	1	1	1	0	0.131954
Agathobaculum desmolans	S	1	0	0	0	0	1	0	0	1	0.128597
[Clostridium] lavalense	S	1	0	0	0	0	1	0	0	1	0.124313
[Clostridium] celerecrescens	S	1	0	1	0	0	1	0	0	1	0.121437
[Clostridium] methylpentosum	S	1	1	0	1	1	1	0	0	0	0.12099
Blautia wexlerae	S	3	1	1	1	0	1	0.67	1	1	0.119016
Turicibacter sanguinis	S	1	0	0	0	0	1	0	1	0	0.115342
Neglecta timonensis	S	1	0	0	0	0	1	0	1	0	0.114223
[Clostridium] viride	S	1	0	1	1	0	1	1	1	0	0.113516
Clostridium saudiense	S	1	0	1	1	1	1	0	1	0	0.111414
Pseudobutyrivibrio ruminis	S	1	1	0	1	0	1	0	0	1	0.109213
Coprococcus comes	S	1	1	1	1	0	1	0	1	1	0.107015
Holdemanella biformis	S	1	0	1	1	0	1	0	0	0	0.106011
Oscillibacter valericigenes	S	1	0	1	0	0	1	0	0	0	0.096003
Butyricimonas virosa	S	1	1	1	1	1	1	1	1	1	0.0938375
Anseongella ginsenosidimutans	F	1	1	1	1	1	1	0	1	0	0.0903737
Alistipes putredinis	S	1	0	1	1	1	1	0	1	0	0.0902385
Peptococcus niger	S	1	1	1	1	1	1	0	1	0	0.0848679
Bacteroides nordii	S	1	1	1	1	1	1	1	1	0	0.0832758
Intestinimonas butyriciproducens	S	3	0	0	0	0	1	0	0	1	0.0816141
Adlercreutzia equolifaciens	S	1	0	1	0	1	1	0	1	0	0.0794314
Erysipelatoclostridium ramosum	S	2	0	0	1	0	1	0	0	0	0.0733182
Anaerobium acetethylicum	S	1	1	1	1	1	1	1	1	0	0.0693487
[Clostridium] amygdalinum	S	1	1	1	0	0	1	0	0	1	0.0662144
Fusicatenibacter saccharivorans	S	1	0	0	1	0	1	0	0	1	0.060192
Anaerobacterium chartisolvens	F	40	0.3	0.36	0.53	0.23	1	0.18	0.43	0.6	0.0581392
Parasutterella excrementihominis	S	1	0	1	0	1	1	0	1	0	0.0551587
Desulfotomaculum tongense	G	8	1	1	1	1	1	0.62	1	1	0.0532262
Blautia caecimuris	G	23	0.75	0.31	0.77	0.07	1	0.19	0.86	1	0.0477758
Sporobacter termitidis	S	1	0	1	1	1	1	0	1	1	0.0444162
Alkalibaculum bacchi	F	14	0.59	0.73	0.86	0.41	1	0	0.59	0.68	0.0442049
Blautia obeum	S	3	1	0.67	1	0	1	0.67	1	1	0.0438239
Eubacterium ramulus	S	1	1	1	1	1	1	0	1	1	0.0437819
Anaerofilum pentosovorans	S	1	0	0	0	0	1	0	0	1	0.0424504
Dielma fastidiosa	S	1	0	0	0	0	1	0	0	0	0.0412564
Phocea massiliensis	S	1	0	0	0	0	1	0	0	1	0.0403776
Blautia marasmi	G	23	0.75	0.31	0.77	0.07	1	0.19	0.86	1	0.0397185
Christensenella minuta	S	1	0	0	0	0	1	0	0	0	0.0374353
Asaccharobacter celatus	F	11	0.24	0.14	0.14	0.33	1	0	1	0.14	0.0369768
Coprobacter fastidiosus	S	1	1	1	1	1	1	1	1	0	0.0356821
Sellimonas intestinalis	S	1	0	0	1	0	1	0	0	1	0.0356045
[Clostridium] leptum	S	1	0	0	1	0	1	0	1	0	0.0340539
Longibaculum muris	F	33	0	0.22	0.45	0.05	1	0	0.1	0	0.0306423
Intestinibacillus massiliensis	S	1	0	1	0	0	1	0	0	1	0.0300915
Bacteroides finegoldii	S	2	1	1	1	1	1	1	1	0	0.0292061
Lutispora thermophila	S	1	0	0	0	0	1	0	0	0	0.0279457
Odoribacter splanchnicus	S	1	1	1	1	1	1	1	1	1	0.0276059
Clostridium perfringens	S	4	1	1	1	0	1	0	1	1	0.0272953
Anaerotignum propionicum	S	1	1	1	1	1	1	1	0	0	0.0268759
Alistipes timonensis	S	2	0	1	1	1	1	0	1	0	0.0250121
Eubacterium limosum	S	2	1	1	1	0	1	0	1	1	0.0248651
[Clostridium] scindens	S	1	1	0	1	0	1	0	1	1	0.0248288
Eubacterium callanderi	S	2	1	1	1	0	1	0	1	1	0.0244834
Parvibacter caecicola	F	11	0.04	0	0.96	0.08	1	0	1	0.34	0.0234291
Blautia stercoris	G	23	0.75	0.31	0.77	0.07	1	0.19	0.86	1	0.0224175
[Eubacterium] hallii	S	1	1	1	1	1	1	0	1	1	0.0223331
Christensenella timonensis	S	1	0	0	0	0	1	0	0	0	0.0219328
Pararhodospirillum photometricum	S	1	0	1	0	1	1	1	1	1	0.0218956
Alistipes indistinctus	S	1	1	1	1	1	1	1	1	0	0.0205067
Pseudoflavonifractor phocaeensis	G	3	0	0.5	0	0	1	0	0	0.5	0.0201248
[Clostridium] cocleatum	S	2	0	0	1	0	1	0	0	0	0.0165226
Faecalicatena contorta	S	1	0	1	1	0	1	0	1	1	0.0153275
Peptoniphilus grossensis	S	2	0	1	0.5	0	1	0	1	0	0.0151739
Victivallis vadensis	S	1	1	1	1	0	1	1	1	0	0.0129082
Anaerotruncus rubiinfantis	S	1	0	0	0	0	1	0	0	1	0.011545
Ihubacter massiliensis	F	4	0.75	0.75	0.25	0	1	0	0.25	0.25	0.0106508
Caecibacter massiliensis	S	1	1	1	0	0	1	0	1	1	0.00950519
Faecalicatena orotica	G	2	0	0.5	1	0	1	0	1	1	0.00905758
Eubacterium coprostanoligenes	S	1	0	0	1	0	1	0	1	0	0.00882568
Anaerofustis stercorihominis	S	1	1	0	1	1	1	0	0	0	0.00841821
[Clostridium] aldenense	G	32	0.29	0.57	0.5	0	1	0.14	0.22	1	0.00779186
Blautia schinkii	S	1	1	0	0	0	1	0	1	1	0.00704811
[Clostridium] spiroforme	S	1	0	0	1	0	1	0	0	0	0.00699326
Ruminococcus gauvreauii	S	1	1	1	1	0	1	0	1	1	0.00693495
Alistipes obesi	S	1	0	1	1	1	1	0	1	0	0.0067778
Gracilibacter thermotolerans	-	-									0.00645237
Alistipes finegoldii	S	1	0	1	1	1	1	0	1	0	0.00628816
[Clostridium] citroniae	S	1	1	1	0	0	0	0	0	1	0.00581989
Holdemania filiformis	S	1	0	0	0	0	0	0	0	0	0.00551642
Syntrophococcus sucromutans	F	124	0.48	0.56	0.7	0.25	0.31	0.15	0.49	0.81	0.00550547
Roseburia faecis	S	2	1	1	1	1	1	0	0	1	0.00542674
Bacteroides faecichinchillae	S	2	1	1	1	1	1	1	1	0	0.00532149
Solitalea canadensis	F	1	1	1	1	1	1	0	1	0	0.00497399
Hespellia porcina	F	124	0.48	0.56	0.7	0.25	0.31	0.15	0.49	0.81	0.00402589
Caproiciproducens galactitolivorans	F	41	0.3	0.36	0.53	0.23	0.37	0.18	0.43	0.6	0.00361316
Vallitalea pronyensis	-	-									0.00318042
Kallotenue papyrolyticum	-	-									0.00307398
Coprobacillus cateniformis	S	1	0	1	0	0	0	0	0	0	0.00281126
Parabacteroides gordonii	S	1	1	1	1	1	1	1	1	1	0.00252074
Butyricicoccus pullicaecorum	S	1	0	1	0	0	0	1	0	1	0.00247768
Pedobacter lotistagni	F	1	1	1	1	1	1	0	1	0	0.00219285
Tellurimicrobium multivorans	-	-									0.00209444
Coprococcus catus	S	1	0	1	1	0	0	0	1	1	0.00177494
Acidicapsa ferrireducens	-	-									0.00160189
[Clostridium] xylanolyticum	G	32	0.29	0.57	0.5	0	0.07	0.14	0.22	1	0.00159
Collinsella aerofaciens	S	2	0	0	1	0	1	0	1	0.5	0.00150409
Frisingicoccus caecimuris	F	124	0.48	0.56	0.7	0.25	0.31	0.15	0.49	0.81	0.00141957
Simkania negevensis	-	-									0.00133531
Eubacterium ventriosum	S	1	0	0	1	1	1	0	1	0	0.00129979
Pelolinea submarina	-	-									0.00119751
Methylarcula marina	-	-									0.00106183
Bacteroides oleiciplenus	S	1	1	1	1	1	1	1	1	1	0.000992158
Anaerosporobacter mobilis	F	124	0.48	0.56	0.7	0.25	0.31	0.15	0.49	0.81	0.000888432
Legionella lansingensis	-	-									0.000738
Parabacteroides faecis	G	20	1	1	1	1	1	1	1	0.97	0.000733442
Geosporobacter ferrireducens	F	55	0.48	0.74	0.65	0.56	0.67	0.26	0.8	0.65	0.000647158
Ancylothrix terrestris	-	-									0.000635253
Chlamydia avium	-	-									0.000581895
Thermosporothrix narukonensis	-	-									0.0005022
Olegusella massiliensis	F	10	0.04	0	0.96	0.08	0.32	0	1	0.34	0.000490295
Abyssivirga alkaniphila	F	124	0.48	0.56	0.7	0.25	0.31	0.15	0.49	0.81	0.000480421
Anaeromassilibacillus senegalensis	F	41	0.3	0.36	0.53	0.23	0.37	0.18	0.43	0.6	0.000477884
Lacunisphaera anatis	-	-									0.000462074
Sphingobacterium zeae	F	1	1	1	1	1	1	0	1	0	0.000461789
Lentisphaera profundi	-	-									0.000432105
Eggerthia catenaformis	S	1	0	0	0	0	0	0	0	0	0.000417958
Pseudoflavonifractor capillosus	S	1	0	0	0	0	0	0	0	1	0.000410737
Ruminococcus albus	S	1	1	1	1	1	1	1	0	0	0.000408
Alistipes ihumii	S	1	1	1	1	1	1	1	1	0	0.000404211
Anaerovorax odorimutans	F	4	0.75	0.75	0.25	0	0.25	0	0.25	0.25	0.000376105
Caldicellulosiruptor saccharolyticus	-										0.000343737
Ruminiclostridium thermocellum	G	9	0.29	0.43	0.71	0.29	0.71	0.29	0.71	0.14	0.000326621
Acetohalobium arabaticum	-										0.000325547
Desnuesiella massiliensis	F	55	0.48	0.74	0.65	0.56	0.67	0.26	0.8	0.65	0.000315116
Gemmata massiliana	-										0.000294274
[Clostridium] polysaccharolyticum	G	32	0.29	0.57	0.5	0	0.07	0.14	0.22	1	0.000260884
Longicatena caecimuris	F	33	0	0.22	0.45	0.05	0.1	0	0.1	0	0.000252895
Tyzzerella nexilis	S	2	0	0	1	0	0	0	0	0	0.000251537
Amycolatopsis jejuensis	-										0.000234
Clostridium merdae	G	45	0.61	0.87	0.68	0.61	0.65	0.28	0.9	0.62	0.000169684
Reichenbachiella agariperforans	-										0.000157453
Corynebacterium pseudodiphtheriticum	S	1	1	1	1	1	1	1	1	0	0.000136232
Total # of mapped phylotypes	188										0.999798
- mapped at the level of species (S)	139										0.896346
- mapped at the level of genus (G)	24										0.0849276
- mapped at the level of family (F)	25										0.0185241
Total # of unmapped phylotypes	19										0.00020245
Total phylotypes	207

## Sheet: 1C
	Table S1C: abundance of multi-auxotrophs in extreme diets in vivo
		B vitamin prototrophy								Multi-auxotrophy		Relative abundance in [B1,B2,B5,B7] defficient diets															Relative abundance in [B1,B2,B5,B7] excessive diets																Average abundance
#	Phylotype (Species)	B1	B2	B5	B7	B3	B6	B9	B12	Aux category	Aux Score on [B1,B2,B5,B7]	4D4N11-4	4D4N12-4	4D4N13-4	4D4N14-4	4D4N15-4	7D1N9-4	7D1N10-4	7D1N11-4	7D1N12-4		AD9-4	AD10-4	AD11-4	AD12-4		4E4N11-4	4E4N12-4	4E4N13-4	4E4N14-4	4E4N15-4	7E1N11-4	7E1N12-4	7E1N13-4	7E1N14-4	7E1N15-4	AE11-4	AE12-4	AE13-4	AE14-4	AE15-4		"D"	E"	Delta	FOLD (E/D)	Stats
1	Romboutsia timonensis	0	0	0	0	0	1	1	0	B1, B2, B5, B7	4	0.0076396	0	0.003737	0.0060449	0.001475	0.0107804	0.001786	0.0090126	0.004344		0.0060069	0.0074183	0.009839	0.0093973		0.0129446	0.011968	0.01689	0.0089414	0.0110118	0.0080862	0.0059728	0.018194	0.0179994	0.019559	0.002897	0.0089498	0.01489	0.006846	0.00917		0.00596008	0.0116213	0.00566126	1.94986	significant
2	[Clostridium] hylemonae	0	0	0	0	1	1	0	1	B1, B2, B5, B7	4	0.0102866	0.0115368	0.0095626	0.0139399	0.01066	0.0095843	0.013627	0.006635	0.0076835		0.0088198	0.00707	0.00621	0.007607		0.009315	0.0064314	0.007944	0.0077686	0.0075658	0.0079604	0.0117055	0.0107079	0.0101026	0.0120699	0.0056949	0.006271	0.008498	0.0050481	0.00576		0.00947865	0.00818954	-0.00128911	0.863998
3	Flintibacter butyricus	0	0	0	0	0	1	0	1	B1, B2, B5, B7	4	0.0054058	0.0027412	0.0041975	0.0071543	0.00578	0.0059383	0.004938	0.00412	0.0020358		0.002356	0.004275	0.0044089	0.0045993		0.0094556	0.0077234	0.0052138	0.0043372	0.0045079	0.0075936	0.0071769	0.0061124	0.0067086	0.00519	0.004827	0.006644	0.0047029	0.0054411	0.00506		0.0044577	0.00604629	0.00158859	1.35637
4	Negativibacillus massiliensis	0	0	0	0	0	1	0	0	B1, B2, B5, B7	4	0.0028376	0.0003042	0.0030555	0.0031366	0.000975	0.0033703	0.002348	0.0034983	0.0016225		0.0034994	0.0037273	0.0050926	0.0040637		0.0052198	0.0043408	0.0056606	0.0049892	0.00622	0.0064664	0.0039255	0.0042912	0.0069641	0.00545	0.0024583	0.0036233	0.003338	0.0034281	0.005614		0.002887	0.00479929	0.00191229	1.66238	significant
5	Eisenbergiella tayi	0	0	0	0	0	1	1	1	B1, B2, B5, B7	4	0.00443	0.010211	0.010326	0.0093396	0.00905	0.0050853	0.020329	0.0098695	0.020324		0.0085489	0.0020193	0.0065563	0.0042707		0.0035866	0.0018504	0.0023536	0.0030646	0.0024	0.0051512	0.0030926	0.00441	0.0039168	0.0067399	0.0042983	0.0056678	0.0028178	0.0030861	0.003044		0.00925843	0.00369865	-0.00555978	0.39949
6	Flavonifractor plautii	0	0	0	0	0	1	0	1	B1, B2, B5, B7	4	0.0019003	0.002267	0.0019185	0.0028689	0.001825	0.0036889	0.001974	0.0022695	0.0010643		0.0026839	0.00344	0.004142	0.003291		0.0016304	0.0020094	0.0021586	0.0034976	0.0028258	0.0024406	0.0015559	0.002572	0.004145	0.0017379	0.006373	0.0036678	0.006243	0.004717	0.002996		0.0025641	0.003238	0.0006739	1.26282
7	[Clostridium] asparagiforme	0	0	0	0	0	1	0	1	B1, B2, B5, B7	4	0.0022365	0.0016634	0.0023776	0.003943	0.00153	0.0026433	0.001784	0.00145	0.00162		0.0022699	0.00223	0.00173	0.00248		0.00261	0.0022504	0.0023818	0.0027334	0.0023387	0.00249	0.004139	0.0035705	0.0038668	0.00374	0.0018783	0.0030955	0.00362	0.00185	0.002618		0.00215059	0.00287883	0.000728234	1.33862
8	Eisenbergiella massiliensis	0	0	0	0	0	1	1	1	B1, B2, B5, B7	4	0.000708	0.0003974	0.000423	0.00119	0.000425	0.00193	0.000235	0.0012878	0.00125		0.00149	0.00343	0.0019	0.00146		0.00168	0.00137	0.0015218	0.0011178	0.00122	0.000723	0.000554	0.000454	0.000797	0.000509	0.000676	0.00185	0.00193	0.000954	0.00206		0.00124048	0.00116111	-7.93703e-05	0.936016
9	Anaerotruncus colihominis	0	0	0	0	0	1	0	1	B1, B2, B5, B7	4	0.0019031	0.0068606	0.0070892	0.0015322	0.0031	0.0019353	0.001368	0.0006241	0.0021755		0.0007772	0.0009383	0.0013813	0.0005694		0.003305	0.0027344	0.0027968	0.0043938	0.0029285	0.0027078	0.0028304	0.0023895	0.0049662	0.0030886	0.004734	0.0033572	0.0021619	0.0041544	0.00108		0.00232725	0.00317523	0.000847987	1.36437
10	Bariatricus massiliensis	0	0	0	0	1	1	1	1	B1, B2, B5, B7	4	0.001794	0.00103	0.000683	0.000689	0.0002	0.000904	0.000705	0.0003214	0.000832		0.000956	0.001441	0.000777	0.00122		0.001164	0.000884	0.001776	0.00195	0.001645	0.000407	0.001705	0.001786	0.001969	0.00243	0.0003865	0.001019	0.001737	0.0046	0.001224		0.000888646	0.0016455	0.000756854	1.85169
11	[Clostridium] glycyrrhizinilyticum	0	0	0	0	1	1	1	1	B1, B2, B5, B7	4	0.000522	9.36e-05	0.000878	0.0001532	0.000325	0.0001955	4.7e-05	0.0001784	9.25e-05		8.97e-05	0.0002643	0	8.14e-05		0.0004654	0.001125	0.001589	0.001574	0.00339	0.000226	0.00578	0.00311	0.00847	0.004138	0.0001448	0.001284	0.002438	0.001123	0.000936		0.000224662	0.00238621	0.00216155	10.6214	significant
12	[Clostridium] lavalense	0	0	0	0	0	1	0	1	B1, B2, B5, B7	4	0.000522	0.0026678	0.0009756	0.000765	0.00185	0.0008069	0.00372	0.000981	0.001299		0.0007169	0.001026	0.001641	0.0023603		0.0007912	0.000402	0.0003496	0.0006626	0.0007899	0.000452	0.000384	0.000423	0.0017823	0.0017689	0.001251	0.0006425	0.000517	0.000842	0.00084		0.00148704	0.0007932	-0.000693838	0.533409
13	Turicibacter sanguinis	0	0	0	0	0	1	1	0	B1, B2, B5, B7	4	0.00212	0	0.00104	0.00123	0.000525	0.00323	0.00165	0.00523	0.00162		0.00347	0.00519	0.0044	0.00582		0.00191	0.00145	0.00191	0.00118	0.00178	0.00108	0.00032	0.00218	0.00188	0.0015	0	7.55e-05	0.000282	5.61e-05	0.00012		0.00273269	0.00104824	-0.00168445	0.383592
14	Neglecta timonensis	0	0	0	0	0	1	1	0	B1, B2, B5, B7	4	0.0004845	0.0002804	0.000618	0.000651	0.00035	0.0014621	0.001034	0.000732	0.00111		0.000957	0.001555	0.001812	0.002238		0.002465	0.001286	0.001814	0.001044	0.0007567	0.0006776	0.0028563	0.002724	0.002366	0.002669	0.0017863	0.0016995	0.002446	0.001404	0.00168		0.00102185	0.00184496	0.000823114	1.80552	(Pval=0.051)
15	[Clostridium] saccharolyticum	0	0	0	1	0	1	0	1	B1, B2, B5	3	0.0063008	0.0014706	0.0054935	0.0066973	0.0028	0.0069467	0.003527	0.0047485	0.0021313		0.0059467	0.0077167	0.006298	0.0043077		0.0112116	0.008683	0.0096664	0.0107862	0.0114759	0.007093	0.0112369	0.0104312	0.0118484	0.0121587	0.0087328	0.0107676	0.010283	0.0072402	0.007994		0.00495268	0.00997393	0.00502125	2.01385	significant
16	Hungatella hathewayi	0	0	0	0.5	0	1	0	1	B1, B2, B5	3	0.002613	0.0188468	0.00465	0.003983	0.01526	0.0042253	0.03917	0.0117778	0.02819		0.006868	0.004013	0.006033	0.0126507		0.0009786	0.001366	0.0010496	0.0027764	0.0009537	0.001763	0.001194	0.0026302	0.005373	0.003418	0.004636	0.004387	0.005402	0.007859	0.006508		0.0121754	0.00335297	-0.00882246	0.275388
17	Hungatella effluvii	0	0	0	0.5	0	1	0	1	B1, B2, B5	3	0.000559	0.0028302	0.00234	0.00107	0.00213	0.0069444	0.00719	0.0036578	0.0102313		0.00365	0.006218	0.00466	0.0052107		0.000885	0.000643	0.00111	0.00153	0.000526	0.00249	0.0013	0.00109	0.0045	0.00386	0.000434	0.00113	0.000939	0.000449	0.001274		0.00436088	0.00147733	-0.00288354	0.33877
18	Gemmiger formicilis	0	0	1	0	1	1	0	0	B1, B2, B7	3	0.0260645	0.0332392	0.033083	0.0404866	0.038635	0.0410074	0.039498	0.032327	0.0249958		0.0320498	0.0292173	0.040452	0.0335		0.0419626	0.0430974	0.0489956	0.0418522	0.0520068	0.0457792	0.0569445	0.0398344	0.0620659	0.05255	0.030423	0.0424385	0.031172	0.0425	0.028396		0.0341966	0.0440012	0.00980462	1.28671
19	Faecalibacterium prausnitzii	0	0.67	0	0	0	1	0	1	B1, B5, B7	3	0.0248936	0.0007728	0.0211761	0.0195149	0.003455	0.0089674	0.000188	0.007484	0.0001851		0.0001794	0.0009686	0.0003453	0.0003257		0.0295956	0.0003218	0.0060698	0.0264062	0.0042836	0.0007684	0.0131306	0.000756	0.0121205	0.0203188	0.0111923	0.0109151	0.007	0.0236911	0.004726		0.0068043	0.0114197	0.00461542	1.67831
20	[Clostridium] innocuum	0	0.5	0	0	1	1	0	0	B1, B5, B7	3	0.020782	0.0211002	0.0103906	0.020689	0.02095	0.0105614	0.010376	0.0104994	0.041526		0.0060089	0.0069256	0.0106043	0.0097167		0.020978	0.0308844	0.0212084	0.0419418	0.0215458	0.0208584	0.0418329	0.021029	0.0317578	0.031198	0.0106278	0.0107558	0.0207049	0.0203931	0.010528		0.0153946	0.0237496	0.00835498	1.54272	(Pval-0.0786)
21	Enterococcus hirae	0	1	0	0	0	1	0	0	B1, B5, B7	3	3.73e-05	0	0	3.83e-05	0	0.0002684	0.000611	5.35e-05	0.000601		0.0005378	0.003488	0.00337	0.000813		0.040559	0.0098004	0.0100318	0.0101088	0.0072358	0.0057852	0.0028313	0.020272	0.00467	0.0100599	4.83e-05	0.00121	0.0031	0.000505	0.000984		0.000755254	0.0084801	0.00772485	11.2281	significant
22	[Clostridium] clostridioforme	0	1	0	0	1	1	0.11	1	B1, B5, B7	3	0.010471	0.001992	0.011788	0.0057776	0.002075	0.00555	0.001641	0.0055182	0.0068475		0.005885	0.0022863	0.0058763	0.0076493		0.004886	0.0050614	0.005659	0.0041232	0.0098625	0.010994	0.006355	0.0089835	0.0066363	0.0108379	0.001983	0.0026028	0.0032409	0.0029201	0.001176		0.00564286	0.00568811	4.52451e-05	1.00802
23	[Clostridium] celerecrescens	0	1	0	0	0	1	0	1	B1, B5, B7	3	0.0004471	0.0027654	0.0011386	0.0006123	0.001025	0.0014177	0.002583	0.0008562	0.0006483		0.0004778	0.0015843	0.0013799	0.0006506		0.0006526	0.000643	0.0006672	0.0010836	0.0012178	0.0017174	0.0008101	0.001089	0.0007035	0.0008099	0.0010135	0.000642	0.000611	0.0010101	0.000528		0.00119894	0.000879913	-0.000319025	0.73391
24	Blautia glucerasea	1	0	0	0	1	1	1	1	B2, B5, B7	3	0.013128	0.0047516	0.026344	0.0514855	0.005225	0.0269632	0.013905	0.0245658	0.0381436		0.0239158	0.02425	0.0151793	0.0262227		0.0259656	0.0124154	0.0127352	0.0142706	0.0117104	0.0135254	0.0253889	0.0375582	0.0117678	0.0126398	0.0131883	0.0121173	0.012538	0.0104451	0.012732		0.0226215	0.0159332	-0.0066883	0.704339
25	Ruminococcus faecis	1	0	0	0	1	1	1	1	B2, B5, B7	3	0.00119	0.0001874	0.000488	0.0023733	0	0.0034748	4.7e-05	0.00375	0		0.0042999	0.001851	0.001469	0.00195		0.001723	0.002973	0.002796	0.0013794	0.0019358	0.0006332	0.0005753	0.0004237	0.000868	0.000779	0.001834	0.0200756	0.0301878	0.0202241	0.020312		0.00162157	0.00711466	0.00549309	4.38752
26	Christensenella massiliensis	1	0	0	0	0	1	0	0	B2, B5, B7	3	0.0031276	0.000655	0.0025975	0.002182	0.001525	0.0030601	0.001786	0.002516	0.0014335		0.0036858	0.004544	0.0041343	0.003619		0.0024224	0.0021698	0.0021936	0.0020734	0.0024008	0.0014452	0.002068	0.001361	0.001688	0.003716	0.0024135	0.0031735	0.002677	0.002022	0.003286		0.00268198	0.00234068	-0.000341305	0.872742
27	[Clostridium] symbiosum	0	1	0	1	1	1	0	1	B1, B5	2	0.0102605	0.0306086	0.020553	0.020727	0.010375	0.0206108	0.020282	0.020375	0.020648		0.0202089	0.0202936	0.0202593	0.0202033		0.0103262	0.0102414	0.0202542	0.0204368	0.0202957	0.010136	0.0204266	0.0202419	0.0203749	0.0206289	0.010193	0.0203776	0.020235	0.020618	0.010336		0.0196465	0.0170081	-0.00263839
28	Sutterella massiliensis	0	1	0	0.5	0	1	1	0	B1, B5	2	0.0072292	0.000468	0.006725	0.00237	0.008535	0.0044977	0.000846	0.0076591	0.0023553		0.00358	0.0031393	0.0053493	0.0055314		0.0111864	0.0078014	0.0079072	0.011745	0.0110816	0.0094952	0.0047691	0.0068609	0.0093308	0.0119799	0.0061248	0.0087934	0.009811	0.0052161	0.009366		0.00448348	0.00876459	0.0042811
29	Oscillibacter ruminantium	0	1	0	1	0	1	0	0	B1, B5	2	0.0042818	0.0118804	0.0049855	0.0065093	0.005825	0.0043016	0.006629	0.0046194	0.0037513		0.0021817	0.004813	0.0037113	0.0042347		0.0032122	0.002009	0.0035898	0.0030036	0.0042373	0.003612	0.0032615	0.0035362	0.0036347	0.0048889	0.005019	0.0040086	0.0036569	0.0033081	0.004654		0.00520954	0.00370879	-0.00150075
30	[Clostridium] viride	0	1	0	1	1	1	1	0	B1, B5	2	0.00119	2.34e-05	0.000585	0.000651	0.00105	0.00154	4.7e-05	0.000946	0.000278		0.00161	0.00179	0.00328	0.00163		0.000838	0.000884	0.000668	0.000515	0.000658	0.000768	0.000171	0.000665	0.00101	0.000749	0.00101	0.00166	0.000657	0.000674	0.0006		0.00112465	0.000768467	-0.000356179
31	Alistipes shahii	0	1	1	0	1	1	1	0	B1, B7	2	0.032464	0.0820158	0.0322406	0.0211482	0.0413	0.0222007	0.061833	0.0215125	0.0214373		0.0221189	0.0091836	0.0225853	0.0230051		0.0120932	0.021931	0.0324476	0.0321312	0.011874	0.008366	0.0421349	0.0313612	0.0227622	0.031919	0.00599	0.002414	0.013236	0.0215722	0.00843		0.0317727	0.0199108	-0.0118619
32	Rhodospirillum rubrum	0	1	1	0	1	1	1	1	B1, B7	2	0.0013	0	0.00244	0.000919	0.00223	0.000807	0.00254	0.000446	0.00162		0.000777	0.0016993	0.00276	0.000488		0.00126	0.00153	0.0012118	0.00203	0.0006909	0.00145	0.002	0.00115	0.00157	0.0038	0.00164	0.00151	0.000845	0.0018	0.00103		0.00138664	0.00156785	0.000181208
33	Turicimonas muris	0	1	1	0	0	1	1	0	B1, B7	2	0.0009315	0.0006086	0.001009	0.0021823	0.0014	0.004173	0.00094	0.004268	0.003657		0.0070257	0.009863	0.012348	0.0059843		0.0077732	0.008681	0.005909	0.0035394	0.008486	0.004522	0.001002	0.0034477	0.0041498	0.0033259	0	0.0003398	0.000517	5.61e-05	0.00024		0.00418388	0.00346593	-0.00071795
34	Alistipes onderdonkii	0	1	1	0	1	1	1	0	B1, B7	2	0	0.0006788	0.000683	0.000153	5e-05	0.00022	0.0023	0.0002498	0.000648		0.000359	0.0009683	0.00155	4.07e-05		0.0030732	0.000321	0.000254	0.0021856	0.0006577	0.00348	0.0012413	0.008651	0.0004219	0.0040699	0	3.78e-05	0	0.000225	0.000192		0.000607738	0.00165403	0.00104629
35	Clostridium saudiense	0	1	1	0	1	1	1	0	B1, B7	2	0.0017473	0	0.000553	0.00123	0.0019	0.0040089	0.00404	0.0052278	0.00315		0.0033499	0.00293	0.0035363	0.00598		0.000279	0.000161	0.000413	0.00021	0.000164	9.04e-05	0.000171	0.000484	0.000422	0.000449	0.000241	0.0035878	0.00319	0.000898	0.00178		0.0028964	0.000836013	-0.00206039
36	Blautia luti	1	1	0	0	1	1	1	1	B5, B7	2	0.0004095	4.68e-05	0.0001625	0.0005746	0.000175	0.0001222	0.000235	1.78e-05	0		8.97e-05	0.0002643	8.63e-05	0.0002034		0.0004658	0.000321	0.0002544	0.0005924	0.0005258	0.0006776	0.0006606	0.0009377	0.0006094	0.000629	0.0008208	0.0008313	0.0008929	0.000729	0.000576		0.000183623	0.000634913	0.00045129
37	Emergencia timonensis	1	1	0	0	0	1	1	0	B5, B7	2	0.0014163	0.0010768	0.0017855	0.0021429	0.00138	0.0019293	0.001175	0.0013202	0.0011103		0.0012857	0.002142	0.001727	0.0020733		0.0010248	0.0018494	0.0018072	0.0010994	0.0017105	0.0016762	0.0032608	0.0017235	0.0017083	0.0027889	0.001595	0.0024553	0.0018799	0.0027472	0.002396		0.00158187	0.00198149	0.000399624
38	Aestuariispira insulae	0	1	1	0.5	0.5	1	1	1	B1	1	0.000447	0	0.00312	0.0013	0.00288	0.00115	0.000141	0.000607	0.000601		0.000508	0.000763	0.000777	0.00187		0.00382	0.00121	0.000922	0.000678	0.0024	0.00344	0.000341	0.00496	0.00166	0.00117	0.00222	0.00329	0.00188	0.00359	0.00329		0.00108954	0.00232473	0.00123519
39	[Clostridium] methylpentosum	1	0	1	0	1	1	0	0	B2	1	0.0009685	0.0002574	0.0009426	0.0016843	0.000625	0.0023953	0.001453	0.000946	0.001018		0.0015587	0.001789	0.001122	0.00203		0.001397	0.002414	0.0026408	0.0023946	0.0018407	0.0013564	0.0054613	0.0022332	0.0016391	0.0024299	0.0016413	0.0018503	0.001782	0.0021881	0.001776		0.00129152	0.00220298	0.000911457
40	Robinsoniella peoriensis	1	1	0	1	1	1	1	0	B5	1	0.0047373	0.0011734	0.003085	0.0057383	0.0024	0.00526	0.010047	0.0029978	0.0087463		0.0066598	0.0094787	0.0072463	0.0067507		0.0200932	0.009481	0.0100636	0.009709	0.007632	0.00958	0.020149	0.020181	0.010141	0.020359	0.020193	0.0068355	0.009347	0.010048	0.007062		0.00571697	0.012725	0.00700798
41	Tidjanibacter massiliensis	1	1	1	0	1	1	1	0	B7	1	0.000671	2.34e-05	0.0003575	0.0004593	0.0004	0.0008068	0.000188	0.0003925	0.0007863		0.0011398	0.002052	0.00069	0.0014613		0.011446	0.007153	0.006552	0.003216	0.010524	0.011761	0.0017953	0.0027222	0.005933	0.003979	0.032508	0.022344	0.011599	0.009376	0.02197		0.000725223	0.0108586	0.0101333
42	Anaerostipes hadrus	1	1	1	0	1	1	1	0	B7	1	0.0008573	0	0.0003906	0.000881	0.000175	0.0004638	0.000188	0.0003573	0.0003703		0.0005383	0.0007043	0.000949	0.0002847		0.0006986	0.000482	0.0009544	0.0006552	0.0003286	0.000995	0.001789	0.000968	0.0010543	0.0008689	0.001642	0.000793	0.000705	0.0009541	0.0006		0.000473815	0.000899207	0.000425391
43	Akkermansia muciniphila	1	1	1	1	1	1	1	0.25	B12	NA	0.378117	0.251894	0.284178	0.304975	0.387235	0.304021	0.323873	0.345695	0.242205		0.375814	0.294847	0.283727	0.295052		0.228631	0.370993	0.34545	0.262306	0.30424	0.264061	0.219018	0.251765	0.187116	0.198414	0.303714	0.281868	0.260898	0.287847	0.368104		0.31236	0.300486	-0.0118736
44	Muribaculum intestinale	1	1	1	1	1	1	1	0	B12	NA	0.0777149	0.002293	0.0777684	0.0876182	0.06858	0.0896832	0.02917	0.0771199	0.0399898		0.0868771	0.0901172	0.109056	0.0892309		0.0010718	0.002572	0.0019704	0.0004206	0.0016775	0.0027122	0.0028142	0.0024791	0.0013597	0.001887	0.119554	0.0663845	0.0662983	0.100382	0.088834		0.0938204	0.0882904	-0.00552997
45	Bacteroides caccae	1	1	1	1	1	1	1	0	B12	NA	0.0370803	0.0046522	0.0389461	0.038313	0.01125	0.0263535	0.001081	0.0268737	0.0611566		0.0498877	0.0398303	0.038197	0.036833		0.0615836	0.0613668	0.0618126	0.0712082	0.0609206	0.101985	0.0372718	0.0497986	0.0611954	0.0376978	0.0496508	0.0394783	0.036477	0.0513461	0.038212		0.041187	0.0430328	0.00184584
46	Bacteroides xylanisolvens	1	1	1	1	1	1	1	0.25	B12	NA	0.0005966	0.0025736	0.0025326	0.0017559	0.0009	0.0007331	0.000705	0.0007138	0.0014788		0.0079776	0.0210853	0.0069923	0.001542		0.0013964	0.0045834	0.0038482	0.0093244	0.0081603	0.0114014	0.0035359	0.0009364	0.0054123	0.0011079	0.0005796	0.0017023	0.005593	0.0016272	0.001296		0.0093993	0.00215962	-0.00723968
47	Bacteroides salyersiae	1	1	1	1	1	1	1	0	B12	NA	0.013754	0.001802	0.0094355	0.00796	0.012355	0.0139804	0.012929	0.011849	0.014992		0.0098594	0.012965	0.013902	0.0068743		0.0155522	0.020402	0.012359	0.015772	0.018646	0.0203162	0.0094239	0.015905	0.013528	0.0178499	0.0095615	0.011447	0.014272	0.0142581	0.015622		0.0109002	0.0130321	0.00213194
48	Barnesiella intestinihominis	1	1	1	1	1	1	1	0	B12	NA	0.004922	0.0025068	0.0055925	0.0070483	0.00285	0.0044033	0.00545	0.0052457	0.0055525		0.00427	0.00569	0.00828	0.00419		0.0059166	0.0075504	0.0091236	0.0092112	0.0100658	0.0090852	0.0066526	0.0061402	0.0100703	0.01003	0.0036165	0.0100378	0.0093439	0.0057261	0.00499		0.0056075	0.00674286	0.00113536
49	Bacteroides faecis	1	1	1	1	1	1	1	0	B12	NA	0.0067113	0.00283	0.0053337	0.0044786	0.00355	0.0080383	0.000564	0.0035735	0.0051325		0.0046287	0.005103	0.0052656	0.0030114		0.0034028	0.0018484	0.0032798	0.0022486	0.0025609	0.0042484	0.0020491	0.0031132	0.0032607	0.0039198	0.0012075	0.0049519	0.0027259	0.0035952	0.00226		0.00450217	0.0029481	-0.00155407
50	Bacteroides thetaiotaomicron	1	1	1	1	1	1	1	0	B12	NA	0.000745	0.0093368	0.0027355	0.0027993	0.00563	0.0056667	0.008137	0.0064205	0.0068913		0.0037998	0.00173	0.0021526	0.001262		0.0045632	0.0054604	0.006769	0.0091932	0.0067698	0.0027152	0.0040939	0.00194	0.0063534	0.0069797	0.0038183	0.0032833	0.0044639	0.0018561	0.002254		0.0022361	0.00313512	0.00089902
51	Escherichia fergusonii	1	1	1	1	1	1	1	0	B12	NA	0.000783	0.0400468	0.000195	0.000344	0.002	0.0002933	0.00169	0.000303	0.009665		0.0002392	0.0005273	0.000777	0.000528		0.0014902	0.0003214	0.0006996	0.000359	0.000296	0.000678	8.52e-05	0.0002725	0.0018513	0	4.83e-05	0.0003018	0.0002819	5.61e-05	2.4e-05		0.000517875	0.00014242	-0.000375455
52	Paraprevotella clara	1	1	1	1	1	1	1	0	B12	NA	0.0008575	2.34e-05	0.0009435	0.0004216	0.000175	0.0008307	4.7e-05	7.14e-05	0.0001851		0.0005677	0.0004107	0.0002593	0.0003254		0.000792	0.0005624	0.0004128	0.0004674	0.0009536	0.0007232	0.0006822	0.0005139	0.0009372	0.000898	0.0006275	0.000302	0.000423	0.000729	0.000888		0.000390775	0.0005939	0.000203125
53	Bacteroides caecimuris	1	1	1	1	1	1	1	0	B12	NA	0.0011963	0.001682	0.001858	0.000689	0.000225	0.0009284	0.000517	0.0009277	0.0033353		0.000657	0.0003816	0.0007763	0.000651		0.000885	0.0015304	0.000922	0.001021	0.0011516	0.0027556	0.0010413	0.0017215	0.0027437	0.0026999	0.000676	0.0006798	0.000235	0.0003371	0.000456		0.000616475	0.00047678	-0.000139695
54	Bacteroides stercorirosoris	1	1	1	1	1	1	1	0	B12	NA	0.0123483	0.0030216	0.0129962	0.0345523	0.023025	0.0230024	0.023337	0.023546	0.024169		0.0121458	0.0121407	0.0225062	0.0236203		0.0235452	0.022656	0.012163	0.0237508	0.0122668	0.023346	0.0120514	0.0222362	0.0237066	0.023299	0.0074788	0.0120368	0.0225859	0.0098821	0.012018		0.0176033	0.0128003	-0.00480293
55	Parabacteroides distasonis	1	1	1	1	1	1	1	1	P	NA	0.0414599	0.110572	0.044692	0.0277148	0.044975	0.0413432	0.043038	0.0425915	0.0207318		0.0436041	0.037532	0.0453703	0.0751002		0.0595254	0.044397	0.0532708	0.0733586	0.0435062	0.0610574	0.0771376	0.0884973	0.0592949	0.0429758	0.0246174	0.0262167	0.0507659	0.0500371	0.037718		0.0475942	0.0528251	0.00523084
56	Bacteroides fragilis	1	1	1	1	1	1	1	1	P	NA	0.0177024	0.100912	0.042179	0.0177595	0.00643	0.0238127	0.030235	0.031089	0.0181863		0.0043578	0.0310554	0.0272672	0.0509351		0.0201152	0.0213666	0.02159	0.0109246	0.0303902	0.0309956	0.0607663	0.0411179	0.0621327	0.0632678	0.0004826	0.0068734	0.022304	0.0174003	0.009918		0.0309171	0.0279763	-0.00294071
57	Bacteroides vulgatus	1	1	1	1	1	1	1	1	P	NA	0.0232922	0.0420336	0.0098456	0.0150781	0.07555	0.0164902	0.01847	0.03107	0.0223583		0.0437376	0.0254863	0.0245263	0.0134564		0.0095032	0.0155158	0.0069	0.0094224	0.0191442	0.0147758	0.0066256	0.0136326	0.0105734	0.0109077	0.0197302	0.0350594	0.023197	0.0129583	0.007514		0.0277996	0.014364	-0.0134356
58	Parabacteroides goldsteinii	1	1	1	1	1	1	1	1	P	NA	0.020112	0.0100936	0.005395	0.010268	0.030325	0.0077233	0.020141	0.0101071	0.071064		0.030269	0.0103817	0.020173	0.0100407		0.050885	0.020643	0.0507944	0.030561	0.040592	0.030452	0.050959	0.020665	0.0407503	0.050839	0.0406273	0.05034	0.050423	0.0303931	0.05036		0.0196995	0.0406189	0.0209194
59	Bacteroides uniformis	1	1	1	1	1	1	1	1	P	NA	0.000261	0.0008184	0.000358	3.83e-05	0.000425	0.0023468	0.000282	0.000517	0.001808		0.0037697	0.009653	0.001551	0.0007727		0.0046112	0.00515	0.006167	0.0050748	0.0069145	0.0009042	0.0206609	0.0126417	0.0150119	0.00938	0.002367	0.002838	0.002114	0.0021861	0.001724		0.00173853	0.00651635	0.00477782
60	Bacteroides cellulosilyticus	1	1	1	1	1	1	1	1	P	NA	0.0063773	0.000726	0.0053625	0.00145	0.00133	0.0052578	0.00136	0.0035178	0.000601		0.00394	0.00293	0.00388	0.00313		0.0043366	0.00297	0.0031818	0.0018578	0.0035558	0.00366	0.00213	0.0023902	0.0015969	0.00153	0.00714	0.0081555	0.00404	0.010112	0.010072		0.00306634	0.00444857	0.00138223
61	Butyricimonas faecihominis	0.75	1	1	1	1	1	1	1	P	NA	0.0074863	0.010715	0.0035475	0.0032921	0.005675	0.004691	0.002778	0.0040854	0.0075955		0.0018838	0.0077437	0.004394	0.0037783		0.0035802	0.0050644	0.0044484	0.0041428	0.0112215	0.0061026	0.0052407	0.0087956	0.0021802	0.003988	0.0036203	0.0060853	0.005216	0.0021883	0.006124		0.00520505	0.00519989	-5.15949e-06
62	Bacteroides stercoris	1	1	1	1	1	1	1	1	P	NA	0.000149	0	0.000228	0	0	0.000147	0	0.000161	0		0.000179	0.000352	8.63e-05	0.000407		0.00293	0.00153	0.00102	0.0007488	0.00141	0.002846	0.0027952	0.00109	0.0027434	0.00171	0.000145	0.000604	0.000564	0.000842	0.000672		0.000131485	0.00144336	0.00131188
63	Butyricimonas paravirosa	0.75	1	1	1	1	1	1	1	P	NA	0.006891	0.008421	0.0033161	0.0026423	0.00461	0.005177	0.004138	0.0041596	0.006207		0.001763	0.005895	0.004573	0.003662		0.0029806	0.004261	0.0033382	0.003703	0.0072735	0.0035708	0.0044162	0.0054412	0.0027428	0.0031149	0.00222	0.0049143	0.0052609	0.0021891	0.00478		0.00472731	0.00401377	-0.000713541
64	Bacteroides dorei	1	1	1	1	1	1	1	1	P	NA	0.003468	0.0112336	0.0029225	0.006663	0.00065	0.001441	0.001504	0.0011418	0.0086926		0.0055888	0.001522	0.00181	0.001586		0.0022792	0.0074704	0.0012398	0.0031088	0.0034848	0.001446	0.002837	0.0062635	0.0008209	0.001769	0.0301448	0.0032458	0.00906	0.0044361	0.004154		0.00370948	0.00545067	0.00174119
65	Desulfovibrio intestinalis	1	1	1	0.75	1	1	1	1	P	NA	0.01297	0.0002102	0.00452	0.00429	0.00185	0.00474	0.000188	0.000821	0.0001388		0.002186	0.00284	0.0057	0.00122		0.002238	0.00699	0.00317	0.0085834	0.00704	0.00303	0.00287	0.002448	0.00237	0.001707	0.00353	0.01148	0.01024	0.00657	0.00649		0.00320569	0.00525043	0.00204473
66	Desulfovibrio piger	1	1	1	1	1	1	1	1	P	NA	0.0008948	0.001658	0.0011075	0.000842	0.002125	0.0018098	0.001411	0.0013742	0.0011063		0.001408	0.0012874	0.0015553	0.0014207		0.002325	0.001531	0.0012108	0.001712	0.0021049	0.002852	0.0010239	0.001692	0.001825	0.0021	0.0012548	0.001734	0.001969	0.000954	0.002328		0.00138462	0.00177443	0.000389811
67	Parabacteroides merdae	1	1	1	1	1	1	1	1	P	NA	0.0025	0.00138	0.020163	0.0027183	0.00313	0.0038344	0.001877	0.0034835	0.00402		0.0052	0.00141	0.00518	0.00301		0.0100466	0.0200804	0.0042918	0.0100702	0.00145	0.020136	0.00377	0.0009372	0.020164	0.03012	0.0070483	0.010113	0.00183	0.00561	0.000576		0.00445432	0.00974957	0.00529524
68	Desulfovibrio simplex	1	1	1	0.75	1	1	1	1	P	NA	0.0029073	0.020117	0.008385	0.00467	0.00805	0.0100733	0.010141	0.0101428	0.020139		0.0071097	0.0095393	0.01	0.0101221		0.0095932	0.00659	0.0100954	0.005889	0.0096029	0.0060152	0.0092265	0.0100907	0.0100234	0.01	0.0047265	0.0063078	0.006857	0.0046	0.005618		0.0101074	0.00768237	-0.00242505
69	Phascolarctobacterium faecium	1	1	1	1	0	1	1	1	mixed	NA	0.0310435	0.0611694	0.0411385	0.0306889	0.020475	0.0407336	0.030564	0.0306421	0.0206941		0.0306874	0.0409679	0.0304323	0.0306914		0.040792	0.0406432	0.0409856	0.0410678	0.040822	0.0511304	0.0410654	0.0410279	0.0510083	0.0408699	0.0409659	0.0511715	0.0409869	0.0412907	0.040912		0.0338406	0.0429826	0.00914201
70	[Ruminococcus] torques	0.75	0.25	0.25	0.75	1	1	1	1	mixed	NA	0.0226473	0.0226872	0.045559	0.0555123	0.02233	0.0439392	0.05409	0.044048	0.0550488		0.0225963	0.022435	0.0329329	0.0443483		0.02191	0.0228968	0.0113998	0.0115512	0.0219699	0.0334378	0.0229822	0.0231712	0.022437	0.0225777	0.0222686	0.0222626	0.0220696	0.0221883	0.011512		0.0375519	0.0209756	-0.0165762
71	Murimonas intestini	0.48	0.56	0.25	0.15	0.7	1	0.49	0.81	mixed	NA	0.0012296	0.0020606	0.0010406	0.0017609	0.00215	0.0016868	0.003615	0.0009815	0.0001851		0.0017334	0.0046969	0.00233	0.001547		0.0029838	0.002496	0.001684	0.0023542	0.0019356	0.0019886	0.0018985	0.0017837	0.0025517	0.0032967	0.0037653	0.001699	0.0015509	0.0018531	0.002492		0.00192442	0.00228887	0.000364458
72	Blautia faecis	0.75	0.31	0.07	0.19	0.77	1	0.86	1	mixed	NA	0.005367	0.0009128	0.0036775	0.005357	0.002925	0.0052547	0.007801	0.0026458	0.005964		0.005078	0.0089193	0.005864	0.0063467		0.008103	0.00611	0.0075658	0.0083242	0.0064827	0.0073652	0.0103878	0.0106122	0.009775	0.0104899	0.0228973	0.009328	0.008121	0.0087511	0.006818		0.0050856	0.00940875	0.00432315
73	Anaerotignum lactatifermentans	1	1	1	1	0	1	0	0	mixed	NA	0.0046973	0.000327	0.0040025	0.0051983	0.00338	0.0044244	0.00273	0.0041578	0.0013875		0.0051099	0.0086493	0.0044	0.00496		0.000839	0.00458	0.0035936	0.0042112	0.003552	0.0039404	0.0046813	0.0033207	0.0047103	0.00426	0.00323	0.0037755	0.0031	0.0043161	0.003114		0.00410954	0.00368161	-0.000427932
74	Bacteroides xylanolyticus	0.94	1	1	0.97	1	1	1	0.41	mixed	NA	0.000112	0	3.25e-05	0	0	9.78e-05	0.000141	0.0001607	0		0.0004488	0.000176	0	4.07e-05		0.000699	0.000482	0.0006038	0.0006158	0.0003619	0.000136	0.000107	0.000302	0.000141	0.00018	0.000193	7.55e-05	4.7e-05	0	9.6e-05		9.30385e-05	0.000269333	0.000176295
75	Lachnoclostridium pacaense	0.29	0.57	0	0.14	0.5	1	0.22	1	mixed	NA	0.000559	7.02e-05	0.0009431	0.0016826	0.000275	0.001665	0.00108	0.001089	0.000139		0.002117	0.003577	0.003284	0.0013447		0.0006982	0.0012054	0.000636	0.0006858	0.0010198	0.0014962	0.000128	0.000635	0.0009144	0.001769	0.0024575	0.001473	0.0016909	0.00151	0.001852		0.0013712	0.00121141	-0.000159787
76	Caloramator fervidus	0.25	0.5	0.75	0	1	1	1	0.75	mixed	NA	0.001155	0.0015636	0.00237	0.001111	0.0025	0.001271	0.000517	0.001602	4.63e-05		0.001729	0.002437	0.001295	0.00122		0.001953	0.003054	0.0019748	0.0016028	0.0021719	0.001577	0.0021139	0.0021505	0.001688	0.00201	0.000579	0.001662	0.001267	0.0003931	0.001632		0.00144745	0.00172193	0.000274479
77	Mordavella massiliensis	0.48	0.74	0.56	0.26	0.65	1	0.8	0.65	mixed	NA	0.00186	0.000468	0.00127	0.0019883	0.000825	0.0018088	0.000705	0.0017178	0.0008323		0.00146	0.0019387	0.00147	0.0022407		0.0025132	0.002252	0.0030226	0.0041082	0.0024658	0.0019004	0.0029465	0.0025102	0.0029068	0.0036198	0.0021283	0.0027178	0.00221	0.002132	0.002016		0.00142958	0.00262997	0.00120039
77	phylotypes																																								MAX		0.31236	0.300486
																																									MIN		9.30385e-05	0.00014242
14	B1, B2, B5, B7																																										0.0466792	0.0525264	0.00584722
12	B1, B2, B5																																										0.112407	0.134411	0.0220048
11	B1, B5 etc																																										0.073077	0.060301	-0.012776
12	B12																																										0.499141	0.473841	-0.0253001
14	P																																										0.163741	0.187314	0.0235731
63	total of these categories																																										0.895044	0.908393
28	triple or higher auxotrophy																																										0.193641	0.204151	0.0105097

## Sheet: 1D
1
In vivo Experiment*	B vitamin auxotrophy representation (%), averaged by groups								Standard deviation
	B1	B2	B3	B5	B6	B7	B9	B12	B1	B2	B3	B5	B6	B7	B9	B12
AD-0	21.7333	16.3	19.5333	30.5667	25.4333	32.5	17.4667	47.4	0.757188	1.95192	0.208167	2.8746	2.2053	2.32594	1.30512	2.86182
AD-2	25.275	19.85	14.7	26.475	22.15	28	13.925	54.725	1.78582	1.65429	0.828654	2.02875	3.06105	1.92354	1.52616	2.20662
AD-4	21.375	17.7	13.825	22.5	20.825	23.65	14.375	56.675	2.31283	1.5748	1.69386	2.09921	1.7576	1.73109	1.1644	2.22467
AN-0	22.7	16.25	19.7	31.35	26.15	34.825	19.125	47.325	4.20555	0.776745	4.83391	2.46374	2.72458	1.5152	4.17243	2.23961
AN-2	30.45	21.125	15.85	29.4	26.9	32.6	19.3	47.825	1.17898	2.26329	1.11505	2.14942	1.92007	1.6207	1.30894	2.46086
AN-4	27.8	19.875	15.425	27.3	25.325	31.6	18.55	49.525	0.983192	2.60432	0.888351	3.86868	3.14894	1.04563	0.81035	3.52739
AE-0	22	14.5	19.24	28.42	23.18	32.78	18.84	50	3.40588	1.30192	4.25476	2.73989	3.187	2.71606	3.50542	3.83927
AE-2	26.44	21.4	15.86	28.92	27	29.88	18.52	49.1	1.85553	1.13358	0.730068	1.11893	2.10119	1.00349	1.27554	1.31149
AE-4	20.32	17.78	14.5	22.76	20.32	25.5	15.44	55.18	2.749	2.08255	1.17898	2.35436	2.22531	2.19431	2.00325	3.1697
4D4N-0	20.5	14.1	17.58	28.06	21.24	32.06	16.46	50.08	1.27671	2.26605	1.79081	3.10048	2.60058	3.74005	2.33944	3.50386
4D4N-2	25.88	18.94	16.08	26.62	24.22	27.96	18.1	53.94	3.26527	1.56301	2.19818	2.8674	3.40397	3.06398	2.90861	2.66327
4D4N-4	24.22	17.3	13.26	21.76	20.5	25.08	16.22	52.86	1.83766	4.30697	1.60873	4.95611	4.2332	3.17364	1.44983	6.2732
4E4N-0	22.94	13.62	21	29.8	25.14	30.7	18.3	48.62	1.55177	2.38789	1.14018	1.75642	1.24419	2.03224	1.09316	1.67839
4E4N-2	28.48	19.38	18.66	28.28	28.1	30.64	20.8	50.86	1.07331	1.33679	0.694982	0.941807	1.01735	1.58524	0.441588	3.01214
4E4N-4	26.9	18.28	16.84	24.98	25.14	29.42	19.22	55.84	3.07083	1.3755	3.16275	4.17756	3.59347	3.53511	2.8376	2.32873
7D1N-0	24.075	16.05	21.475	32.6	27.2	34.45	19.325	47.375	2.13756	3.59119	2.24704	4.45945	5.10751	3.85962	2.11877	4.03598
7D1N-2	25.575	21.3	15.175	27.475	24.875	29.475	15.825	56.35	0.997914	3.33167	1.84097	2.59278	2.47302	1.22848	2.01722	3.92046
7D1N-4	25.525	21.85	14.425	25.95	23.325	26.875	16.725	53.075	3.58457	2.35584	1.31498	2.97825	2.24407	2.49717	1.94829	3.04563
7E1N-0	26.12	16.28	24.26	34.66	28.92	36.38	23.08	43.02	7.47041	2.51933	7.12201	7.42516	7.98229	5.90356	7.12334	5.99141
7E1N-2	25.68	19.66	15.3	26.6	25.52	27.12	17.9	48.08	1.24378	1.64408	1.13358	0.961769	0.683374	1.2853	0.52915	2.11353
7E1N-4	29.04	21.16	16.52	27.24	27.64	31.64	20.3	50.18	4.01659	2.49359	2.44786	3.45442	3.85526	3.87853	3.18434	3.03018
* - Experiment IDs are composed of: Group/Diet type (left part before dash) - Time of sampling (after 0, 2 or 4 weeks)

## Sheet: 1E
Table S1E. LC-MS measurements of selected B vitamins for in vivo experimental samples.
DIET type:	AD			AN			AE
Sample ID:	2	3	4	10	11	13	18	19	20
Measured vitamin levels*
B1 (Thiamine)	15.3448	10.8255	27.2426	717.568	469.917	539.352	28337.6	20883.5	18803.1
B2 (Riboflavin)	108.865	185.477	287.845	480.311	316.813	447.974	2431.83	2445.49	2796.46
B3 (Nicotinic acid)	182.39	450.581	426.424	824.438	688.601	638.034	585.444	530.213	514.646
B5 (Pantothenate)	1.1246	1.57128	1.55978	5.32345	4.66154	3.54033	23.3723	34.0097	25.531
*expressed in ng/g of cecal sample

## Sheet: 1F
Table S1F. OTU table of fecal donors used for humanization
Taxonomy	New Taxonomy	M donor 1	W donor 2	H donor 3	V donor 4	T donor 5	Sequence
k__Bacteria, p__Firmicutes, c__Clostridia, o__Clostridiales, f__Ruminococcaceae, g__, s__	Acetanaerobacterium elongatum (93)	0.000318	0	0.00219	0.04	0	CCTACGGGAGGCAGCAGTGGGGGATATTGCACAATGGGGGAAACCCTGATGCAGCGACGCCGCGTGAGGGAAGACGGTCCTCTGGATTGTAAACCTCTGTCTTCGGGGACGAAACGAGACGGTACCCGAGGAGGAAGCCACGGCTAACTACGTGCCAGCAGCCGCGGTAATACGTAGGTGGCAAGCGTTGTCCGGAATTACTGGGTGTAAAGGGAGCGTAGGCGGGCAGGCAAGTCAGGCGTGAAATATATCGGCTCAACCGGTAACGGCGCTTGAAACTGCAGGTCTTGAGTGAAGTAGAGGTTGGCGGAATTCCTAGTGTAGCGGTGAAATGCGTAGATATTAGGAGGAACACCAGTGGCGAAGGCGGCCAACTGGGCTTTTACTGACGCTGAGGCT…
k__Bacteria, p__Firmicutes, c__Clostridia, o__Clostridiales, f__Ruminococcaceae, g__, s__	Acetanaerobacterium elongatum (93)	6.12e-05	0	0	0	0	CCTACGGGAGGCAGCAGTGGGGGATATTGCACAATGGGGGAAACCCTGATGCAGCGACGCCGCGTGAGGGAAGACGGTCCTCTGGATTGTAAACCTCTGTCTTCGGGGACGAAAGAAGACGGTACCCGAGGAGGAAGCCACGGCTAACTACGTGCCAGCAGCCGCGGTAATACGTAGGTGGCAAGCGTTGTCCGGAATTACTGGGTGTAAAGGGAGCGTAGGCGGGCAGGCAAGTCAGGCGTGAAATATATCGGCTCAACCGGTATCGGCGCTTGAAACTGCAGGTCTTGAGTGAAGTAGAGGTTGGCGGAATTCCTAGTGTAGCGGTGAAATGCGTAGATATTAGGAGGAACACCAGTGGCGAAGGCGGCCAACTGGGCTTTTACTGACGCTGAGGCT…
k__Bacteria, p__Firmicutes, c__Clostridia, o__Clostridiales, f__, g__, s__	Acetanaerobacterium elongatum/Ethanoligenes harbinense/others (91)	0	0	0	0.00346	0	CCTACGGGAGGCAGCAGTCGGGAATTTTGCGCAATGGAGGAAACTCTGACGCAGTGACGCCGCGTATAGGAAGAAGGTTTTCGGATTGTAAACTATTTTAGTCAGGGAAGAAAAATGACAGTACCTGAAGAATAAGCTCCGGCTAACTACGTGCCAGCAGCCGCGGTAATACGTAGGGAGCAAGCGTTATCCGGATTTATTGGGTGTAAAGGGTGCGTAGACGGGAAGACAAGTTGGTTGTGAAAGCCCTCGGCTCAACTGAGGAACTGCAACCAAAACTATCATTCTTGAGTGCGGGAGAGGAAAGTGGAATTCCTAGTGTAGCGGTGAAATGCGTAGATATTAGGAGGAACACCAGTGGCGAAGGCGACTTTCTGGACCGTAACTGACGTTGAGGCA…
k__Bacteria, p__Firmicutes, c__Clostridia, o__Clostridiales, f__, g__, s__	Acetatifactor muris (93)	1.22e-05	0	0	0	0	CCTACGGGAGGCAGCAGTGGGGGATATTGCACAATGGGGGGAACCCTGATGCAGCGACGCCGCGTGGGTGAAGGAGTGCTTCGGCATGTAAAGCCCTATCGGCAGGGAAGAAGCAAGACGGTACCTGACTAAGAAGCCCCGGCTAACTACGTGCCAGCAGCCGCGGTAATACGTAGGGGGCGAGCGTTATCCGGATTCACTGGGTGTAAAGGGAGCGTAGACGGCCATGCAAGCCAGGGGTGAAAGCCCGGGGCCCAACCCCGGGACTGCCCTTGGAACTGCATGGCTGGAGTGCGGGAGGGGCAGGCGGAATTCCTGGTGTAGCGGTGAAATGCGTAGATATCAGGAGGAACACCGGCGGCGAAGGCGGCCTGCTGGACCGCGACTGACGTTGAGGCT…
k__Bacteria, p__Firmicutes, c__Clostridia, o__Clostridiales, f__Veillonellaceae, g__Megamonas, s__	Acetivibrio cellulyticus/Ruminiclostridium thermocellum/others (94)	0	2.49e-05	0	0	0.02	CCTACGGGAGGCAGCAGTGGGGAATCTTCCGCAATGGGCGAAAGCCTGACGGAGCAACGCCGCGTGAACGATGAAGGTCTTAGGATCGTAAAGTTCTGTTGTTAGGGACGAAGGGTAAGAATCATAATACGGTTTTTATTTGACGGTACCTAACGAGGAAGCCACGGCTAACTACGTGCCAGCAGCCGCGGTAATACGTAGGCGGCAAGCGTTGTCCGGAATTATTGGGCGTAAAGGGAGCGCAGGCGGGAAACTAAGCGGATCTTAAAAGTGCGGGGCTCAACCCCGTGATGGGGTCCGAACTGGTTTTCTTGAGTGCAGGAGAGGAAAGCGGAATTCCCAGTGTAGCGGTGAAATGCGTAGATATTGGGAAGAACACCAGTGGCGAAGGCGGCTTTC…
k__Bacteria, p__Firmicutes, c__Clostridia, o__Clostridiales, f__Veillonellaceae, g__Phascolarctobacterium, s__	Acidaminococcus fermentans (88)	0	0	0	0.000128	0	CCTACGGGAGGCAGCAGTGGGGAATATTGGGCAATGGGCGCAAGCCTGACCCAGCAACGCCGCGTGAAGGAAGAAGGCTTTCGGGTTGTAAACTTCTTTTGTCAGGGACGAGTAGAAGACGGTACCTGACGAATAAGCCACGGCTAACTACGTGCCAGCAGCCGCGGTAATACGTAGGTGGCGAGCGTTGTCCGGAATTATTGGGCGTAAAGAGCATGTAGGCGGTTTTTTAAGTCTGGAGTGAAAATGCGGGGCTCAACCCCGTATGGCTCTGGATACTGGAAGACTTGAGTGCAGGAGAGGAAAGGGGAATTCCCAGTGTAGCGGTGAAATGCGTAGATATTGGGAGGAACACCAGTGGCGAAGGCGCCTTTCTGGACTGTGTCTGACGCTGAGATG…
k__Bacteria, p__Firmicutes, c__Clostridia, o__Clostridiales, f__Lachnospiraceae, g__Dorea, s__	Acidaminococcus fermentans (98)	0	0	0	0	0	CCTACGGGAGGCAGCAGTGGGGAATATTGCACAATGGGGGAAACCCTGATGCAGCGACGCCGCGTGAAGGATGAAGTATTTCGGTATGTAAACTTCTATCAGCAGGGAAGAAGATGACGGTACCTGACTAAGAAGCCCCGGCTAACTACGTGCCAGCAGCCGCGGTAATACGTAGGGGGCAAGCGTTATCCGGATTTACTGGGTGTAAAGGGAGCGTAGACGGCATGGCAAGTCTGAAGTGAAAGCCCGGGGCTCAACCCCGGGACTGCTTTGGAAACTGTCAGGCTAGAGTGTCGGAGAGGCAAGTGGAATTCCTAGTGTAGCGGTGAAATGCGTAGATATTAGGAGGAACACCAGTGGCGAAGGCGGCTTGCTGGACGATGACTGACGTTGAGGCTC…
k__Bacteria, p__Cyanobacteria, c__Chloroplast, o__Streptophyta, f__, g__, s__	Aerosakkonema funiforme (88)	0	0	0	2.84e-05	0	CCTACGGGAGGCAGCAGTGGGGAATTTTCCGCAATGGGCGAAAGCCTGACGGAGCAATGCCGCGTGGAGGTAGAAGGCCTACGGGTCATGAACTTCTTTTCCCGGAGAAGAAGCAATGACGGTATCTGGGGAATAAGCATCGGCTAACTCTGTGCCAGCAGCCGCGGTAATACAGAGGATGCAAGCGTTATCCGGAATGATTGGGCGTAAAGCGTCTGTAGGTGGCTTTTTAAGTCCGCCGTCAAATCCCAGGGCTCAACCCTGGACAGGCGGTGGAAACTACCAAGCTGGAGTACGGTAGGGGCAGAGGGAATTTCCGGTGGAGCGGTGAAATGCGTAGAGATCGGAAAGAACACCAACGGCGAAAGCACTCTGCTGGGCCGACACTGACACTGAGAG…
k__Bacteria, p__Proteobacteria, c__Alphaproteobacteria, o__RF32, f__, g__, s__	Aestuarilispira insulae (88)	6.12e-06	7.48e-05	0.02	0	0	CCTACGGGAGGCAGCAGTGGGGAATATTGGGCAATGGAGGAAACTCTGACCCAGCCATGCCGCGTGAGTGAAGAAGGTTTTCGAATTGTAAAGCTCTTTCGGATGGGACGATGATGACGGTACCAGCTAAAGAAGCCCCGGCAAACTTCGTGCCAGCAGCCGCGGTAATACGAAGGGGGCAAGCGTTGTTCGGAATTACTGGGCGTAAAGGGTGTGTAGGCGGATTTGTAAGATAGTGGTGAAATACCTGAGCTCAACTTAGGAATTGCCATTATAACTATAGATCTGGAGTGACAGAGAGGATATTGGAATACCCAGTGTAGAGGTGAAATTCGTAGATATTGGGTAGAACACCAGTGGCGAAGGCGAGTATCTGGCTGTCAACTGACGCTGAGGCAC…
k__Bacteria, p__Bacteroidetes, c__Bacteroidia, o__Bacteroidales, f__S24-7, g__, s__	Akkermansia muciniphila (100)	0	1.25e-05	0	0	9.77e-06	CCTACGGGAGGCAGCAGTGAGGAATATTGGTCAATGGCCGAGAGGCTGAACCAGCCAAGTCGCGTGAGGGAAGAATGTCCTATGGATTGTAAACCTCTTTTGTCAGGGAGCAAAGTCACCCACGTGTGGGTGCTGGAGAGTACCTGAAGAAAAAGCATCGGCTAACTCCGTGCCAGCAGCCGCGGTAATACGGAGGATGCGAGCGTTATCCGGATTTATTGGGTTTAAAGGGTGCGTAGGCGGGTTATCAAGTCAGCGGTAAAATCGTGGAGCTCAACTCCATCCAGCCGTTGAAACTGATGATCTTGAGTGGGCGAGAAGTATGCGGAATGCGTGGTGTAGCGGTGAAATGCATAGATATCACGCAGAACTCCGATTGCGAAGGCAGCATACCGGCGC…
k__Bacteria, p__Firmicutes, c__Clostridia, o__Clostridiales, f__Clostridiaceae, g__, s__	Akkermansia muciniphila (87)	0	0	0	0	0	CCTACGGGAGGCAGCAGTCGAGAATCATTCACAATGGGGGAAACCCTGATGGTGCGACGCCGCGTGGGGGAATGAAGGTCTTCGGATTGTAAACCCCTGTCATGTGGGAGCAAATTAAAAAGATAGTACCACAAGAGGAAGAGACGGCTAACTCTGTGCCAGCAGCCGCGGTAATACAGAGGTCTCAAGCGTTGTTCGGAATCACTGGGCGTAAAGAGTGCGTAGGTGGTTACCTAAGCAGGGGGTGAAAGGCACTGGCTTAACCAATGTCAGCCCCCTGAACTGGGTACCTTGAGTGCAGGAGAGGAAAGCGGAATTCCTAGTGTAGCGGTGAAATGCGTAGATATTAGGAGGAACACCAGTGGCGAAGGCGGCTTTCTGGACTGTTACTGACACTGA…
k__Bacteria, p__Verrucomicrobia, c__Verrucomicrobiae, o__Verrucomicrobiales, f__Verrucomicrobiaceae, g__Akkermansia, s__muciniphila	Akkermansia muciniphila (88)	0	0	0	0	0	CCTACGGGTGGCAGCAGTCGAGAATCATTCACAATGGGGGAAACCCTGATGGTGCGACGCCGCGTGGGGGAATGAAGGTCTTCGGATTGTAAACCCCTGTCATGTGGGAGCAAATTAAAAAGATAGTACCACAAGAGGAAGAGACGGCTAACTCTGTGCCAGCAGCCGCGGTAATACAGAGGTCTCAAGCGTTGTTCGGAATCACTGGGCGTAAAGCGTGCGTAGGCTGTTAAGTAAGATAGTGGTGAAATGCCGGGGCTCAACCTCGGAATTGCCATTATGACTATTTAGCTAGAATGATGCAGAGGATAGCGGAATACCCAGTGTAGAGGTGAAATTCGTAGATATTGGGTAGAACACCAGAGGCGAAGGCGGCTATCTGGGCATTGATTGACGCTG…
k__Bacteria, p__Firmicutes, c__Clostridia, o__Clostridiales, f__Ruminococcaceae, g__, s__	Akkermansia muciniphila (98)	0	0	0	9.93e-05	0	CCTACGGGAGGCAGCAGTGGGGAATATTGGGCAATGGACGCAAGTCTGACCCAGCAACGCCGCGTGAAGGAAGAAGGCTTTCGGGTTGTAAACTTCTTTTAAGAGGGAACAGAAGAAGAGGGTACCTCTTGAATAAGCCACGGCTAACTACGTGCCAGCAGCCGCGGTAATACGTAGGTGGCAAGCGTTGTCCGGATTTACTGGGTGTAAAGGGCGTGTAGCCGGGGAGACAAGTCAGATGTGAAATCTGGAGGCTCAACCTCCAAACTGCATTTGAAACTGTTTCTCTTGAGTATCGGAGAGGTAATCGGAATTCCTAGTGTAGCGGTGAAATGCGTAGATATTAGGAAGAACACCAGTGGCGAAGGCGGATTACTGGACGACAACTGACGGTGAGGC…
k__Bacteria, p__Verrucomicrobia, c__Verrucomicrobiae, o__Verrucomicrobiales, f__Verrucomicrobiaceae, g__Akkermansia, s__muciniphila	Akkermansia muciniphila (99)	1.22e-05	0	0	0	0	CCTACGGGTGGCAGCAGTCGAGAATCATTCACAATGGGGGAAACCCTGATGGTGCGACGCCGCGTGGGGGAATGAAGGTCTTCGGATTGTAAACCCCTGTCATGTGGGAGCAAATTAAAAAGATAGTACCACAAGAGGAAGAGACGGCTAACTCTGTGCCAGCAGCCGCGGTAATACAGAGGTCTCAAGCGTTGCTCGGAATCACTGGGCGTAAAGCGTGCGTAGGCTGTTTCGTAAGTCGTGTTTGAAAGGCGCGGGCTCAACCCGCGGACGGCACATGATACTGCGAGACTAGAGTAATGGAGGGGGAACCGGAATTCTCGGTGTAGCAGTGAAATGCGTAGATATCGAGAGGAACACTCGTGGCGAAGGCGGGTTCCTGGACATTAACTGACGCTG…
k__Bacteria, p__Verrucomicrobia, c__Verrucomicrobiae, o__Verrucomicrobiales, f__Verrucomicrobiaceae, g__Akkermansia, s__muciniphila	Akkermansia muciniphila (99)	0	0	0	0	0	CCTACGGGTGGCAGCAGTCGAGAATCATTCACAATGGGGGAAACCCTGATGGTGCGACGCCGCGTGGGGGAATGAAGGTCTTCGGATTGTAAACCCCTGTCATGTGGGAGCAAATTAAAAAGATAGTACCACAAGAGGAAGAGACGGCTAACTCTGTGCCAGCAGCCGCGGTAATACAGAGGTCTCAAGCGTTGTTCGGAATCACTGGGCGTAAAGCGTGCGTAGGCTGTTTCGTAAGTCGTGTGTGAAAGGCGCGGGCTCAACCCGCGGACGGCACATGATACTGCGAGACTAGAGTAATGGAGGGGGAACCGGAATTCTCGGTGTAGCAGTGAAATGCGTAGATATCGAGAGGAACACTCGTGGCGAAGGCGGGTTCCTGGACATTAACTGACGCTG…
k__Bacteria, p__Firmicutes, c__Clostridia, o__Clostridiales, f__Lachnospiraceae, g__Blautia, s__	Akkermansia muciniphila (99)	0	0	0	0	0	CCTACGGGAGGCAGCAGTGGGGAATATTGCACAATGGGGGAAACCCTGATGCAGCGACGCCGCGTGAAGGAAGAAGTATCTCGGTATGTAAACTTCTATCAGCAGGGAAGAAAATGACGGTACCTGACTAAGAAGCCCCGGCTAACTACGTGCCAGCAGCCGCGGTAATACGTAGGGGGCAAGCGTTATCCGGATTTACTGGGTGTAAAGGGAGCGTAGACGGAGCAGCAAGTCTGATGTGAAAACCCGGGGCTCAACCCCGGGACTGCATTGGAAACTGTTGATCTGGAGTGCCGGAGAGGTAAGCGGAATTCCTAGTGTAGCGGTGAAATGCGTAGATATTAGGAGGAACACCAGTGGCGAAGGCGGCTTACTGGACGGTAACTGACGTTGAGGCTC…
k__Bacteria, p__Firmicutes, c__Clostridia, o__Clostridiales, f__Ruminococcaceae, g__, s__	Akkermansia muciniphila (99)	0	0	0	0	0	CCTACGGGAGGCAGCAGTGGGGAATATTGCACAATGGGGGAAACCCTGATGCAGCGACGCCGCGTGAGTGAAGAAGTATTTCGGTATGTAAAGCTCTATCAGCAGGGAAGAAAACAATGACGGTACCTGACTAAGAAGCCCCGGCTAACTACGTGCCAGCAGCCGCGGTAATACGTAGGGGGCAAGCGTTATCCGGATTTACTGGGTGTAAAGGGAGCGTAGACGGTAGACCAAGTCTGAAGTGAAAGCCCGGGGCTCAACCCCGGAACTGCTTTGGAAACTGGTAAACTAGAGTGCAGGAGAGGTAAGTGGAATTCCTAGTGTAGCGGTGAAATGCGTAGATATTAGGAGGAACACCAGTGGCGAAGGCGGCTTACTGGACGGTAACTGACGTTGAGG…
k__Bacteria, p__Firmicutes, c__Clostridia, o__Clostridiales, f__Lachnospiraceae, g__, s__	Akkermansia muciniphila (99)	0	0	0	0	0	CCTACGGGAGGCAGCAGTGGGGAATATTGCACAATGGGGGAAACCCTGATGCAGCGACGCCGCGTGAAGGAAGAAGTATCTCGGTATGTAAACTTCTATCAGCAGGGAAGATAGTGACGGTACCTGACTAAGAAGCCCCGGCTAACTACGTGCCAGCAGCCGCGGTAATACGTAGGGGGCAAGCGTTATCCGGATTTACTGGGTGTAAAGGGAGCGTAGACGGACTGGCAAGTCTGATGTGAAAGGCGGGGGCTCAACCCCTGGACTGCATTGGAAACTGTTAGTCTTGAGTGCCGGAGAGGTAAGCGGAATTCCTAGTGTAGCGGTGAAATGCGTAGATATTAGGAGGAACACCAGTGGCGAAGGCGGCTTACTGGACGGTAACTGACGTTGAGGCTC…
k__Bacteria, p__Actinobacteria, c__Coriobacteriia, o__Coriobacteriales, f__Coriobacteriaceae, g__, s__	Aldercreutzia equolifaciens/Assacharobacter celatus/others (93)	0	0	0	0	0	CCTACGGGAGGCAGCAGTGGGGAATTTTGCGCAATGGGGGAAACCCTGACGCAGCAACGCCGCGTGCGGGACGAAGGCCTTCGGGTTGTAAACCGCTTTCAGCAGGGAAGACCTTGACGGTACCTGCAGAAGAAGCCCCGGCTAACTACATGCCAGCAGCCGCGGTAATACGTAGGGGGCGAGCGTTATCCGGATTCATTGGGCGTAAAGCGCGCGCAGGCGGCCGATCAAGCGGAACCTCTAATCCCGGGGCTCAACCCCGCGGCCGGGTTCCGAACTGGTCGGCTCGAGTTCGGTAGAGGAGGGTGGAATTCCCGGTGTAGCGGTGGAATGCGCAGATATCAGGAAGAACACCGATGGCGAAGGCAGCCCTCTGGGCCGACACTGACACTGATGCTC…
k__Bacteria, p__Bacteroidetes, c__Bacteroidia, o__Bacteroidales, f__Rikenellaceae, g__, s__	Alistipes finegoldii (99)	0.00699	6.23e-05	0	0.00468	0.000166	CCTACGGGAGGCAGCAGTGAGGAATATTGGTCAATGGACGCAAGTCTGAACCAGCCATGCCGCGTGCAGGAAGACGGCTCTATGAGTTGTAAACTGCTTTTGTACTAGGGTAAACGCTTCTACGTGTAGGAGCCTGAAAGTATAATACGAATAAGGATCGGCTAACTCCGTGCCACCAGCCGCGGTAATACGGAGGATCCAAGCGTTATCCGGATTTATTGGGTTTAAAGGGTGCGTAGGCGGTTTGATAAGTTAGAGGTGAAATACCGGGGCTCAACTCCGGAACTGCCTCTAATACTGTTGAACTAGAGAGTAGTTGCGGTAGGCGGAATGTATGGTGTAGCGGTGAAATGCTTAGAGATCATACAGAACACCGATTGCGAAGGCAGCTTACCAAAC…
k__Bacteria, p__Firmicutes, c__Clostridia, o__Clostridiales, f__Ruminococcaceae, g__Oscillospira, s__	Alistipes finegoldii/shahi/others (94)	1.22e-05	0	0	0	0	CCTACGGGAGGCAGCAGTGGGGAATATTGGGCAATGGGCGCAAGCCTGACCCAGCAACGCCGCGTGAAGGAAGAAGGCTTTCGGGTTGTAAACTTCTTTTGTCAGGGACGAAGCAAGTGACGGTACCTGACGAATAAGCCACGGCTAACTACGTGCCAGCAGCCGCGGTAATACGTAGGTGGCAAGCGTTATCCGGATTTACTGGGTGTAAAGGGCGTGTAGGCGGGACTGCAAGTCAGATGTGAAAACCACGGGCTCAACCTGTGGCCTGCATTTGAAACTGTAGTTCTTGAGTACTGGAGAGGCAGACGGAATTCCTAGTGTAGCGGTGAAATGCGTAGATATTAGGAGGAACACCAGTGGCGAAGGCGGTCTGCTGGACAGCAACTGACGCTGAGG…
k__Bacteria, p__Bacteroidetes, c__Bacteroidia, o__Bacteroidales, f__Rikenellaceae, g__, s__	Alistipes ihumii (99)	4.29e-05	0	0	1.42e-05	0	CAGCAGTGAGGAATATTGGTCAATGGACGGAAGTCTGAACCAGCCATGCCGCGTGCAGGATGAATGTGCTATGCATTGTAAACTGCTTTTGTACGAGGGTAAACACAGATACGCGTATCTGCTTGAAAGTATCGTACGAATAAGGATCGGCTAACTCCGTGCCAGCAGCCGCGGTAATACGGAGGATCCGAGCGTTATCCGGATTTATTGGGTTTAAAGGGTGCGTAGGCTGTTTTTTAAGTTAGAGGTGAAAGCTCGACGCTCAACGTCGAAATTGCCTCTGATACTGAGAGACTAGAGTGTAGTTGCGGAAGGCGGAATGTGTGGTGTAGCGGTGAAATGCTTAGATATCACACAGAACACCGATTGCGAAGGCAGCTTTCCAAGCTATTACTGACG…
k__Bacteria, p__Bacteroidetes, c__Bacteroidia, o__Bacteroidales, f__S24-7, g__, s__	Alistipes ihumii (99)	0	2.49e-05	0	0	0	CCTACGGGAGGCAGCAGTGAGGAATATTGGTCAATGGGCGGGAGCCTGAACCAGCCAAGTCGCGTGAGGGATGACGGCCCTATGGGTTGTAAACCTCTTTTGCCGGGGAGCAAAGTGCCGCACGTGTGCGGTTTGGAGAGTACCCGGAGAAAAAGCATCGGCTAACTCCGTGCCAGCAGCCGCGGTAATACGGAGGATGCGAGCGTTATCCGGATTTATTGGGTTTAAAGGGTGCGTAGGCGGACGCTTAAGTCAGCGGTAAAATTGCGGGGCTCAACCTCGTCGAGCCGTTGAAACTGGGTGCCTTGAGTGGGCGAGAAGTACGCGGAATGCGTGGTGTAGCGGTGAAATGCATAGATATCACGCAGAACTCCGATTGCGAAGGCAGCGTACCGGCGC…
k__Bacteria, p__Bacteroidetes, c__Bacteroidia, o__Bacteroidales, f__Rikenellaceae, g__Alistipes, s__indistinctus	Alistipes indistinctus (100)	0.000159	2.49e-05	0.00175	0.000298	0	CCTACGGGAGGCAGCAGTGAGGAATATTGGTCAATGGACGCAAGTCTGAACCAGCCATGCCGCGTGCAGGATGAAGGTGCTATGCATTGTAAACTGCTTTTGTACGAGGGTAAATGCAGGTACGTGTACCTGTTTGAAAGTATCGTACGAATAAGGGTCGGCTAACTCCGTGCCAGCAGCCGCGGTAATACGGAGGACCCGAGCGTTATCCGGATTTATTGGGTTTAAAGGGTGCGTAGGCGGATTAGTAAGTTAGAGGTGAAAGCTCGATGCTCAACATCGAAATTGCCTCTGATACTGTTAGTCTAGAGTATAGTTGCGGAAGGCGGAATGTGTGGTGTAGCGGTGAAATGCTTAGATATCACACAGAACACCGATTGCGAAGGCAGCTTTCCAAGC…
k__Bacteria, p__Bacteroidetes, c__Bacteroidia, o__Bacteroidales, f__Rikenellaceae, g__Alistipes, s__indistinctus	Alistipes indistinctus (100)	0	0	2.43e-05	0	0	CTGCAGTGAGGAATATTGGTCAATGGACGCAAGTCTGAACCAGCCATGCCGCGTGCAGGATGAAGGTGCTATGCATTGTAAACTGCTTTTGTACGAGGGTAAATGCAGGTACGTGTACCTGTTTGAAAGTATCGTACGAATAAGGGTCGGCTAACTCCGTGCCAGCAGCCGCGGTAATACGGAGGACCCGAGCGTTATCCGGATTTATTGGGTTTAAAGGGTGCGTAGGCGGATTAGTAAGTTAGAGGTGAAAGCTCGATGCTCAACATCGAAATTGCCTCTGATACTGTTAGTCTAGAGTATAGTTGCGGAAGGCGGAATGTGTGGTGTAGCGGTGAAATGCTTAGATATCACACAGAACACCGATTGCGAAGGCAGCTTTCCAAGCTATTACTGACG…
k__Bacteria, p__Firmicutes, c__Clostridia, o__Clostridiales, f__Ruminococcaceae, g__Oscillospira, s__	Alistipes indistinctus (97)	1.84e-05	0.000224	4.86e-05	0.000369	0.000156	CCTACGGGAGGCAGCAGTGGGGAATATTGGGCAATGGGCGCAAGCCTGACCCAGCAACGCCGCGTGAAGGAAGAAGGCTTTCGGGTTGTAAACTTCTTTTCTCAGGGACGAACAAATGACGGTACCTGAGGAATAAGCCACGGCTAACTACGTGCCAGCAGCCGCGGTAATACGTAGGTGGCAAGCGTTATCCGGATCTACTGGGTGTAAAGGGCGTGTAGGCGGGAAGGCAAGTCAGATGTGAAAACTATGGGCTCAACCCATAGCCTGCATTTGAAACTGTTTTTCTTGAGTGCTGGAGAGGCAATCGGAATTCCGTGTGTAGCGGTGAAATGCGTAGATATACGGAGGAACACCAGTGGCGAAGGCGGATTGCTGGACAGTAACTGACGCTGAGGC…
k__Bacteria, p__Bacteroidetes, c__Bacteroidia, o__Bacteroidales, f__Rikenellaceae, g__, s__	Alistipes indistinctus/ihumii (97)	6.12e-05	0	4.86e-05	0.000156	0	CAGCAGTGAGGAATATTGGTCAATGGACGCAAGTCTGAACCAGCCATGCCGCGTGCAGGATGAAGGTGCTATGCATTGTAAACTGCTTTTGTACGAGGGTAAATTCAGATACGTGTATCTGTTTGAAAGTATCGTACGAATAAGGATCGGCTAACTCCGTGCCAGCAGCCGCGGTAATACGGAGGATCCGAGCGTTATCCGGATTTATTGGGTTTAAAGGGTGCGTAGGCGGTTTGATAAGTTAGAGGTGAAAGCTCGATGCTCAACATCGAAATTGCCTCTGATACTGTCAGACTAGAGTGTAGTTGCGGAAGGCGGAATGTGTGGTGTAGCGGTGAAATGCTTAGATATCACACAGAACACCGATTGCGAAGGCAGCTTTCCAAGCTATTACTGACG…
k__Bacteria, p__Bacteroidetes, c__Bacteroidia, o__Bacteroidales, f__Rikenellaceae, g__, s__	Alistipes inops (99)	0	2.49e-05	0.00102	0.000241	0	CCTACGGGAGGCAGCAGTGAGGAATATTGGTCAATGGGCGGAAGCCTGAACCAGCCATGCCGCGTGCAGGAAGACGGCTCTATGAGTTGTAAACTGCTTTTGTACTAGGGTAATTTGCGGTACGTGTACCGTATTGAAAGTATAGTACGAATAAGGATCGGCTAACTCCGTGCCAGCAGCCGCGGTAATACGGAGGATCCAAGCGTTATCCGGGATTTATTGGGTTTAAAGGGTGCGTAGGCGGCAGATTAAGTTAGAGGTGAAATTCCGAGGCTCAACCTTGGCACTGCCTCTGATACTGGTTTGCTAGCGAGTAGATGCTGTAGGCGGAATGTGTGGTGTAGCGGTGAAATGCATAGAGATCACACAGAACACCGATTGCGAAGGCAGCTTACAAAT…
k__Bacteria, p__Bacteroidetes, c__Bacteroidia, o__Bacteroidales, f__Rikenellaceae, g__, s__	Alistipes inops/Tidjanibacter massiliensis (100)	0	0	4.86e-05	0	0	CAGCAGTGAGGAATATTGGTCAATGGGCGGAAGCCTGAACCAGCCATGCCGCGTGCAGGAAGACGGCTCTATGAGTTGTAAACTGCTTTTGTACTAGGGTAATTTGCGGTACGTGTACCGTATTGAAAGTATAGTACGAATAAGGATCGGCTAACTCCGTGCCAGCAGCCGCGGTAATACGGAGGATCCAAGCGTTATCCGGATTTATTGGGTTTAAAGGGTGCGTAGGCGGCAGATTAAGTTAGAGGTGAAATTCCGAGGCTCAACCTTGGCACTGCCTCTGATACTGGTTTGCTAGCGAGTAGATGCTGTAGGCGGAATGTGTGGTGTAGCGGTGAAATGCATAGAGATCACACAGAACACCGATTGCGAAGGCAGCTTACAAATCTATATCGGACG…
k__Bacteria, p__Firmicutes, c__Clostridia, o__Clostridiales, f__, g__, s__	Alistipes inops/Tidjanibacter massiliensis (100)	0	0	0.000243	0	0	CCTACGGGAGGCAGCAGTCGGGAATATTGCGCAATGGAGGAAACTCTGACGCAGTGACGCCGCGTGCAGGAAGAAGGTTTTCGGATTGTAAACTGCTTTAGACAGGGAAGAAATAAGACAGTACCTGTAGAATAAGCTCCGGCTAACTACGTGCCAGCAGCCGCGGTAATACGTAGGGAGCGAGCGTTATCCGGATTTATTGGGTGTAAAGGGTGCGTAGACGGGAAGATAAGTTAGTTGTGAAATCCCTCGGCTTAACTGAGGAACTGCAACTAAAACTGTTTTTCTTGAGTACTGGAGAGGAAAGTGGAATTCCTAGTGTAGCGGTGAAATGCGTAGATATTAGGAGGAACACCAGTGGCGAAGGCGACTTTCTGGACAGAAACTGACGTTGAGGCA…
k__Bacteria, p__Bacteroidetes, c__Bacteroidia, o__Bacteroidales, f__Rikenellaceae, g__AF12, s__	Alistipes inops/Tidjanibacter massiliensis/Mucinivorans hirudinis (88)	0.000453	0	0	4.26e-05	0	CCTACGGGTGGCAGCAGTGAGGAATATTGGTCAATGGGCGGAAGCCTGAACCAGCCATGCCGCGTGCAGGAAGGAGGCTCTAAGAGTTGTAAACTGCTTTTGTACGAGGGTAACAGCGGGTACGCGTACCTGTGTGAAAGTATCGTACGAATAAGGATCGGCTAACTCCGTGCCAGCAGCCGCGGTAATACGGAGGATCCGAGCGTTATCCGGATTTATTGGGTTTAAAGGGTGCGTAGGTGGTTAATTAAGTTAGCGGTAAAATCTGTAGGCTCAACCTATATAAGCCGTTAAGACTGAATAGCTAGAGAGAGGATGCAGCAGGCGGAATGTGTAGTGTAGCGGTGAAATGCATAGATATTACACAGAACACCGATTGCGAAGGCAGCTTGCTAAGCC…
k__Bacteria, p__Bacteroidetes, c__Bacteroidia, o__Bacteroidales, f__Rikenellaceae, g__, s__	Alistipes obesi (100)	0	0.00213	0.000194	0.00258	0	CCTACGGGAGGCAGCAGTGAGGAATATTGGTCAATGGACGGAAGTCTGAACCAGCCATGCCGCGTGCAGGAAGACGGCTCTATGAGTTGTAAACTGCTTTTGTACGAGGGTAAACGCAGATACGTGTATCTGCCTGAAAGTATCGTACGAATAAGGATCGGCTAACTCCGTGCCAGCAGCCGCGGTAATACGGAGGATCCAAGCGTTATCCGGATTTATTGGGTTTAAAGGGTGCGTAGGCGGTTTAGTAAGTCAGCGGTGAAATTTTGGTGCTTAACACCAAACGTGCCGTTGATACTGCTGGGCTAGAGAGTAGTTGCGGTAGGCGGAATGTATGGTGTAGCGGTGAAATGCTTAGAGATCATACAGAACACCGATTGCGAAGGCAGCTTACCAAAC…
k__Bacteria, p__Bacteroidetes, c__Bacteroidia, o__Bacteroidales, f__Rikenellaceae, g__, s__	Alistipes obesi (100)	0	6.23e-05	0	5.68e-05	0	CAGCAGTGAGGAATATTGGTCAATGGACGGAAGTCTGAACCAGCCATGCCGCGTGCAGGAAGACGGCTCTATGAGTTGTAAACTGCTTTTGTACGAGGGTAAACGCAGATACGTGTATCTGCCTGAAAGTATCGTACGAATAAGGATCGGCTAACTCCGTGCCAGCAGCCGCGGTAATACGGAGGATCCAAGCGTTATCCGGATTTATTGGGTTTAAAGGGTGCGTAGGCGGTTTAGTAAGTCAGCGGTGAAATTTTGGTGCTTAACACCAAACGTGCCGTTGATACTGCTGGGCTAGAGAGTAGTTGCGGTAGGCGGAATGTATGGTGTAGCGGTGAAATGCTTAGAGATCATACAGAACACCGATTGCGAAGGCAGCTTACCAAACTATATCTGACG…
k__Bacteria, p__Bacteroidetes, c__Bacteroidia, o__Bacteroidales, f__Rikenellaceae, g__, s__	Alistipes obesi (98)	0	2.49e-05	0	0	0	CCTACGGGAGGCAGCAGTGAGGAATATTGGTCAATGGACGCAAGTCTGAACCAGCCATGCCGCGTGCAGGAAGACGGCTCTATGAGTTGTAAACTGCTTTTGTACGAGGGTAAACGCTCTTACGTGTAAGAGCCTGAAAGTATCGTACGAATAAGGATCGGCTAACTCCGTGCCAGCAGCCGCGGTAATACGGAGGATCCAAGCGTTATCCGGATTTATTGGGTTTAAAGGGTGCGTAGGCGGTTTAGTAAGTCAGCGGTGAAATTTTGGTGCTTAACACCAAACGTGCCGTTGATACTGCTGGGCTAGAGAGTAGTTGCGGTAGGCGGAATGTATGGTGTAGCGGTGAAATGCTTAGAGATCATACAGAACACCGATTGCGAAGGCAGCTTACCAAAC…
k__Bacteria, p__Bacteroidetes, c__Bacteroidia, o__Bacteroidales, f__Rikenellaceae, g__, s__	Alistipes onderdonkii (100)	0.000661	0.00142	0.000705	0.00314	0	CCTACGGGAGGCAGCAGTGAGGAATATTGGTCAATGGACGCAAGTCTGAACCAGCCATGCCGCGTGCAGGAAGACGGCTCTATGAGTTGTAAACTGCTTTTGTACGAGGGTAAACTCACCTACGTGTAGGTGACTGAAAGTATCGTACGAATAAGGATCGGCTAACTCCGTGCCAGCAGCCGCGGTAATACGGAGGATTCAAGCGTTATCCGGATTTATTGGGTTTAAAGGGTGCGTAGGCGGTTTGATAAGTTAGAGGTGAAATCCCGGGGCTTAACTCCGGAACTGCCTCTAATACTGTTAGACTAGAGAGTAGTTGCGGTAGGCGGAATGTATGGTGTAGCGGTGAAATGCTTAGAGATCATACAGAACACCGATTGCGAAGGCAGCTTACCAAAC…
k__Bacteria, p__Bacteroidetes, c__Bacteroidia, o__Bacteroidales, f__Rikenellaceae, g__, s__	Alistipes onderdonkii (100)	0	1.25e-05	0	8.51e-05	0	CTGCAGTGAGGAATATTGGTCAATGGACGCAAGTCTGAACCAGCCATGCCGCGTGCAGGAAGACGGCTCTATGAGTTGTAAACTGCTTTTGTACGAGGGTAAACTCACCTACGTGTAGGTGACTGAAAGTATCGTACGAATAAGGATCGGCTAACTCCGTGCCAGCAGCCGCGGTAATACGGAGGATTCAAGCGTTATCCGGATTTATTGGGTTTAAAGGGTGCGTAGGCGGTTTGATAAGTTAGAGGTGAAATCCCGGGGCTTAACTCCGGAACTGCCTCTAATACTGTTAGACTAGAGAGTAGTTGCGGTAGGCGGAATGTATGGTGTAGCGGTGAAATGCTTAGAGATCATACAGAACACCGATTGCGAAGGCAGCTTACCAAACTATATCTGACG…
k__Bacteria, p__Firmicutes, c__Clostridia, o__Clostridiales, f__Lachnospiraceae, g__, s__	Alistipes onderdonkii (99)	0	0	0	0	0	CCTACGGGAGGCAGCAGTGGGGAATATTGCACAATGGGGGAAACCCTGATGCAGCAACGCCGCGTGAGTGAAGAAGTATTTCGGTATGTAAAGCTCTATCAGCAGGAAAGAAAATGACGGTACCTGACTAAGAAGCCCCGGCTAACTACGTGCCAGCAGCCGCGGTAATACGTAGGGGGCAAGCGTTATCCGGATTTACTGGGTGTAAAGGGAGCGTAGACGGTTTTGCAAGTCTGAAGTGAAAACCCAGGGCTTAACCCTGGGACTGCATTGGAAACTGTCTGGCTCGAGTGCCGGAGAGGTAAGCGGAATTCCTAGTGTAGCGGTGAAATGCGTAGATATTAGGAAGAACACCAGTGGCGAAAGCGGCTTACTGGACGGTAACTGACGTTGAGGCTC…
k__Bacteria, p__Bacteroidetes, c__Bacteroidia, o__Bacteroidales, f__Rikenellaceae, g__, s__	Alistipes onderdonkii/finegoldii/others (95)	0	9.97e-05	0	0	0	CCTACGGGAGGCAGCAGTGAGGAATATTGGTCAATGGACGCGAGTCTGAACCAGCCATGCCGCGTGCAGGATGACGGCTCTATGAGTTGTAAACTGCTTTTGTACTAGGGTAAACTCACCTACGTGTAGGTGACTGAAAGTATAGTACGAATAAAGATCGGGTAACTCCGTGGCAGGCAGCCGCGGTAATACGGAGGATTCAAGCGTTATCCGGAATTATTGGGTTTAAAGGGTGCCGAGGCGGTTTGATAAGTTAGAGGTGAAATGTTAGGGCTCAACCCTGAAACTGCCTCTAATACTGTTGGACTAGAGAGTAGTTGCGGTAGGCGGAATGTATGGTGTAGCGGTGAAATGCTTAGAGATCATACAGAACACCGATTGCGAAGGCAGCTTACCAAA…
k__Bacteria, p__Bacteroidetes, c__Bacteroidia, o__Bacteroidales, f__Rikenellaceae, g__, s__	Alistipes onderdonkii/finegoldii/shahii/others (95)	0	0	0	0.000128	0	CAGCAGTGAGGAATATTGGTCAATGGACGCAAGTCTGAACCAGCCATGCCGCGTGCAGGAAGACGGCTCTATGAGTTGTAAACTGCTTTTGTACGAGGGTAACAGCATCTACGCGTAGGTGCATGAAAGTATCGTACGAATAAGGATCGGCTAACTCCGTGCCAGCAGCCGCGGTAATACGGAGGATCCAAGCGTTATCCGGATTTATTGGGTTTAAAGGGTGCGTAGGCGGTTTTATAAGTTAGAGGTTAAATATCGGAGCTTAACTCCGTTATGCCTCTAATACTGTAGGACTAGAGAATAGTTGCGGTAGGCGGAATGTATGGTGTAGCGGTGAAATGCTTAGAGATCATACAGAACACCGATTGCGAAGGCAGCTTACCAAACTATGACTGACGT…
k__Bacteria, p__Bacteroidetes, c__Bacteroidia, o__Bacteroidales, f__Rikenellaceae, g__, s__	Alistipes onderdonkii/putredinis (96)	1.22e-05	0	0	0	0	CCTACGGGAGGCAGCAGTGAGGAATATTGGTCAATGGACGCAAGTCTGAACCAGCCATGCCGCGTGCAGGAAGACGGCTCTATGAGTTGTAAACTGCTTTTGTACGAGGGTAAACGCAGATACGCGTATCTGTCTGAAAGTATCGTACGAATAAGGATCGGCTAACTCCGTGCCAGCAGCCGCGGTAATACGGAGGATTCAAGCGTTATCCGGATTTATTGGGTTTAAAGGGTGCGTAGACGGTCGGATAAGTTAGAGGTGAAATCCCGGGGCTCAACTTCGGAATTGCCTCTGATACTGTTCGGCTAGAGAGTAGTTGCGGTAGGCGGAATGTATGGTGTAGCGGTGAAATGCTTAGAGATCATACAGAACACCGATTGCGAAGGCAGCTTACCAAGC…
k__Bacteria, p__Firmicutes, c__Clostridia, o__Clostridiales, f__, g__, s__	Alistipes onderdonkii/putredinis (96)	0	0	0	2.84e-05	0	CCTACGGGAGGCAGCAGTGGGGAATATTGGGCAATGGAGGCAACTCTGACCCAGCAACGCCGCGTGAGCGATGAAGGTCTTCGGATTGTAAAGCTCTTTAAGCGGGGACGAAGAAAGTGACTGTACCCGCAGAATAAGCCTCGGCTAACTACGTGCCAGCAGCCGCGGTAATACGTAGGAGGCAAGCGTTATCCGGAATGACTGGGCGTAAAGGGTGCGTAGGTGGTTTGGCAAGTTGGTAGCGTAATCCCGGGGCTCAACCTCGGTGCTACTACCAAAACTGTTGAACTTGAGTGCAGGAGGGGTGAGTGGAATTCCCAGTGTAGCGGTGGAATGCGTAGATATTGGGAAGAACACCAGCGGCGAAGGCGATTCACTGGACTGTAACTGACACTGAGG…
k__Bacteria, p__Bacteroidetes, c__Bacteroidia, o__Bacteroidales, , ,	Alistipes putredinis (100)	9.8e-05	0.000735	0.00136	0.000667	9.77e-06	CAGCAGTGAGGAATATTGGTCAATGGACGCAAGTCTGAACCAGCCATGCCGCGTGCAGGATGACGGCTCTATGAGTTGTAAACTGCTTTTGTACGAGGGTAAACGCAGATACGTGTATCTGTCTGAAAGTATCGTACGAATAAGGATCGGCTAACTCCGTGCCAGCAGCCGCGGTAATACGGAGGATTCAAGCGTTATCCGGATTTATTGGGTTTAAAGGGTGCGTAGGCGGTTTGATAAGTTAGAGGTGAAATTTCGGGGCTCAACCCTGAACGTGCCTCTAATACTGTTGAGCTAGAGAGTAGTTGCGGTAGGCGGAATGTATGGTGTAGCGGTGAAATGCTTAGAGATCATACAGAACACCGATTGCGAAGGCAGCTTACCAAACTATATCTGACG…
k__Bacteria, p__Firmicutes, c__Clostridia, o__Clostridiales, f__Ruminococcaceae, g__, s__	Alistipes putredinis (100)	0.000331	0	0	0	0	CCTACGGGAGGCAGCAGTGGGGGATATTGCGCAATGGGGGCAACCCTGACGCAGCAACGCCGCGTGAAGGAAGAAGGTCTTCGGATTGTAAACTTTTGTCTTGTGGGACGAAACGAATGACGGTACCACAGGAGGAAGCCACGGCTAACTACGTGCCAGCAGCCGCGGTAATACGTAGGTGGCAAGCGTTGTCCGGAATTACTGGGTGTAAAGGGTGCGTAGGCGGGGATGCAAGTCAGATGTGAAATCTATCGGCTTAACTGGTAAACTGCATTTGAAACTGCATTTCTTGAGTGGTGGAGAGGTAAGCGGAATTCCTAGTGTAGCGGTGAAATGCGTAGATATTAGGAGGAACACCAGTGGCGAAGGCGGCTTACTGGACACTAACTGACGCTGAGG…
k__Bacteria, p__Firmicutes, c__Clostridia, o__Clostridiales, f__Ruminococcaceae, g__Oscillospira, s__	Alistipes putredinis (99)	0.000196	0	0.000292	9.93e-05	0	CCTACGGGAGGCAGCAGTGGGGAATATTGGGCAATGGGGGAAACCCTGACCCAGCAACGCCGCGTGAAGGAAGAAGGCTTTCGGGTTGTAAACTTCTTTTACCAGGGACGAAGGACGTGACGGTACCTGGAGAAAAAGCCACGGCTAACTACGTGCCAGCAGCCGCGGTAATACGTAGGTGGCAAGCGTTGTCCGGATTTACTGGGTGTAAAGGGCGTGTAGGCGGGAGAGCAAGTCAGAAGTGAAATCCATGGGCTTAACCCATGAACTGCTTTTGAAACTGTTCTTCTTGAGTATCGGAGAGGCAGGCGGAATTCCTAGTGTAGCGGTGAAATGCGTAGATATTAGGAGGAACACCAGTGGCGAAGGCGGCCTGCTGGACGACAACTGACGCTGAGG…
k__Bacteria, p__Bacteroidetes, c__Bacteroidia, o__Bacteroidales, f__Rikenellaceae, g__, s__	Alistipes putredinis/senegalensis (95)	0	0	0	0.000468	0	CCTACGGGAGGCAGCAGTGAGGAATATTGGTCAATGGACGCAAGTCTGAACTAGCCATGCCGCGTGCAGGATGACGGCTCTATGAGTTGTAAACTGCTTTTGTACGAGGGTAATATCGGATACGTGTATCCGCTTGAAAGTATCGTACGAATAAGGATCGGCTAACTCCGTGCCAGCAGCCGCGGTAATACGGAGGATCCAAGCGTTATCCGGATTTATTGGGTTTAAAGGGTGCGTAGGCGGTTTTATAAGTTAGAGGTGAAAATTCGGGGCTCAACTCCGGACGTGCCTCTAATACTGTATGACTAGAGAATAGATGCGGTAGGCGGAATGTATGGTGTAGCGGTGAAATGCGTAGAGATCATACAGGACACCGATTGCGAAGGCAGCTTACCAAAC…
k__Bacteria, p__Bacteroidetes, c__Bacteroidia, o__Bacteroidales, f__Bacteroidaceae, g__Bacteroides, s__	Alistipes senegalensis (95)	0	7.48e-05	0	0	1.95e-05	CCTACGGGAGGCAGCAGTGAGGAATATTGGTCAATGGACGAGAGTCTGAACCAGCCAAGTAGCGTGAAGGATGAAGGTTCTATGGATTGTAAACTTCTTTTATACGGGAATAAACGAATCCACGCGTGGATTTTTGCATGTACCGTATGAATAAGGATCGGCTAACTCCGTGCCAGCAGCCGCGGTAATACGGAGGATCCGAGCGTTATCCGGATTTATTGGGTTTAAAGGGAGCGTAGATGGGTTGTTAAGTCAGTTGTGAAAGTTTGCGGCTCAACCGTAAAATTGCAGTTGATACTGGATATCTTGAGTGCAGTTGAGGCAGGCGGAATTCGTGGTGTAGCGGTGAAATGCTTAGATATCACGAAGAACTCCGATTGCGAAGGCAGCCTGCTAAGC…
k__Bacteria, p__Firmicutes, c__Clostridia, o__Clostridiales, f__Lachnospiraceae, g__Blautia, s__	Alistipes senegalensis (99)	0	0	0	0	0	CCTACGGGAGGCAGCAGTGGGGAATATTGCACAATGGGGGAAACCCTGATGCAGCGACGCCGCGTGAGTGAAGAAGTATTTCGGTATGTAAACTTCTATCAGCAGGGAAGAAAATGACGGTACCTGACTAAGAAGCCCCGGCTAACTACGTGCCAGCAGCCGCGGTAATACGTAGGGGGCAAGCGTTATCCGGATTTACTGGGTGTAAAGGGAGCGTAGACGGTGTGGCAAGTCTGATGTGAAAGGCATGGGCTCAACCTGTGGACTGCATTGGAAACTGTCATACTTGAGTGCCGGAGGGGTAAGCGGAATTCCTAGTGTAGCGGTGAAATGCGTAGATATTAGGAGGAACACCAGTGGCGAAGGCGGCTTACTGGACGGTAACTGACGTTGAGGCTC…
k__Bacteria, p__Bacteroidetes, c__Bacteroidia, o__Bacteroidales, f__Rikenellaceae, g__, s__	Alistipes senegalensis/shahii/putredinis (96)	0	1.25e-05	0	2.84e-05	0	CCTACGGGAGGCAGCAGTGAGGAATATTGGTCAATGGACGCAAGTCTGAACCAGCCATGCCGCGTGCAGGAAGACGGCTCTATGAGTTGTAAACTGCTTTTGTACGAGGGTAAACGCAGATACGCGTATCTGTCTGAAAGTATCGTACGAATAAGGATCGGCTAACTCCGTGCCAGCAGCCGCGGTAATACGGAGGATTCAAGCGTTATCCGGATTTATTGGGTTTAAAGGGTGCGTAGGCGGTCGGATAAGTTAGAGGTGAAATCCCGAGGCTCAACTTCGGAATTGCCTCTGATACTGTTTGGCTAGAGAGTAGTTGCGGTAGGCGGAATGTATGGTGTAGCGGTGAAATGCTTAGAGATCATACAGAACACCGATTGCGAAGGCAGCTTACCAAGC…
k__Bacteria, p__Bacteroidetes, c__Bacteroidia, o__Bacteroidales, f__Rikenellaceae, g__, s__	Alistipes shahii (100)	0	0	0	0.00451	0	CCTACGGGAGGCAGCAGTGAGGAATATTGGTCAATGGACGCAAGTCTGAACCAGCCATGCCGCGTGCAGGAAGACGGCTCTATGAGTTGTAAACTGCTTTTGTACGAGGGTAAACGCTCTTACGTGTAAGAGCCTGAAAGTATCGTACGAATAAGGATCGGCTAACTCCGTGCCAGCAGCCGCGGTAATACGGAGGATCCAAGCGTTATCCGGATTTATTGGGTTTAAAGGGTGCGTAGGCGGTTTGATAAGTTAGAGGTGAAATACCGGTGCTTAACACCGGAACTGCCTCTAATACTGTTGGACTAGAGAGTAGTTGCGGTAGGCGGAATGTATGGTGTAGCGGTGAAATGCTTAGAGATCATACAGAACACCGATTGCGAAGGCAGCTTACCAAAC…
k__Bacteria, p__Firmicutes, c__Clostridia, o__Clostridiales, f__, g__, s__	Alistipes shahii (100)	0.00119	0	0	0	0	CCTACGGGAAGCAGCAGTGGGGAATATTGGGCAATGGGCGAAAGCCTGACCCAGCAACGCCGCGTGAAGGATGAAGGTTTTCGGATTGTAAACTTCTGTCGCAGGGGACGAAGAATGACGGTACCCTGTAAGAAAGCCCCGGCTAACTACGTGCCAGCAGCCGCGGTAATACGTAGGGGGCGAGCGTTGTCCGGAATGACTGGGCGTAAAGGGAGTGTAGGTGGCACAGCAAGTTATATGTGAAAGCCCGTGGCTCAACCACGGAACTGCATATAAAACTACTGAGCTAGAGTGCAGGAGAGGTAAGCGGAATTCCTAGTGTAGCGGTGGAATGCGTAGATATTAGGAGGAACACCAGAGGCGAAGGCGGCTTACTGGACTGTAACTGACACTGAGGCT…
k__Bacteria, p__Bacteroidetes, c__Bacteroidia, o__Bacteroidales, f__Bacteroidaceae, g__Bacteroides, s__	Alistipes shahii (99)	0.000888	0.000262	0.000316	0.000795	3.91e-05	CAGCAGTGAGGAATATTGGTCAATGGACGCAAGTCTGAACCAGCCATGCCGCGTGCAGGAAGACGGCTCTATGAGTTGTAAACTGCTTTTGTACGAGAGTAAACGCTCTTACGTGTAAGAGCCTGAAAGTATCGTACGAATAAGGATCGGCTAACTCCGTGCCAGCAGCCGCGGTAATACGGAGGATCCAAGCGTTATCCGGATTTATTGGGTTTAAAGGGTGCGTAGGCGGTTTGATAAGTTAGAGGTGAAATACCGGTGCTTAACACCGGAACTGCCTCTAATACTGTTGAACTAGAGAGTAGTTGCGGTAGGCGGAATGTATGGTGTAGCGGTGAAATGCTTAGAGATCATACAGAACACCGATTGCGAAGGCAGCTTACCAAACTATATCTGACG…
k__Bacteria, p__Bacteroidetes, c__Bacteroidia, o__Bacteroidales, f__Rikenellaceae, g__AF12, s__	Alistipes shahii/Millionella massiliensis (87)	1.84e-05	0	0	1.42e-05	0	CCTACGGGAGGCAGCAGTGAGGAATATTGGTCAATGGGAGGAATCCTGAACCAGCCATGCCGCGTGCAGGACGACGGCTCTACGAGTTGTAAACTGCTTTTGTACCGGGGTAAAATGCCTTACGAGTAGGGTTTTGAAAGTACGGTACGAATAAGGATCGGCTAACTCCGTGCCAGCAGCCGCGGTAATACGGAGGATCCGAGCGTTATCCGGATTCATTGGGTTTAAAGGGTGCGTAGGTTRTTTTATAAGTTAGCGGTGAAAATACCGATGCTCAACATCGGGGCTGCCGCTAATACTGTAGGACTAGAGATCGGATGCAGCAGGCGGAATGTGTAGTGTAGCGGTGAAATGCATAGATATTACACAGAACACCGATTGCGAAGGCAGCTTGCTAGG…
k__Bacteria, p__Firmicutes, c__Clostridia, o__Clostridiales, f__Ruminococcaceae, g__, s__	Alistipes shahii/onderdonkii/finegoldii (95)	0	0	0	0.000241	0	CCTACGGGAGGCAGCAGTGGGGGATATTGCGCAATGGGGGCAACCCTGACGCAGCAACGCCGCGTGAAGGAAGAAGGTTTTCGGATCGTAAACTTCTTTAAGTGTGGAAGAAGATGACGGTACACACAGAATAAGCCACGGCTAACTACGTGCCAGCAGCCGCGGTAATACGTAGGTGGCGAGCGTTGTCCGGATTTACTGGGTGTAAAGGGCGTGTAGGCGGGTTGTCAAGTCAGATGTGAAATACCGGGGCTTAACCCCGGAGCTGCATTTGAAACTGACAGTCTTGAGTGCCGGAGAGGAAAGCGGAATTCCTAGTGTAGCGGTGAAATGCGTAGATATTAGGAGGAACACCAGTGGCGAAGGCGGCTTTCTGGACGGTAACTGACGCTGAGGCGC…
k__Bacteria, p__Firmicutes, c__Clostridia, o__Clostridiales, , ,	Alistipes species (85)	0	0	0	2.84e-05	0	CCTACGGGGTGCTGCAGTGAGGAATATTGGTCAATGGACGCAAGTCTGAACCAGCCATGCCGCGTGCAGGATGACGGCTCTATGAGTTGTAAACTGCTTTTGTACGAGGGTAAACGCAGATACGTGTATCTGTCTGAAAGTATCGTACGAATAAGGATCGGCTAAATACGTGCCAGCAGCCGCGGTAATACGTATGGAGCAAGCGTTATCCGGATTTACTGGGTGTAAAGGGTGCGTAGGTGGCAGTGCAAGTCAGATGTGAAAGGCCGGGGCTCAACCCCGGAGCTGCATTTGAAACTGCATAGCTGGAGTACAGGAGAGGCAGGCGGAATTCCTAGTGTAGCGGTGAAATGCGTAGATATTAGGAGGAACACCAGTGGCGAAGGCGGCCTGCTGGAC…
k__Bacteria, p__Bacteroidetes, c__Bacteroidia, o__Bacteroidales, f__Rikenellaceae, g__, s__	Alistipes timonensis (98)	0	3.74e-05	0	0	0	CCTACGGGCGGCTGCAGTGAGGAATATTGGTCAATGGACGCAAGTCTGAACCAGCCATGCCGCGTGCAGGAAGACGGCTCTATGAGTTGTAAACTGCTTTTGTACTAGGGTAAACTCAGATACGTGTATCTGACTGAAAGTATAGTACGAATAAGGATCGGCTAACTCCGTGCCAGCAGCCGCGGTAATACGGAGGATTCAAGCGTTATCCGGATTTATTGGGTTTAAAGGGTGCGTAGGCGGTTTGATAAGTTAGAGGTGAAATACCGGTGCTTAACACCGGAACTGCCTCTAATACTGTTGAGCTAGAGAGTAGTTGCGGTAGGCGGAATGTATGGTGTAGCGGTCAAATGCTTAGAGATCATACAGAACACCGATTGCGAAGGCAGCTTACCATAC…
k__Bacteria, p__Firmicutes, c__Clostridia, o__Clostridiales, f__, g__, s__	Alkalibacter saccharofermentans (89)	2.45e-05	0	0	0	0	CCTACGGGAGGCAGCAGTGGGGAATATTGGGCAATGGGCGAAAGCCTGACCCAGCAACGCCGCGTGAGGGAAGAAGGTTTTCGGATTGTAAACCTCTGTCCTAAGTGACGAAGGAAGTGACGGTAGCTTAGGAGGAAGCCCCGGCTAACTACGTGCCAGCAGCCGCGGTAATACGTAGGGGGCAAGCGTTGTCCGGAATGACTGGGCGTAAAGGGCGTGTAGGCGGCTCTTTAAGTCTGAAGTGAAAGTCCTGCTTTCAAGGTGGGAATTGCTTTGGAGACTGGAGAGCTTGAGTGCGGAAGAGGTAAGTGGAATTCCCAGTGTAGCGGTGAAATGCGTAGAGATTGGGAGGAACACCAGTGGCGAAGGCGACTTACTGGGCCGTAACTGACGCTGAGG…
k__Bacteria, p__TM7, c__TM7-3, o__, f__, g__, s__	Alkaliphilus metalliredigens/Natranaerovirga/others (82)	4.29e-05	2.49e-05	0	0	0	CCTACGGGAGGCAGCAGTGAGGAATCTTCCACAATGGGCGAAAGCCTGATGGAGCAACGCCGCGTGAAGGATGAAGGCCTTCGGGTTGTAAACTTCTTTTATGAGTGAAGAATATGACGGTAACTCATGAATAAGCACCGGCTAACTACGTGCCAGCAGCCGCGGTCATACGTAGGGTGCAAGCATTATCCGGAGTGACTGGGCGTAAAGAGTTGCGTAGGCGGTTTAATAAGTGAATAGTGAAACCTGGTGGCTCAACCATACAGACTATTATTCAAACTGTTAAACTCGAGAATGGTAGAGGTAACTGGAATTTCTAGTGTAGGAGTGAAATCCGTAGATATTAGAAGGAACACCGATGGCGTAGGCAGGTTACTGGGCCATTTCTGACGCTAAGGC…
k__Bacteria, p__Firmicutes, c__Clostridia, o__Clostridiales, f__Ruminococcaceae, g__, s__	Allisonella histaminiformans (99)	1.22e-05	0	0	0	0	CCTACGGGAGGCAGCAGTGGGGAATATTGGTCAATGGGGGAAACCCTGAACCAGCAACGCCGCGTGAAGGAAGAAGGCTTTCGGGTTGTAAACTTCTTTGACGAGGGACGAAGGACGTGACGGTACCTCGAAAACAAGCCACGGCTAACTACGTGCCAGCAGCCGCGGTAATACGTAGGTGGCAAGCGTTGTCCGGATTTACTGGGTGTAAAGGGCGCGTAGGCGGGATAGCAAGTCAGATGTGAAATCTATGGGCTTAACCCATAAACTGCATTTGAAACTGTTATTCTTGAGTATCGGAGAGGCAGGCGGAATTCCTAGTGTAGCGGTGAAATGCGTAGATATTAGGAGGAACACCAGTGGCGAAGGCGGCCTGCTGGACGACAACTGACGCTGAGG…
k__Bacteria, p__Bacteroidetes, c__Bacteroidia, o__Bacteroidales, f__[Paraprevotellaceae], g__[Prevotella], s__	Alloprevotella rava/Pseudoflavonifractor capillosus (85)	0	0	0	2.84e-05	0	CCTACGGGCGGCAGCAGTGGGGAATATTGGGCAATGGGCGCAAGCCTGACCCAGCAACGCCGCGTGAAGGAAGAAGGCTTTCGGGTTGTAAACTTCTTTTGTCAGGGACGAGTAGAAGACGGTACCTGACGAATAAGCCACGGCTAACTACGTGCCAGCAGCCGCGGTAATACGGAAGGTCCGGGCGTTATCCGGATTTATTGGGTTTAAAGGGAGCGTAGGCGGATTTTTAAGTCAGTTGTGAAAGTTCACGGCCCAACCGTGAAATTGCAGTTGAAACTGAAAGTCTTGAGTGCACGCAGGGATGCTGGAATTCGTGGTGTAGCGGTGAAATGCTTAGATATCACGAAGAACTCCGATCGCGAAGGCATGTGTCCGGAGTGCAACTGACGCTGAGGC…
k__Bacteria, p__Firmicutes, c__Clostridia, o__Clostridiales, f__Lachnospiraceae, g__[Ruminococcus], s__	Alloprevotella tannerae (87)	0	0	0	0	0	CCTACGGGAGGCAGCAGTGGGGAATATTGCACAATGGGGGAAACCCTGATGCAGCGACGCCGCGTGAGCGAAGAAGTATTTCGGTATGTAAAGCTCTATCAGCAGGGAAGAAACTGACGGTACCTGACTAAGAAGCACCGGCTAAATACGTGCCAGCAGCCGCGGTAATACGTATGGTGCAAGCGTTATCCGGATTTACTGGGTGTAAAGGGAGCGTAGACGGATAGGCAAGTCTGGAGTGAAAGCCCGGGGCTCAACCCCGGGACTGCTTTGGAAACTGTTTATCTAGAGTGCTGGAGAGGTAAGTGGAATTCCTAGTGTAGCGGTGAAATGCGTAGATATTAGGAGGAACACCAGTGGCGAAGGCGGCTTACTGGACAGTAACTGACGTTGAGGCTC…
k__Bacteria, p__Firmicutes, c__Clostridia, o__Clostridiales, f__, g__, s__	Anaerobacterim chartisolvens (89)	7.96e-05	0	0	0	0	CCTACGGGAGGCAGCAGTCGGGAATATTGCGCAATGGAGGAAACTCTGACGCAGTGACGCCGCGTGCAGGAAGAAGGTTTTAGGATTGTAAACTGCTTTAGACAGGGAAGAAACAAGACAGTACCTGTAGAATAAGCTCCGGCTAACTACGTGCCAGCAGCCGCGGTAATACGTAGGGAGCGAGCGTTATCCGGATTTATTGGGTGTAAAGGGTGCGTAGACGGGATGGCAAGTTAGCTGTGAAATCCCTCGGCTCAACCGAGGAACTGCAGCTAAAACTACTATTCTTGAGTGCTGGAGGGGAAAGTGGAATTCCTAGTGTAGCGGTGAAATGCGTAGATATTAGGAGGAACACCAGTGGCGAAGGCGACTTTCTGGACAGTAACTGACGTTGAGGCA…
k__Bacteria, p__Firmicutes, c__Clostridia, o__Clostridiales, f__, g__, s__	Anaerobacterium chartisolvens (88)	0.06	1.25e-05	0	0	0	CCTACGGGAGGCAGCAGTCGGGAATATTGCGCAATGGAGGAAACTCTGACGCAGTGACGCCGCGTGCAGGAAGAAGGTTTTCGGATTGTAAACTGCTTTAGACAGGGAAGAGAAAGGACAGTACCTGTAGAATAAGCTCCGGCTAACTACGTGCCAGCAGCCGCGGTAATACGTAGGGAGCGAGCGTTATCCGGATTTATTGGGTGTAAAGGGTGCGTAGACGGGAATACAAGTTAGTTGTGAAATACCTCGGCTTAACTGAGGAACTGCAACTAAAACTATATTTCTTGAGTACAGGAGAGGTAAGTGGAATTCCTAGTGTAGCGGTGAAATGCGTAGATATTAGGAGGAACACCAGTGGCGAAGGCGACTTACTGGACTGAAACTGACGTTGAGGCA…
k__Bacteria, p__Firmicutes, c__Clostridia, o__Clostridiales, f__, g__, s__	Anaerobacterium chartisolvens (89)	7.35e-05	0	4.86e-05	0	0	CCTACGGGAGGCAGCAGTCGGGAATATTGCGCAATGGAGGAAACTCTGACGCAGTGACGCCGCGTGCAGGAAGAAGGTTTTCGGATTGTAAACTGCTTTAGACAGGGAAGAAACAAGACAGTACCTGTAGAATAAGCTCCGGCTAACTACGTGCCAGCAGCCGCGGTAATACGTAGGGAGCGAGCGTTATCCGGATTTATTGGGTGTAAAGGGTGCGTARACGGGAAGATAAGTTAGTTGTGAAATCCCTCGGCTTAACTGAGGAACTGCAACTAAAACTGTTTTTCTTGAGTACTGGAGAGGAAAGTGGAATTCCTAGTGTAGCGGTGAAATGCGTAGATATTAGGAGGAACACCAGTGGCGAAGGCGACTTTCTGGACAGAAACTGACGTTGAGGCA…
k__Bacteria, p__Bacteroidetes, c__Bacteroidia, o__Bacteroidales, f__Bacteroidaceae, g__Bacteroides, s__plebeius	Anaerobacterium chartisolvens (89)	0	0	0	0	5.86e-05	CCTACGGGAGGCAGCAGTGAGGAATATTGGTCAATGGACGAGAGTCTGAACCAGCCAAGTAGCGTGAAGGATGACTGCCCTACGGATTGTAAACTTCTTTTATAAGGGAATAAAACCTCCCACGTGTGGGAGCTTGTATGTACCTTATGAATAAGCATCGGCTAACTCCGTGCCAGCAGCCGCGGTAATACGGAGGATGCGAGCGTTATCCGGATTTATTGGGTTTAAAGGGAGCGCAGACGGGTCGTTAAGTCAGCTGTGAAAGTTTGGGGCTCAACCTTAAAATTGCAGTTGATACTGGCGTCCTTGAGTGCGGTTGAGGTGTGCGGAATTCGTGGTGTAGCGGTGAAATGCTTAGATATCACGAAGAACTCCGATTGCGAAGGCAGCACACTAATC…
k__Bacteria, p__Firmicutes, c__Clostridia, o__Clostridiales, f__, g__, s__	Anaerobacterium chartisolvens (90)	0	0	0.000729	0	0	CCTACGGGAGGCAGCAGTCGGGAATATTGCGCAATGGAGGAAACTCTGACGCAGTGACGCCGCGTGCAGGAAGAAGGTTTTCGGATTGTAAACTGCTTTAGACAGGGAAGAAACAAGACAGTACCTGTAGAATAAGCTCCGGCTAACTACGTGCCAGCAGCCGCGGTAATACGTAGGGAGCGAGCGTTATCCGGATTTATTGGGTGTAAAGGGTGCGTAGACGGGAAAATAAGTTAGTTGTGAAATCCCTCGGCTTAACTGAGGAACTGCAACTAAAACTGTTTTTCTTGAGTGCTGGAGAGGAAAGTGGAATTCCTAGTGTAGCGGTGAAATGCGTAGATATTAGGAGGAACACCAGTGGCGAAGGCGACTTTCTGGACAGTAACTGACGTTGAGGCA…
k__Bacteria, p__Firmicutes, c__Clostridia, o__Clostridiales, f__Ruminococcaceae, g__, s__	Anaerobacterium chartisolvens (90)	0	0	0	0	0	CCTACGGGAGGCAGCAGTGGGGGATATTGCACAATGGGGGAAACCCTGATGCAGCGACGCCGCGTGAAGGAAGAAGGCCTTCGGGTTGTAAACTTCTGTCGTACGGGACGATAATGACGGTACCGTACAAGAAAGCCACGGCTAACTACGTGCCAGCAGCCGCGGTAAAACGTAGGTGGCAAGCGTTGTCCGGAATTACTGGGTGTAAAGGGAGCGCAGGCGGACTAGCAAGTTGGAAGTGAAATCTATGGGCTCAACCCATAAATTGCTTTCAAAACTGCCGGTCTTGAGTAGTGCAGAGGTAGGCGGAATTCCCGGTGTAGCGGTGGAATGCGTAGATATCGGGAGGAACACCAGTGGCGAAGGCGGCCTACTGGGCACCAACTGACGCTGAGGCTC…
k__Bacteria, p__Firmicutes, c__Clostridia, o__Clostridiales, f__Ruminococcaceae, g__Oscillospira, s__	Anaerobacterium chartisolvens/Clostridium cellobioparum/others (89)	0	0	7.29e-05	0	0	CCTACGGGAGGCAGCAGTGGGGAATATTGGGCAATGGACGCAAGTCTGACCCAGCAACGCCGCGTGAAGGAAGAAGGCTTTCGGGTTGTAAACTTCTTTTAAGGGGGAAGAGCAGAAGACGGTACCCCTTGAATAAGCCACGGCTAACTACGTGCCAGCAGCCGCGGTAATACGTAGGTGGCAAGCGTTGTCCGGATTTACTGGGTGTAAAGGGCGTGTAGCCGGGTCGGCAAGTCAGATGTGAAATCTGGAGGCTCAACCTCCAAACTGCATTTGAAACTGCCGGTCTTGAGTATCGGAGAGGTAATCGGAATTCCTTGTGTAGCGGTGAAATGCGTAGATATAAGGGAGAACACCAGTGGCGAAGGCGGATTACTGGACGACAACTGACGGTGAGGC…
k__Bacteria, p__Firmicutes, c__Clostridia, o__Clostridiales, f__Ruminococcaceae, g__, s__	Anaerobacterium chartisolvens/Clostridium clariflavum/others (94)	0	0	9.72e-05	0	0	CCTACGGGAGGCAGCAGTGGGGAATATTGCGCAATGGGGGCAACCCTGACGCAGCAACGCCGCGTGAAGGATGACGGTCTTCGGATTGTAAACTTCTTTAAGTGTGGAAGAAATTGACGGTACACACAGAATAAGCCACGGCTAACTACGTGCCAGCAGCCGCGGTAATACGTAGGTGGCGAGCGTTGTCCGGATTTACTGGGTGTAAAGGGCGTGTAGGCGGGATTACAAGTCAGATGTGAAATACCGGGGCTTAACTCCGGGGCTGCATTTGAAACTGTAGTTCTTGAGTGCCGGAGAGGAAAGCGGAATTCCTAGTGTAGCGGTGAAATGCGTAGATATTAGGAGGAACACCAGTGGCGAAGGCGGCTTTCTGGACGGTAACTGACGCTGAGGCGC…
k__Bacteria, p__Firmicutes, c__Clostridia, o__Clostridiales, f__, g__, s__	Anaerobacterium chartisolvens/Clostridium papyrosolvens (90)	2.45e-05	9.97e-05	0	0	0	CCTACGGGAGGCAGCAGTCGGGAATATTGCGCAATGGAGGAAACTCTGACGCAGTGACGCCGCGTGCAGGAAGAAGGTTTTCGGATTGTAAACTGCTTTAGACAGGGAAGAAAAAGGACAGTACCTGTAGAATAAGCTCCGGCTAACTACGTGCCAGCAGCCGCGGTAATACGTAGGGAGCAAGCGTTATCCGGATTTATTGGGTGTAAAGGGTGCGTAGACGGGAATACAAGTTAGTTGTGAAATCCCTCGGCTTAACTGAGGAACTGCAACTAAAACTATATTTCTTGAGTGCTGGAGAGGAAAGTGGAATTCCTAGTGTAGCGGTGAAATGCGTAGATATTAGGAGGAACACCAGTGGCGAAGGCGACTTTCTGGACAGTAACTGACGTTGAGGCA…
k__Bacteria, p__Firmicutes, c__Clostridia, o__Clostridiales, f__Ruminococcaceae, g__, s__	Anaerobacterium chartisolvens/Clostridium propionicum/others (89)	4.29e-05	0	0	2.84e-05	0	CCTACGGGAGGCAGCAGTGGGGAATATTGCACAATGGGCGAAAGCCTGATGCAGCGACGCCGCGTGAGCGAAGAAGTATTTCGGTATGTAAAGCTCTATCAGCAGGGAAGATAATGACGGTACCTGACTAAGAAGCACCGGCTAAATACGTGCCAGCAGCCGCGGTAATACGTATGGTGCAAGCGTTATCCGGATTTACTGGGTGTAAAGGGAGCGCAGGCGGTGCGGCAAGTCTGATGTGAAAGCCCGGGGCTCAACCCCGGTACTGCATTGGAAACTGTCGTACTAGAGTGTCGGAGGGGTAAGCGGAATTCCTAGTGTAGCGGTGAAATGCGTAGATATTAGGAGGAACACCAGTGGCGAAGGCGGCTTGCTGGGCTTTTACTGACGCTGAGGCTC…
k__Bacteria, p__Bacteroidetes, c__Bacteroidia, o__Bacteroidales, f__[Odoribacteraceae], g__Odoribacter, s__	Anaerobacterium chartisolvens/Clostridium species/others (93)	0	0	0	0	0	CCTACGGGAGGCAGCAGTGAGGAATATTGGTCAATGGGCGCAGGCCTGAACCAGCCAAGTCGCGTGAGGGAAGACTGCCCTATGGGTTGTAAACCTCTTTTATAAGGGAAGAATAATGACTACGTGTAGTCAGATGCCCGTACCTTATGAATAAGCATCGGCTAACTCCGTGCCAGCAGCCGCGGTAATACGGAGGATGCGAGCGTTATCCGGATTTATTGGGTTTAAAGGGTGCGTAGGCGGTATTTTAAGTTAGTGGTAAAACGTCGGGGCTTCACCTTGATTGGCCATTAAAACTGGAGTACTAGAGTACAGACGAGGTAGGCGGAATAAGTTAAGTAGCGGTGAAATGCTTAGATATAACTTAGAACCCCGATAGCGAAGGCAGCTTACCAGACT…
k__Bacteria, p__Firmicutes, c__Clostridia, o__Clostridiales, f__Ruminococcaceae, g__Oscillospira, s__	Anaerobacterium chartisolvensVallitalea pronyensis/others (88)	6.74e-05	0	0	8.51e-05	0	CCTACGGGAGGCAGCAGTGGGGAATATTGGGCAATGGACGCAAGTCTGACCCAGCAACGCCGCGTGAAGGAAGAAGGCTTTCGGGTTGTAAACTTCTTTTGTCAGGGAACAGTAGAAGAGGGTACCTGACGAATAAGCCACGGCTAACTACGTGCCAGCAGCCGCGGTAATACGTAGGTGGCAAGCGTTGTCCGGATTTACTGGGTGTAAAGGGCGTGTAGCCGGGAAGACAAGTCAGATGTGAAATCTGGAGGCTCAACCTCCAAACTGCATTTGAAACTGTTTTTCTTGAGTATCGGAGAGGTAATCGGAATTCCTAGTGTAGCGGTGAAATGCGTAGATATTAGGAAGAACACCAGTGGCGAAGGCGGATTACTGGACGACAACTGACGGTGAGGC…
k__Bacteria, p__Bacteroidetes, c__Bacteroidia, o__Bacteroidales, f__Bacteroidaceae, g__Bacteroides, s__	Anaerobacterium mobilis/Lachnoclostridium phytofermentans (96)	0	0	7.29e-05	0.000213	0.000313	CCTACGGGAGGCAGCAGTGAGGAATATTGGTCAATGGACGAGAGTCTGAACCAGCCAAGTAGCGTGAAGGATGACTGCCCTATGGGTTGTGAACTTCTTTTATACGGGAATAAAGTGAGGCACGCGTGCCTTTTTGTATGTACCGTATGAATAAGGATCGGCTAACTCCGTGCCAGCAGCCGCGGTAATACGGAGGATCCGAGCGTTATCCGGATTTATTGGGTTTAAAGGGAGCGTAGATGGATGTTTAAGTCAGTTGTGAAAGTTTGCGGCTCAACCGTAAAATTGTAGTTGATACTGGATATCTTGAGTGCAGTTGAGGCAGGCGGAATTCGTGGTGTAGCGGTGAAATGCTTAGATATCACGAAGAACTCCGATTGCGAAGGCAGCCTGCTAAGC…
k__Bacteria, p__Firmicutes, c__Clostridia, o__Clostridiales, f__Lachnospiraceae, g__Coprococcus, s__	Anaerobium acetethylicum (96)	0	0.000125	0.000851	2.84e-05	0.000254	CCTACGGGAGGCAGCAGTGGGGAATATTGCACAATGGGGGAAACCCTGATGCAGCGACGCCGCGTGAAGGAAGAAGTATTTCGGTATGTAAACTTCTATCAGCAGGGAAGAAAATGACGGTACCTGACTAAGAAGCCCCGGCTAACTACGTGCCAGCAGCCGCGGTAATACGTAGGGGGCAAGCGTTATCCGGATTTACTGGGTGTAAAGGGAGCGTAGGCGGTCTGACAAGTCAGAAGTGAAAGCCCGGGGCTCAACTCCGGGACTGCTTTTGAAACTGCCGGACTAGATTGCAGGAGAGGTAAGTGGAATTCCTAGTGTAGCGGTGAAATGCGTAGATATTAGGAGGAACACCAGTGGCGAAGGCGGCTTACTGGACTGTAAATGACGCTGAGGCTC…
k__Bacteria, p__Firmicutes, c__Clostridia, o__Clostridiales, f__Lachnospiraceae, g__Coprococcus, s__	Anaerobium acetethylicum (96)	0	3.74e-05	0	2.84e-05	0	CCTACGGGAGGCAGCAGTGGGGAATATTGCACAATGGGGGAAACCCTGATGCAGCGACGCCGCGTGAAGGAAGAAGTATTTCGGTATGTAAACTTCTATCAGCAGGGAAGAAAGTGACAGTACCTGACTAAGAAGCCCCGGCTAACTACGTGCCAGCAGCCGCGGTAATACGTAGGGGGCAAGCGTTATCCGGATTTACTGGGTGTAAAGGGAGCGTAGGTGGCGATGCAAGCCAGAAGTGAAAACCCGGGGCTCAACCCCGAGGACTGCTTTTGGAACTGTGTTGCTGGAGTGCAGGAGAGGTAAGTGGAATTCCTAGTGTAGCGGTGAAATGCGTAGATATTAGGAGGAACACCGGTGGCGAAGGCGGCTTACTGGACTGTAACTGACACTGAGGCT…
k__Bacteria, p__Firmicutes, c__Clostridia, o__Clostridiales, f__Lachnospiraceae, g__Coprococcus, s__	Anaerobium acetethylicum/Coprococcus catus/others (96)	0	0	0	0	0	CCTACGGGAGGCAGCAGTGGGGAATATTGCACAATGGGGGAAACCCTGATGCAGCGACGCCGCGTGAAGGAAGAAGTATTTCGGTATGTAAACTTCTATCAGCAGGGAAGAAAATGACGGTACCTGACTAAGAAGCCCCGGCTAACTACGTGCCAGCAGCCGCGGTAATACGTAGGGGGCAAGCGTTATCCGGATTTACTGGGTGTAAAGGGAGCGTAGGCGGTCTGACAAGTCAGAAGTGAAAGCCCGGGGCTCAACCTCGGGACTGCTTTTGAAACTGCCGGACTAGATTGCAGGAGAGGTAAGTGGAATTCCTAGTGTAGCGGTGAAATGCGTAGATATTAGGAGGAACACCAGTGGCGAAGGCGGCTTACTGGACTGTAAATGACGCTGAGGCTC…
k__Bacteria, p__Firmicutes, c__Clostridia, o__Clostridiales, f__Lachnospiraceae, g__, s__	Anaerobium acetethylicum/Parasporobacteriume paucivorans (95)	0	0	0.00017	0	0	CCTACGGGAGGCAGCAGTGGGGAATATTGCACAATGGGGGAAACCCTGATGCAGCGACGCCGCGTGAGTGAAGAAGTATTTCGGTATGTAAAGCTCTATCAGCAGGGAAGAAAATGACGGTACCTGACTAAGAAGCCCCGGCTAACTACGTGCCAGCAGCCGCGGTAATACGTAGGGGGCAAGCGTTATCCGGATTTACTGGGTGTAAAGGGAGCGCAGGCGGTGCGGCAAGTCTGATGTGAAAGCCCGGGGCTCAACCCCGGGACTGCATTGGAAACTGTCGTACTTGAGTATCGGAGAGGTAAGTGGAATTCCTAGTGTAGCGGTGAAATGCGTAGATATTAGGAGGAACACCAGTGGCGAAGGCGGCTTACTGGACGATAACTGACGCTGAGGCTC…
k__Bacteria, p__Firmicutes, c__Clostridia, o__Clostridiales, f__Lachnospiraceae, g__Coprococcus, s__	Anaerobium acetethylicumHespellia porcina/others (96)	0	0	0	0	0	CCTACGGGAGGCAGCAGTGGGGAATATTGCACAATGGGGGAAACCCTGATGCAGCGACGCCGCGTGAAGGAAGACGTATTTCGGTATGTAAACTTCTATCAGCAGGGAAGATAATGACGGTACCTGACTAAGAAGCCCCGGCTAACTACGTGCCAGCAGCCGCGGTAATACGTAGGGGGCAAGCGTTATCCGGATTTACTGGGTGTAAAGGGAGCGTAGGCGGCTTGGTAAGTCAGAAGTGAAAGCCCAGGGCTTAACCCTGGGACTGCTTTTGAAACTGCCAGGCTTGATTGCCGGAGAGGTAAGTGGAATTCCTAGTGTAGCGGTGAAATGCGTAGATATTAGGAGGAACACCAGTGGCGAAGGCGGCTTACTGGACGGTCAATGACGCTGAGGCTC…
k__Bacteria, p__Firmicutes, c__Clostridia, o__Clostridiales, f__Ruminococcaceae, g__, s__	Anaerofilum pentosovorans/agile (93)	0	0	0	4.26e-05	0	CCTACGGGGGGCAGCAGTGGGGAATATTGCACAATGGAGGAAACTCTGATGCAGCGACGCCGCGTGAGGGAAGAAGGTCTTCGGATTGTAAACCTCTGTCTTCGGGGACGATAATGACGGTACCCGAGGAGGAAGCCACGGCTAACTACGTGCCAGCAGCCGCGGTAAAACGTAGGTGGCAAGCGTTGTCCGGAATTACTGGGTGTAAAGGGAGCGCAGGCGGGATCGTAAGTTGGGAGTGAAATTCATGGGCTCAACCCATGACCTGCTTTCAAAACTGCGATTCTTGAGTGGTGTAGAGGTAGGCGGAATTCCCGGTGTAGCGGTGGAATGCGTAGATATCGGGAGGAACACCAGTGGCGAAGGCGGCCTACTGGGCACTAACTGACGCTGAGGCTC…
k__Bacteria, p__Firmicutes, c__Clostridia, o__Clostridiales, f__Ruminococcaceae, g__, s__	Anaerofilum pentosovorans/agile (95)	0	0	0	0	0	CCTACGGGAGGCAGCAGTGGGGGATATTGCACAATGGGGGAAACCCTGATGCAGCGACGCCGCGTGAGGGAAGAAGGTCTTCGGATTGTAAACCTCTGTCTTCGGGGACGAACACAATGACGGTACTCGAGGAGGAAGCCACGGCTAACTACGTGCCAGCAGCCGCGGTAAAACGTAGGTGGCAAGCGTTGTCCGGAATTACTGGGTGTAAAGGGAGCGCAGGCGGAGCTGCAAGTTGGGCGTCAAATCTACGGGCTTAACCCGTATCCGCGCTCAAAACTGTAGCTCTTGAGTAGTGCAGAGGTAGGCGGAATTCCCGGTGTAGCGGTGGAATGCGTAGATATCGGGAGGAACACCAGTGGCGAAGGCGGCCTACTGGGCACCAACTGACGCTGAGGC…
k__Bacteria, p__Firmicutes, c__Clostridia, o__Clostridiales, f__Ruminococcaceae, g__, s__	Anaerofilum pentosovorans/agile (97)	0	0	0	0	0	CCTACGGGAGGCAGCAGTGGGGAATATTGCACAATGGGGGAAACCCTGATGCAGCGACGCCGCGTGAAGGAAGAAGTATCTCGGTATGTAAACTTCTATCAGCAGGGAAGATAATGACGGTACCCAACAAGGAAGTGACGGCTAACTACGTGCCAGCAGCCGCGGTAAAACGTAGGTCACAAGCGTTGTCCGGAATTACTGGGTGTAAAGGGAGCGCAGGCGGGAAGACAAGTTGGAAGTGAAATCTATGGGCTCAACCCATAAACTGCTTTCAAAACTGTTTTTCTTGAGTAGTGCAGAGGTAGGCGGAATTCCCGGTGTAGCGGTGGAATGCGTAGATATCGGGAGGAACACCAGTGGCGAAGGCGGCCTACTGGGCTTTAACTGACGCTGAGGCAC…
k__Bacteria, p__Firmicutes, c__Clostridia, o__Clostridiales, f__Lachnospiraceae, g__Blautia, s__	Anaerofustis stercorihominis (90)	1.22e-05	0	4.86e-05	8.51e-05	0	CCTACGGGAGGCAGCAGTGGGGAATATTGCACAATGGGGGAAACCCTGATGCAGCGACGCCGCGTGAAGGAAGAAGTATCTCGGTATGTAAACTTCTATCAGCAGGGAAGAAAATGACGGTACCTGACTAAGAAGCCCCGGCTAACTACGTGCCAGCAGCCGCGGTAATACGTAGGGGGCAAGCGTTATCCGGATTTACTGGGTGTAAAGGGAGCGTAGACGGCATAACAAGTCTGATGTGAAAGGCTGGGGCTTAACCCCGGGACTGCATTGGAAACTGTTAAGCTTGAGTGCCGGAGGGGTAAGCGGAATTCCTAGTGTAGCGGTGAAATGCGTAGATATTAGGAGGAACACCAGTGGCGAAGGCGGCTTACTGGACGGTAACTGACGTTGAGGCTC…
k__Bacteria, p__Firmicutes, c__Clostridia, o__Clostridiales, f__Eubacteriaceae, g__Anaerofustis, s__	Anaerofustis stercorihominis (91)	1.84e-05	0	0	0	0	CCTACGGGAGGCTGCAGTGGGGAATATTGCGCAATGGGGGCAACCCTGACGCAGCAACGCCGCGTGAGTGAAGAAGGTTTTAGGATTGTAAAGCTCTGTCTTCGGGGACGAAAAGATGACGGTACCCGAGGAGGAAGCCCCGGCTAACTACGTGCCAGCAGCCGCGGTAATACGTAGGGGGCAAGCGTTGTCCGGAATCACTGGGCGTAAAGGGCACGCAGGCGGTAAGATAAGTCAGATGTGAAAGTTTTCAGCTTAACTGAGAAAGTGCATTTGAAACTATCCTACTTGAGTCTCGGAGAGGTAAGCGGAATTCCTAGTGTAGCGGTGAAATGCGTAGAGATTAGGAGGAACACCGGTGGCGAAGGCGGCTTACTGGACGAGTACTGACGCTCATGT…
k__Bacteria, p__Firmicutes, c__Clostridia, o__Clostridiales, f__Eubacteriaceae, g__Anaerofustis, s__	Anaerofustis stercorihominis (95)	0	0	0	0	0	CCTACGGGTGGCAGCAGTGGGGAATATTGCGCAATGGGGGGAACCCTGACGCAGCAACGCCGCGTGAGTGAAGAAGGTTTTCGGATCGTAAAACTCTGTCTTTGGGGAAAAAGGAAGTGATGGTACCCAAGGAGGAAGCCCCGGCTAACTACGTGCCAGCAGCCGCGGTAATACGTAGGGGGCAAGCGTTGTCCGGAATCACTGGGCGTAAAGAGCATGTAGGCGGTTATTTAAGTTAGGTGTGAAAGTTTTCGGCTCAACCGGGAAAGTGCACTTAAAACTGGATAACTTGAGTATCGGAGAGGTAAGCGGAATTCCTAGTGTAGCGGTGAAATGCGTAGAGATTAGGAAGAACACCGGTGGCGAAGGCGGCTTACTGGACGAAGACTGACGCTGAGA…
k__Bacteria, p__Firmicutes, c__Clostridia, o__Clostridiales, f__Eubacteriaceae, g__Anaerofustis, s__	Anaerofustis stercorihominis (99)	1.84e-05	0	0	0	0	CCTACGGGAGGCAGCAGTGGGGAATATTGCGCAATGGGGGAAACCCTGACGCAGCAACGCCGCGTGAGCGATGAAGGTTTTCGGATCGTAAAGCTCTGTCTTTGGGGAAGATAATGACGGTACCCAAGGAGGAAGCTCCGGCTAACTACGTGCCAGCAGCCGCGGTAATACGTAGGGAGCAAGCGTTGTCCGGATTCACTGGGCGTAAAGAGCACGTAGGCGGTTAATTAAGTCAGGTGTGAAAGTTTTCGGCTCAACCGGAAAAGTGCACTTGAAACTGGATAACTTGAGTATCGGAGAGGTAAGCGGAATTCCTAGTGTAGCGGTGAAATGCGTAGAGATTAGGAAGAACACCGGTGGCGAAGGCGGCTTACTGGACGATAACTGACGCTGAGGTGC…
k__Bacteria, p__Firmicutes, c__Erysipelotrichi, o__Erysipelotrichales, f__Erysipelotrichaceae, g__, s__	Anaerohabdus furcosa (95)	1.84e-05	0	0	0	0	CCTACGGGTGGCAGCAGTAGGGAATTTTCGGCAATGGGGGGAACCCTGACCGAGCAACGCCGCGTGAGTGAAGAAGGCCTTCGGGTTGTAAAGCTCTGTTGTAAAGGAAGAACGGCACTGAGGGACTCAGTGAGTGACGGTACTTTACCAGAAAGCCACGGCTAACTACGTGCCAGCAGCCGCGGTAATACGTAGGTGGCGAGCGTTATCCGGAATTATTGGGCGTAAAGGGTGCGTAGGCGGAGGATTAAGTATAAGGTGAAAGCGTGGGGCTTAACTCCATACAGCCTTATAAACTGGTCGACTAGAGTGCAGGAGAGGGCAATGGAATTCCATGTGTAGCGGTAAAATGCGTAGATATATGGAGGAACACCAGTGGCGAAGGCGGTTGCCTGGCCT…
k__Bacteria, p__Firmicutes, c__Clostridia, o__Clostridiales, f__, g__, s__	Anaeromassibacillus senegalensis (94)	0	0	0	0	0	CCTACGGGAGGCAGCAGTGGGGAATATTGCACAATGGGCGAAAGCCTGATGCAGCAACGCCGCGTGAAGGAAGAAGGGTTTCGGCTCGTAAACTTCTATCAACAGGAACGAAGAAAGTGACGGTACCTGAATAAGAAGCCCCGGCTAACTACGTGCCAGCAGCCGCGGTAATACGTAGGGGGCAAGCGTTATCCGGAATTACTGGGTGTAAAGGGAGAGTAGGCGGCGGAATAAGTAAGATGTGAAAGCCCTCGGCTTAACTGAGGGATTGCATTTTAAACTATTTAGCTAGAGTGCAGGAGAGGAAAGCGGAATTCCTAGTGTAGCGGTGAAATGCGTAGATATTAGGAAGAACACCAGTGGCGAAGGCGGCTTTCTGGACTGTAACTGACGCTGAGG…
k__Bacteria, p__Bacteroidetes, c__Bacteroidia, o__Bacteroidales, f__Rikenellaceae, g__, s__	Anaeromassibacillus senegalensis (98)	0.000392	0.00116	7.29e-05	0.00184	4.88e-05	CCTACGGGAGGCAGCAGTGAGGAATATTGGTCAATGGACGCAAGTCTGAACCAGCCATGCCGCGTGCAGGATGACGGCTCTATGAGTTGTAAACTGCTTTTGTACGAGGGTAAACCCGGATACGTGTATCCGGCTGAAAGTATCGTACGAATAAGGATCGGCTAACTCCGTGCCAGCAGCCGCGGTAATACGGAGGATTCAAGCGTTATCCGGATTTATTGGGTTTAAAGGGTGCGTAGGCGGTTTGACAAGTTAGAGGTGAAATACCGGTGCTTAACACCGGAACTGCCTCTAATACTGTTGAGCTAGAGAGTAGTTGCGGTAGGCGGAATGTATGGTGTAGCGGTGAAATGCTTAGAGATCATACAGAACACCGATTGCGAAGGCAGCTTACCAAAC…
k__Bacteria, p__Firmicutes, c__Clostridia, o__Clostridiales, f__Ruminococcaceae, g__Ruminococcus, s__	Anaeromassilibacillus (93)	7.35e-05	0	2.43e-05	2.84e-05	0	CCTACGGGTGGCAGCAGTGGGGGATATTGCACAATGGGGGAAACCCTGATGCAGCAACGCCGCGTGAGGGAAGAAGGTTTTCGGATTGTAAACCTCTGTCCTCAGGGAAGATAATGACGGTACCTGAGGAGGAAGCTCCGGCTAACTACGTGCCAGCAGCCGCGGTAATACGTAGGGAGCAAGCGTTGTCCGGATTTACTGGGTGTAAAGGGTGCGTAGGCGGGATATCAAGTCAGACGTGAAATCCATCGGCTTAACTGATGAACTGCGTTTGAAACTGGTATTCTTGAGTGAGTCAGAGGCAGGCGGAATTCCCGGTGTAGCGGTGAAATGCGTAGAGATCGGGAGGAACACCAGTGGCGAAGGCGGCCTGCTGGGGCTTAACTGACGCTGAGGCAC…
k__Bacteria, p__Firmicutes, c__Clostridia, o__Clostridiales, f__Ruminococcaceae, g__Ruminococcus, s__	Anaeromassilibacillus senegalensis (95)	1.22e-05	0	0	0	0	CCTACGGGAGGCAGCAGTGGGGGATATTGCACAATGGGGGAAACCCTGATGCAGCAACGCCGCGTGTGGGAAGAAGGTCTTCGGATTGTAAACCATTGTCCTATGGGAAGATAGTGACGGTACCATAGGAGGAAGCTCCGGCTAACTACGTGCCAGCAGCCGCGGTAATACGTAGGGAGCGAGCGTTGTCCGGAATTACTGGGTGTAAAGGGTGCGTAGGCGGGCCTGCAAGTCAGCCGTGAAATCCCGGGGCTTAACCCCGAGGACTGCGGTTGAAACTGTGGGTCTTGAGTGAAGTAGAGGTAGGCGGAATTCCCGGTGTAGCGGTGAAATGCGTAGAGATCGGGAGGAACACCAGTGGCGAAGGCGGCCTACTGGGCTTTAACTGACGCTGAGGCA…
k__Bacteria, p__Firmicutes, c__Clostridia, o__Clostridiales, f__Ruminococcaceae, g__Ruminococcus, s__	Anaeromassilibacillus senegalensis (95)	0	0	0	0	0	CCTACGGGGAGCAGCAGTGGGGGATATTGCACAATGGGGGAAACCCTGATGCAGCAACGCCGCGTGAAGGAAGAAGGTCTTCGGATTGTAAACTTTTGTCCTCAGGGAAGATAATGACGGTACCTGAGGAGGAAGCTCCGGCTAACTACGTGCCAGCAGCCGCGGTAATACGTAGGGAGCGAGCGTTGTCCGGATTTACTGGGTGTAAAGGGTGCGTAGGCGGATTTTCAAGTCAGTAGTGAAATGCAGGGGCTTAACCCCTGAGCTGCTATTGAAACTGAGAGTCTTGAGTGGAGTAGAGGCAGGCGGAATTCCCGGTGTAGCGGTGAAATGCGTAGAGATCGGGAGGAACACCAGTGGCGAAGGCGGCCTGCTGGGCTTTAACTGACGCTGAGGCAC…
k__Bacteria, p__Firmicutes, c__Clostridia, o__Clostridiales, f__Ruminococcaceae, g__Ruminococcus, s__	Anaeromassilibacillus senegalensis/Clostridium leptum (93)	1.84e-05	0	0	1.42e-05	0	CCTACGGGGGGCAGCAGTGGGGGATATTGCACAATGGGGGAAACCCTGGTGCAGCAACGCCGCGTGAGGGAAGAAGGTTTTCGGATTGTAAACCTCTGTCCTCAGGGAAGATAATGACGGTACCTGAGGAGGAAGCTCCGGCTAACTACGTGCCAGCAGCCGCGGTAATACGTAGGGAGCAAGCGTTGTCCGGATTTACTGGGTGTAAAGGGTGCGTAGGCGGCGATGCAAGTCAGGCGTGAAATCCATCGGCTTAACTGATGAACTGCGTTTGAAACTGTGTCGCTTGAGTGAGTCAGAGGCAGGCGGAATTCCCGGTGTAGCGGTGAAATGCGTAGAGATCGGGAGGAACACCAGTGGCGAAGGCGGCCTGCTGGGGCTTAACTGACGCTGAGGCAC…
k__Bacteria, p__Firmicutes, c__Clostridia, o__Clostridiales, f__Ruminococcaceae, g__Ruminococcus, s__	Anaeromassilibacillus senegalensis/Clostridium leptum (94)	0	0	0	1.42e-05	0	CCTACGGGTGGCAGCAGTGGGGGATATTGCACAATGGGGGAAACCCTGATGCAGCAACGCCGCGTGAAGGAAGAAGGTCTTCGGATTGTAAACTTCTGTCCTCAGGGAAGATAATGACGGTACCTGAGGAGGAAGCTCCGGCTAACTACGTGCCAGCAGCCGCGGTAATACGTAGGGAGCGAGCGTTGTCCGGATTTACTGGGTGTAAAGGGTGCGTAGGCGGATAGGCAAGTCAGTGGTGAAATCTATGGGCTTAACCCATAAACTGCCATTGAAACTGTTTATCTTGAGTGGAGTAGAGGCAGGCGGAATTCCCGGTGTAGCGGTGAAATGCGTAGAGATCGGGAGGAACACCAGTGGCGAAGGCGGCCTGCTGGGCTTTAACTGACGCTGAGGCAC…
k__Bacteria, p__Firmicutes, c__Clostridia, o__Clostridiales, f__Ruminococcaceae, g__Ruminococcus, s__	Anaeromassilibacillus senegalensis/Clostridium leptum (95)	2.45e-05	0	0	0	0	CCTACGGGAGGCAGCAGTGGGGGATATTGCACAATGGGGGAAACCCTGATGCAGCAACGCCGCGTGAAGGAAGAAGGTCTTCGGATTGTAAACTTTTGTCCTTGGTGAAGATAATGACGGTAGCCAAGGAGGAAGCTCCGGCTAACTACGTGCCAGCAGCCGCGGTAATACGTAGGGAGCGAGCGTTGTCCGGATTTACTGGGTGTAAAGGGTGCGTAGGCGGAAGAGCAAGTCAGTAGTGAAATCCATGGGCTTAACCCGTGAACTGCTATTGAAACTGTTCTTCTTGAGTGAAGTAGAGGTAGGCGGAATTCCCGGTGTAGCGGTGAAATGCGTAGAGATCGGGAGGAACACCAGTGGCGAAGGCGGCCTACTGGGCTTTAACTGACGCTGAGGCAC…
k__Bacteria, p__Firmicutes, c__Clostridia, o__Clostridiales, f__Ruminococcaceae, g__Ruminococcus, s__	Anaeromassilibacillus/Actualibacter muris (94)	0	0	0	0.000355	0	CCTACGGGAGGCAGCAGTGGGGGATATTGCACAATGGGGGAAACCCTGATGCAGCAACGCCGCGTGAGGGAAGAAGGTTTTCGGATTGTAAACCTCTGTCCTTGGTGAAGATAATGACGGTAGCCAAGGAGGAAGCTCCGGCTAACTACGTGCCAGCAGCCGCGGTAATACGTAGGGAGCGAGCGTTGTCCGGAATTACTGGGTGTAAAGGGTGCGTAGGCGGATGCGCAAGTCAGTAGTGAAATGCATGGGCTTAACCCATGACGTGCTATTGAAACTGTGTATCTTGAGTGAAGTAGAGGCAGGCGGAATTCCCGGTGTAGCGGTGAAATGCGTAGAGATCGGGAGGAACACCAGTGGCGAAGGCGGCCTGCTGGGCTTTAACTGACGCTGAGGCAC…
k__Bacteria, p__Firmicutes, c__Clostridia, o__Clostridiales, f__Ruminococcaceae, g__, s__	Anaeromassillibacillus senegalensis (89)	0.00891	0	0.000486	0	0	CCTACGGGAGGCAGCAGTGGGGAATATTGGGCAATGGGCGAAAGCCTGACCCAGCAACGCCGCGTGAAGGAAGAAGGTCTTCGGATTGTAAACTTTTGTCTTATGGGACGATAATGACGGTACCATAGGAGGAAGCCACGACTAACTACGTGCCAGCAGTCGCGGTAATACGTAGGTGGCGAGCGTTATCCGGAATTATTGGGTGTAAAGGGTGCGTAGGCGGGTCGTAAAGTCAGATGTGAAATGCGGAGGCTCAACCTCCGAACTGCATTTGAAACTTACGATCTTGAGTGGAGTAGAGGCAAGCGGAATTCCCGGTGTAGCGGTGAAATGCATAGATATCGAGAGGAACACCAGTGGCGAAGGCGGCTTGCTGGGCTTTTACTGACGCTGAGGCAC…
k__Bacteria, p__Firmicutes, c__Clostridia, o__Clostridiales, f__Ruminococcaceae, g__Ruminococcus, s__	Anaeromassillibacillus senegalensis (95)	0	0	0	9.93e-05	0	CCTACGGGAGGCAGCAGTGGGGGATATTGCACAATGGGGGAAACCCTGATGCAGCAACGCCGCGTGAAGGATGAAGGTCTTCGGATTGTAAACTTTTGTCCTATGGGAAGAAGAAAGTGACGGTACCATAGGAGGAAGCTCCGGCTAACTACGTGCCAGCAGCCGCGGTAATACGTAGGGAGCAAGCGTTGTCCGGATTTACTGGGTGTAAAGGGTGCGTAGGCGGAAGAGCAAGTCAGTAGTGAAATCTGGGGGCTTAACCCCCAAACTGCTATTGAAACTGTTTTTCTTGAGTGGAGTAGAGGTAGGCGGAATTCCCGGTGTAGCGGTGAAATGCGTAGAGATCGGGAGGAACACCAGTGGCGAAGGCGGCCTACTGGGCTCTAACTGACGCTGAGG…
k__Bacteria, p__Firmicutes, c__Clostridia, o__Clostridiales, f__Lachnospiraceae, g__, s__	Anaeromassillibacillus senegalensis/Ruminococcus albus (92)	7.35e-05	0.00329	0.01	0.00231	1.95e-05	CCTACGGGAGGCAGCAGTGGGGAATATTGCACAATGGGGGAAACCCTGATGCAGCAACGCCGCGTGAGTGAAGAAGTATTTCGGTATGTAAAGCTCTATCAGCAGGAAAGAAAATGACGGTACCTGACTAAGAAGCCCCGGCTAACTACGTGCCAGCAGCCGCGGTAATACGTAGGGGGCAAGCGTTATCCGGATTTACTGGGTGTAAAGGGAGCGTAGACGGTTTTGCAAGTCTGAAGTGAAAGCCCGGGGCTTAACCCCGGGACTGCTTTGGAAACTGTAGAACTAGAGTGCAGGAGAGGTAAGTGGAATTCCTAGTGTAGCGGTGAAATGCGTAGATATTAGGAGGAACACCAGTGGCGAAGGCGGCTTACTGGACTGTAACTGACGTTGAGGCTC…
k__Bacteria, p__Firmicutes, c__Clostridia, o__Clostridiales, f__Ruminococcaceae, g__Ruminococcus, s__	Anaeroplasma abactoclasticum (93)	0	0	0.00017	0.00223	0	CCTACGGGAGGCAGCAGTGGGGGATATTGCGCAATGGGGGCAACCCTGACGCAGCAACGCCGCGTGAAGGATGAAGGTTTTCGGATTGTAAACTTCTTTTATTAAGGACGAAACTTGACGGTACTTAATGAATAAGCTCCGGCTAACTACGTGCCAGCAGCCGCGGTAATACGTAGGGAGCAAGCGTTGTCCGGATTTACTGGGTGTAAAGGGTGCGTAGGCGGCTTTGCAAGTCAGATGTGAAATCTATGGGCTCAACCCATAAACTGCATTTGAAACTGTAGAGCTTGAGTGAAGTAGAGGCAGGCGGAATTCCCCGTGTAGCGGTGAAATGCGTAGAGATGGGGAGGAACACCAGTGGCGAAGGCGGCCTGCTGGGCTTTAACTGACGCTGAGGCA…
k__Bacteria, p__Firmicutes, c__Clostridia, o__Clostridiales, f__Lachnospiraceae, g__, s__	Anaeroplasma bactoclsticum (89)	0	2.49e-05	0	0	0	CCTACGGGAGGCAGCAGTGGGGAATATTGCACAATGGGGGAAACCCTGATGCAGCAACGCCGCGTGAGTGAAGAAGTATTTCGGTATGTAAAGCTCTATCAGCAGGGAAGAAAGTGACGGTACCTGACTAAGAAGCCCCGGCTAACTACGTGCCAGCAGCCGCGGTAATACGTAGGGGGCAAGCGTTATCCGGATTTACTGGGTGTAAAGGGAGCGTAGACGGCACAGCAAGTCTGAAGTGAAATCCCCGGGCTCAACCCGGGAACTGCTTTGGAAACTGCTGGGCTGGAGTGCTGGAGAGGCAAGCGGAATTCCTAGTGTAGCGGTGAAATGCGTAGATATTAGGAGGAACACCAGTGGCGAAGGCGGCTTGCTGGACAGTAACTGACGTTGAGGCTC…
k__Bacteria, p__Firmicutes, c__Clostridia, o__Clostridiales, f__Ruminococcaceae, g__, s__	Anaerosporobacter mobilis (96)	1.84e-05	0	0	0	0	CCTACGGGAGGCAGCAGTGGGGAATATTGCACAATGGGGGAAACCCTGATGCAGCAACGCCGCGTGAAGGAAGAAGGCCTTCGGGTTGTAAACTTCTTTGACAGGGGACGAAGGAAGTGACGGTACCCTGAAAACAAGCCACGGCTAACTACGTGCCAGCAGCCGCGGTAATACGTAGGTGGCAAGCGTTGTCCGGAATTACTGGGTGTAAAGGGCGTGTAGGCGGGTAATCAAGTCAGATGTGAAATACCGGGGCTTAACTCCGGGGCTGCATCTGAAACTGAAAATCTTGAGTACTGGAGAGGAAAGTGGAATTCCTAGTGTAGCGGTGAAATGCGTAGAGATTAGGAGGAACACCAGTGGCGAAGGCGGCTTTCTGGACAGTAACTGACGCTGAGG…
k__Bacteria, p__Firmicutes, c__Erysipelotrichi, o__Erysipelotrichales, f__Erysipelotrichaceae, g__[Eubacterium], s__biforme	Anaerostipes butyraticus/Robinsella peoriensis/others (87)	0	0	0	0	0	CCTACGGGCGGCAGCAGTGGGGAATATTGCACAATGGAGGAAACTCTGATGCAGCGACGCCGCGTGAAGGATGAAGTATTTCGGTATGTAAACTTCTATCAGCAGGGAAGAAAATGACGGTACCTGACTAAGAAGCCCCGGCTAACTACGTGCCAGCAGCCGCGGTAATACGTAGGGGGCGAGCGTTATCCGGAATGATTGGGCGTAAAGGGTGCGTAGGTGGCAGATCAAGTCTGGAGTAAAAGGTATGGGCTCAACCCGTACTGGCTCTGGAAACTGATCCGCTAGAGAACAGAAGAGGACGGCGGAACTCCATGTGTAGTGGTAAAATGCGTAGATATATGGAAGAACACCGGTGGCGAAGGCAGCCGTCTGGTCTGGATTCTGACACTGAAGCAC…
k__Bacteria, p__Firmicutes, c__Clostridia, o__Clostridiales, f__, g__, s__	Anaerostipes hadrus (100)	0.00173	0.000162	0.000535	0.00148	0.000254	CCTACGGGAGGCAGCAGTGGGGAATATTGCACAATGGGGGAAACCCTGATGCAGCGACGCCGCGTGAGTGAAGAAGTATCTCGGTATGTAAAGCTCTATCAGCAGGGAAGAAAATGACGGTACCTGACTAAGAAGCCCCGGCTAACTACGTGCCAGCAGCCGCGGTAATACGTAGGGGGCAAGCGTTATCCGGAATTACTGGGTGTAAAGGGTGCGTAGGTGGTATGGCAAGTCAGAAGTGAAAACCCAGGGCTTAACTCTGGGACTGCTTTTGAAACTGTCAGACTGGAGTGCAGGAGAGGTAAGCGGAATTCCTAGTGTAGCGGTGAAATGCGTAGATATTAGGAGGAACATCAGTGGCGAAGGCGGCTTACTGGACTGAAACTGACACTGAGGCAC…
k__Bacteria, p__Firmicutes, c__Clostridia, o__Clostridiales, f__, g__, s__	Anaerostipes hadrus (97)	1.22e-05	0	0	0	0	CCTACGGGAGGCAGCAGTGGGGAATATTGGGCAATGGGGGGAACCCTGACCCAGCAACGCCGCGTGAAGGAAGAAGGCCTTCGGGTTGTAAACTTCTATCCTTGGTGAAGAGGAGAAGACGGTAGCCAAGAAGGAAGCCCCGGCTAACTACGTGCCAGCAGCCGCGGTAATACGTAGGGGGCAAGCGTTGTCCGGAATGATTGGGCGTAAAGGGCGTGTAGGCGGCGATTTAAGTCTGGAGTGAAAGTCCTGCTTTTAAGGTGGGAATTGCTTTGGATACTGGATGGCTAGAGTGCAGGAGAGGTTAGTGGAATTCCCAGTGTAGCGGTGAAATGCGTAGAGATTGGGAGGAACACCAGTGGCGAAGGCGACTAACTGGACTGTAACTGACGCTGAGGC…
k__Bacteria, p__Bacteroidetes, c__Bacteroidia, o__Bacteroidales, f__Bacteroidaceae, g__Bacteroides, s__	Anaerostipes hadrus (99)	3.06e-05	0.02	0.04	0.03	0.000459	CCTACGGGAGGCAGCAGTGAGGAATATTGGTCAATGGGCGAGAGCCTGAACCAGCCAAGTAGCGTGAAGGATGACTGCCCTATGGGTTGTAAACTTCTTTTATAAAGGAATAAAGTCGGGTATGCATACCCGTTTGCATGTACTTTATGAATAAGGATCGGCTAACTCCGTGCCAGCAGCCGCGGTAATACGGAGGATCCGAGCGTTATCCGGATTTATTGGGTTTAAAGGGAGCGTAGATGGATGTTTAAGTCAGTTGTGAAAGTTTGCGGCTCAACCGTAAAATTGCAGTTGATACTGGATATCTTGAGTGCAGTTGAGGCAGGCGGAATTCGTGGTGTAGCGGTGAAATGCTTAGATATCACGAAGAACTCCGATTGCGAAGGCAGCCTGCTAAGC…
k__Bacteria, p__Tenericutes, c__Mollicutes, o__Anaeroplasmatales, f__Anaeroplasmataceae, g__, s__	Anaerostipes hadrus (99)	0	0	0.00569	0	0	CCTACGGGAGGCAGCAGTAGGGAATTTTCGGCAATGGACGGAAGTCTGACCGAGCAACGCCGCGTGAATGATGAAGTATTTCGGTATGTAAAGTTCTTTTATTTGGGAAGAAAAAACAAATTGACGGTACCAAATGAATAAGCCCCGGCTAACTACGTGCCAGCAGCCGCGGTAATACGTAGGGGGCAAGCGTTATCCGGAATTATTGGGCGTAAAGGGTGCGTAGGCGGGTTATCAAGTCTTTGGTTAAAATGCGGTGCTCAACGCCGTAGTGCCAAAGAAACTGATAGTCTAGAGTATGGTAGAAGTGAGTGGAACTCCATGTGTAGCGGTAAAATGCGTAAATATATGGAAGAACACCAGTGGCGAAGGCGGCTCACTAGGCCAATACTGACGCTG…
k__Bacteria, p__Firmicutes, c__Clostridia, o__Clostridiales, f__, g__, s__	Anaerostipes hadrus (99)	0	0	0	0.00254	0	CCTACGGGAGGCAGCAGTGGGGAATATTGGGCAATGGAGGCAACTCTGACCCAGCAACGCCGCGTGAATGAAGAAGGTCTTCGGATTGTAAAGTTCTTTAGCGAGGGACGAAAAGAATGACGGTACCTCGAGAATAAGCCACGACTAACTACGTGCCAGCAGTCGCGGTAATACGTAGGTGGCGAGCGTTGTCCGGAATGACTGGGCGTAAAGGGAGCGTAGGCGGCACAACAAGTTAGGAGTGAAATACCGTGGCTTAACCACGGAACTGCTTTTAAAACTGTTGAGCTAGAGTGATGGAGAGGAAAGCGGAATTCCTAGTGTAGCGGTGGAATGCGTAGATATTAGGAGGAACACCAGAGGCGAAGGCGGCTTTCTGGACATTAACTGACGCTGAGG…
k__Bacteria, p__Firmicutes, c__Clostridia, o__Clostridiales, f__Lachnospiraceae, g__, s__	Anaerostipes hadrus (99)	0.000245	1.25e-05	0.00034	5.68e-05	0	CCTACGGGAGGCAGCAGTGGGGAATATTGCACAATGGGGGAAACCCTGATGCAGCGACGCCGCGTGAGTGAAGAAGTATCTCGGTATGTAAAGCTCTATCAGCAGGGAAGAAAATGACGGTACCTGACTAAGAAGCCCCGGCTAACTACGTGCCAGCAGCCGCGGTAATACGTAGGGGGCAAGCGTTATCCGGAATTACTGGGTGTAAAGGGTGCGTAGGTGGTATGGCAAGTCAGAAGTGAAAACCCAGGGCTTAACTCTGGGACTGCTTTTGAAACTGTCAGACTAGAGTGCAGGAGAGGTAAGCGGAATTCCTAGTGTAGCGGTGAAATGCGTAGATATTAGGAGGAACATCAGTGGCGAAGGCGGCTTACTGGACTGAAACTGACACTGAGGCAC…
k__Bacteria, p__Firmicutes, c__Clostridia, o__Clostridiales, f__Ruminococcaceae, g__Oscillospira, s__	Anaerostipes hadrus (99)	0	0	0	0	0	CCTACGGGAGGCAGCAGTGGGGAATATTGGGCAATGGGCGCAAGCCTGACCCAGCAACGCCGCGTGAAGGAAGAAGGCTTTCGGGTTGTAAACTTCTTTTAAGTGGGAAGAGTAGAAGACGGTACCACTTGAATAAGCCACGGCTAACTACGTGCCAGCAGCCGCGGTAATACGTAGGTGGCAAGCGTTGTCCGGATTTACTGAGTGTAAAGGGCGTGCAGCCGGGCATGCAAGTCAGATGTGAAATCTCAGGGCTTAACCCTGAAACTGCATTTGAAACTGTATGTCTTGAGTGCCGGAGAGGTAATCGGAATTCCTTGTGTAGCGGTGAAATGCGTAGATATAAGGAAGAACACCAGTGGCGAAGGCGGATTACTGGACGGTAACTGACGGTGAGGC…
k__Bacteria, p__Firmicutes, c__Clostridia, o__Clostridiales, f__Lachnospiraceae, g__Lachnospira, s__	Anaerostipes hadrus (99)	0	2.49e-05	0	0	0	CCTACGGGAGGCAGCAGTGGGGAATATTGCACAATGGAGGAAACTCTGATGCAGCGACGCCGCGTGAGTGAAGAAGTATTTCGGTATGTAAAGCTCTATCAGCAGGGAAGACAGTGACGGTACCTGACTAAGAAGCTCCGGCTAAATACGTGCCAGCAGCCGCGGTAATACGTATGGAGCAAGCGTTATCCGGATTTACTGGGTGTAAAGGGAGTGTAGGTGGTATCACAAGTCAGAAGTGAAAGCCCGGGGCTCAACCCCGGGACTGCTTTTGAAACTGTGGAACTGGAGTGCAGGAGAGGTAAGTGGAATTCCTAGTGTAGCGGTGAAATGCGTAGATATTAGGAGGAACACCAGTGGCGAAGGCGGCTTACTGGACTGAAACTGACACTGAGGCAC…
k__Bacteria, p__Firmicutes, c__Clostridia, o__Clostridiales, f__, g__, s__	Anaerostipes hadrus (99)	0	0	0	0	0	CCTACGGGAGGCAGCAGTGGGGAATATTGCACAATGGGGGAAACCCTGATGCAGCGACGCCGCGTGAAGGAAGAAGTATCTCGGTATGTAAACTTCTATCAGCAGGGAAGATAGTGACGGTACCTGACTAAGAAGCCCCGGCTAACTACGTGCCAGCAGCCGCGGTAATACGTAGGGGGCAAGCGTTATCCGGATTTACTGGGTGTAAAGGGAGCGTAGACGGACTAGCAAGTCTGATGTGAAAGGCGGGGGCTCAACCCCTGGACTGCATTGGAAACTGTTAGTCTTGAGTGCCGGAGAGGTAAGCGGAATTCCTAGTGTAGCGGTGAAATGCGTAGATATTAGGAGGAACACCAGTGGCGAAGGCGGCTTACTGGACGGTAACTGACGTTGAGGCTC…
k__Bacteria, p__Tenericutes, c__RF3, o__ML615J-28, f__, g__, s__	Anaerostipes hadrus/Clostridium (88)	0	0	0	2.84e-05	0	CCTACGGGGGGCAGCAGTGGGGAATATTGCACAATGGGGGAAACCCTGATGCAGCAACGCCGCGTGAGTGAAGAAGTATTTCGGTATGTAAAGCTCTATCAGCAGGGAAGAAAATGACGGTACCTTACTAGAAAGCCCCGGCTAACTATGTGCCAGCAGCCGCGGTAATACATAGGGGGCAAGCGTTATCCGGAATTATTGGGCGTAAAGCGTGCGTAGGCGGCCACTTAAGTCTGTCGTGAAAGCCCACAGCTTAACTGTGGAGGGTCGATGGAAACTGAGAGGCTTGAATCTAGGAGAGGTAAGTGGAATTCCATGTGTAGCGGTAAAATGCTTAGATATATGGAGGAACACCAGTGGCGAAGGCGGCTTACTGGTCTAGAATTGACGCTGATGCAC…
k__Bacteria, p__Firmicutes, c__Clostridia, o__Clostridiales, f__Ruminococcaceae, g__, s__	Anaerotruncus colihominis (92)	0	0	2.43e-05	0	0	CCTACGGGCGGCAGCAGTGAGGGATATTGCACAATGGGCGCAAGCCTGATGCAGCGACGCCGCGTGAGGGAAGACGGTCCTCTGGATTGTAAACCTCTGTCTTATGGGACGAACCTGACGGTACCATAGGAGGAAGCCCCGGCTAACTACGTGCCAGCAGCCGCGGTAATACGTAGGGGGCGAGCGTTGTCCGGAATTACTGGGTGTAAAGGGAGCGTAGGCGGGAAGGTAAGTCTGTTGTGAAATCTATCGGCTCAACCGATAGCTGCGGCAGAAACTGCCATTCTTGAGTGGAGTAGAGGCAGGCGGAATTCCTAGTGTAGCGGTGAAATGCGTAGATATTAGGAGGAACACCAGTGGCGAAGGCGGCCTGCTGGGCTTTTACTGACGCTGAGGCTC…
k__Bacteria, p__Firmicutes, c__Clostridia, o__Clostridiales, f__Ruminococcaceae, g__, s__	Anaerotruncus colihominis (92)	0	0	0	0	0	CCTACGGGCGGCAGCAGTGGGGGATATTGCACAATGGGCGCAAGCCTGATGCAGCGACGCCGCGTGAGGGAAGACGGTCTTCGGATTGTAAACCTCTGTCTTCGGGGACGATAATGACGGTACCCGAGGAGGAAGCTCCGGCTAACTACGTGCCAGCAGCCGCGGTAATACGTAGGGAGCGAGCGTTGTCCGGAATTACTGGGTGTAAAGGGAGTGTAGGCGGAAAGGTAAGTTGAATGTTAAATCTGCGGGCTCAACCCGTAGCTGCGTTCAAAACTATCTTTCTTGAGTGAGGTAGAGGCAGGCGGAATTCCTAGTGTAGCGGTGAAATGCGTAGATATTAGGAGGAACACCGGAGGCGAAGGCGGCTCACTGGACTGTAACTGACACTGAGGCTCG…
k__Bacteria, p__Firmicutes, c__Clostridia, o__Clostridiales, f__Ruminococcaceae, g__Anaerotruncus, s__	Anaerotruncus colihominis (96)	0	0	0	0	0	CCTACGGGGGGCAGCAGTGAGGAATATTGGTCAATGGGCGAGAGCCTGAACCAGCCAAGTCGCGTGAGGGAAGAATGGTCTATGGCCTGTAAACCTCTGTCTTTGGGGAAGAAAATGACGGTACCCAAAGAGGAAGCTCCGGCTAACTACGTGCCAGCAGCCGCGGTAATACGTAGGGAGCAAGCGTTGTCCGGAATTACTGGGTGTAAAGGGAGCGTAGGCGGGATGGCAAGTAGAATGTTAAATCCATCGGCTCAACCGGTGGCTGCGTTCTAAACTGCCGTTCTTGAGTGAAGTAGAGGCAGGCGGAATTCCTAGTGTAGCGGTGAAATGCGTAGATATTAGGAGGAACACCAGTGGCGAAGGCGGCCTGCTGGGCTTTAACTGACGCTGAGGCTC…
k__Bacteria, p__Firmicutes, c__Clostridia, o__Clostridiales, f__Ruminococcaceae, g__, s__	Anaerotruncus colihominis/Clostridium methylpentosum (94)	0	0	2.43e-05	0	0	CCTACGGGAGGCAGCAGTGGGGGATATTGCACAATGGGCGAAAGCCTGATGCAGCGACGCCGCGTGAGGGAAGACGGCCTTCGGGTTGTAAACCTCTGTCATTCGGGACGAAGAAAGTGACGGTACCGAAGAAGGAAGCTCCGGCTAACTACGTGCCAGCAGCCGCGGTAATACGTAGGGAGCGAGCGTTGTCCGGAATTACTGGGTGTAAAGGGAGCGTAGGCGGGAAAGCAAGTTGGAAGTGAAATGCATGGGCTCAACCCATGAGCTGCTTTCAAAACTGTTTTTCTTGAGTGAAGTAGAGGCAGGCGGAATTCCTAGTGTAGCGGTGAAATGCGTAGATATTAGGAGGAACACCAGTGGCGAAGGCGGCCTGCTGGGCTTTAACTGACGCTGAGG…
k__Bacteria, p__Firmicutes, c__Clostridia, o__Clostridiales, f__Ruminococcaceae, g__, s__	Anaerotruncus colihominis/Negativibacillus massiliensis (90)	6.12e-05	0	0	0	0	CCTACGGGTGGCAGCAGTGGGGAATATTGGGCAATGGGGGAAACCCTGACCCAGCGACGCCGCGTGAGGGAAGAAGGTTTTCGGATTGTAAACCTCTGTCTTTGGGGACGAAACGAATGACGGTACCCAAGGAGGAAGCCACGGCTAACTACGTGCCAGCAGCCGCGGTAATACGTAGGTGGCAAGCGTTGTCCGGAATTACTGGGTGTAAAGGGAGCGTAGGCGGGATGCTAAGCAAATTGTGAAACCAATCGGCTCAACCGGTTGTTGCGATTTGAACTGGTGTCCTTGAGTGGAGTAGAGGCAGGCGGAATTCCCAGTGTAGCGGTGAAATGCGTAGATATTGGGAGGAACACCAGTGGCGAAGGCGGCCTGCTGGGCTCTAACTGACGCTGAAGC…
k__Bacteria, p__Firmicutes, c__Clostridia, o__Clostridiales, f__Ruminococcaceae, g__Ruminococcus, s__	Anaerotruncus colihominis/Phocea massiliensis/others (92)	1.84e-05	0	0	0	0	CCTACGGGTGGCAGCAGTGGGGGATATTGCACAATGGGCGGAAGCCTGATGCAGCGACGCCGCGTGAGGGAAGACGGTCCTCTGGATTGTAAACCTCTGTCGGAAGGGACGAAGAACGTGACGGTACCTTCCGAGGAAGCTCCGGCTAACTACGTGCCAGCAGCCGCGGTAATACGTAGGGAGCGAGCGTTGTCCGGAATTACTGGGTGTAAAGGGAGCGTAGGCGGGATTGCAAGTCAAGTGTTAAATCTATCGGCTCAACTGATAGTCGCGCTTGAAACTGCAGTTCTTGAGTGAAGTAGAGGCAGGCGGAATTCCTAGTGTAGCGGTGAAATGCGTAGATATTAGGAGGAACACCAGTGGCGAAGGCGGCCTGCTGGGCTTTTACTGACGCTGAGG…
k__Bacteria, p__Bacteroidetes, c__Bacteroidia, o__Bacteroidales, f__S24-7, g__, s__	Anaerotruncus rubiifantis/colihominis (93)	0	0	0	2.84e-05	0	CCTACGGGAGGCAGCAGTGAGGAATATTGGTCAATGGACGAGAGTCTGAACCAGCCAAGTCGCGTGAAGGAAGACGGATCTATGGTTTGTAAACTTCTTTAGTGCGGGAACAAAGCGGTGTCGTGACGCCGGATGAGTGTACCGCAAGAATAAGCATCGGCTAACTCCGTGCCAGCAGCCGCGGTAATACGGAGGATGCGAGCGTTATCCGGATTTATTGGGTTTAAAGGGAGCGCAGGCTGCGAGGCAAGTCAGCGGTCAAATGTCGGGGCTCAACCCCGGCCTGCCGTTGAAACTGTCCTGCTAGAGTTCGAGTGAGGTATGCGGAATGCGTTGTGTAGCGGTGAAATGCATAGATATGACGCAGAACTCCGATTGCGAAGGCAGCATACCAACTCG…
k__Bacteria, p__Firmicutes, c__Clostridia, o__Clostridiales, f__Ruminococcaceae, g__, s__	Anaerotruncus rubiinfantis (95)	0	0	0	2.84e-05	0	CCTACGGGAGGCAGCAGTGGGGGATATTGCGCAATGGGGGCAACCCTGACGCAGCAACGCCGCGTGAAGGATGAAGGTTTTCGGATTGTAAACTTCTTTTATTAAGGACGAAAAATGACGGTACCCTAAGAGGAAGCTCCGGCTAACTACGTGCCAGCAGCCGCGGTAATACGTAGGGAGCGAGCGTTGTCCGGAATTACTGGGTGTAAAGGGAGCGTAGGCGGGATGGCAAGTTGGATGTTTAAACTAACGGCTCAACTGTTAGGTGCATCCAAAACTGCTGTTCTTGAGTGAAGTAGAGGCAGGCGGAATTCCTAGTGTAGCGGTGAAATGCGTAGATATTAGGAGGAACACCAGTGGCGAAGGCGGCCTGCTGGGCTTTAACTGACGCTGAGGCTC…
k__Bacteria, p__Firmicutes, c__Clostridia, o__Clostridiales, f__Ruminococcaceae, g__, s__	Anaerotruncus rubiinfantis (98)	1.22e-05	0	0	0	0	CCTACGGGAGGCAGCAGTGGGGGATATTGCACAATGGAGGAAACTCTGATGCAGCGACGCCGCGTGAGGGAAGACGGTCTTCGGATTGTAAACCTCTGTCTTAGGGGAAGAAAATGACGGTACCCTAAGAGGAAGCTCCGGCTAACTACGTGCCAGCAGCCGCGGTAATACGTAGGGAGCGAGCGTTGTCCGGAATTACTGGGTGTAAAGGGAGCGTAGGCGGGACAGCAAGTTGGATGTTTAAACTACCGGCTTAACCGGTATCTGCATCCAAAACTGCAGTTCTTGAGTGAAGTAGAGGCAGGCGGAATTCCTAGTGTAGCGGTGAAATGCGTAGATATTAGGAGGAACACCAGTGGCGAAGGCGGCCTGCTGGGCTTTAACTGACGCTGAGGCTCG…
k__Bacteria, p__Firmicutes, c__Clostridia, o__Clostridiales, f__Ruminococcaceae, g__, s__	Anaerotruncus rubiinfantis/Negativibacillus massiliensis/others (92)	0	0	4.86e-05	0	0	CCTACGGGAGGCAGCAGTGGGGAATATTAGGCAATGGGGGAAACCCTGACCTAGCGACGCCGCGTGAGGGAAGACGGTCTTCGGATTGTAAACCTCTGTCTTCAGGGACGAAGAAGATGACGGTACCTGAAGAGGAAGCCACGGCTAACTACGTGCCAGCAGCCGCGGTAATACGTAGGTGGCGAGCGTTGTCCGGAATTACTGGGTGTAAAGGGAGCGTAGGCGGGTACGCAAGTTGAATGTGAAAACTAACGGCTCAACCGATAGTTGCGTTCAAAACTGCGGATCTTGAGTGAAGTAGAGGCAGGCGGAATTCCTAGTGTAGCGGTAAAATGCGTAGATATTAGGAGGAACACCAGTGGCGAAGGCGGCCTGCTGGGCTTTAACTGACGCTGAGGC…
k__Bacteria, p__Firmicutes, c__Clostridia, o__Clostridiales, f__Ruminococcaceae, g__Ruminococcus, s__	Anaerotruncus rubiinfantis/Phocea massiliensis (93)	0	0	0	2.84e-05	0	CCTACGGGGGGCTGCAGTGGGGGATATTGCACAATGGGGGAAACCCTGATGCAGCGACGCCGCGTGAGGGAAGACGGTCCTCTGGATTGTAAACCTCTGTCGGAAGGGACGATCGTGACGGTACCTTCCGAGGAAGCTCCGGCTAACTACGTGCCAGCAGCCGCGGTAATACGTAGGGAGCGAGCGTTGTCCGGAATTACTGGGTGTAAAGGGAGCGTAGGCGGGATCGCAAGTTGGATGTTTAATCTATCGGCTCAACCGGTATTCGCATTCAAAACTGTGATTCTTGAGTGAAGTAGAGGCAGGCGGAATTCCTAGTGTAGCGGTGAAATGCGTAGATATTAGGAGGAACACCAGTGGCGAAGGCGGCCTGCTGGGCTTTTACTGACGCTGAGGCTC…
k__Bacteria, p__Bacteroidetes, c__Bacteroidia, o__Bacteroidales, f__Rikenellaceae, g__, s__	Anaerotruncus rublinfantis (93)	0.00636	0.000536	0.000462	0.000993	0	CCTACGGGAGGCAGCAGTGAGGAATATTGGTCAATGGACGGAAGTCTGAACCAGCCATGCCGCGTGCAGGATGAATGTGCTATGCATTGTAAACTGCTTTTGTACGAGGGTAAACACAGATACGCGTATCTGCTTGAAAGTATCGTACGAATAAGGATCGGCTAACTCCGTGCCAGCAGCCGCGGTAATACGGAGGATCCGAGCGTTATCCGGATTTATTGGGTTTAAAGGGTGCGTAGGCTGTTTTTTAAGTTAGAGGTGAAAGCTCGACGCTCAACGTCGAAATTGCCTCTGATACTGAGAGACTGGAGTGTAGTTGCGGAAGGCGGAATGTGTGGTGTAGCGGTGAAATGCTTAGATATCACACAGAACACCGATTGCGAAGGCAGCTTTCCAAGC…
k__Bacteria, p__Firmicutes, c__Clostridia, o__Clostridiales, f__[Mogibacteriaceae], g__, s__	Anaerovorax odorimutans (93)	0	0	0	0	0	CCTACGGGAGGCTGCAGTGGGGAATATTGCACAATGGGGGAAACCCTGATGCAGCAACGCCGCGTGAGCGAAGAAGGCCTTTGGGTCGTAAAGCTCTGTCCTCAAGGAAGAAAGAAATGACGGTACTTGAGGAGGAAGCCCCGGCTAACTACGTGCCAGCAGCCGCGGTAATACGTAGGGGGCAAGCGTTATCCGGAATTATTGGGCGTAAAGGGTACGTAGGCGGTTTAATAAGCGTGAGGTGAAAGGCAATGGCTTAACTATTGTAAGCCTTGCGAACTGTTAGACTTGAGTGCAGGAGAGGAAAGCGGAATTCCTAGTGTAGCGGTGAAATGCGTAGATATTAGGAGGAACACCAGTGGCGAAGGCGGCTTTCTGGACTGTAACTGACGCTGATGT…
k__Bacteria, p__Firmicutes, c__Clostridia, o__Clostridiales, f__[Mogibacteriaceae], g__Anaerovorax, s__	Anaerovorax odorimutans (97)	1.22e-05	0	0	0	0	CCTACGGGCGGCAGCAGTGGGGAATATTGCACAATGGGCGCAAGCCTGATGCAGCAACGCCGCGTGAAGGATGAAGGCCTTTGGGTCGTAAACTTCTGTCCTTGGGGACGAAACAAATGACGGTACCCTTGGAGGAAGCCCCGGCTAACTACGTGCCAGCAGCCGCGGTAATACGTAGGGGGCGAGCGTTATCCGGAATTATTGGGCGTAAAGAGTGCGTAGGTGGTTTTTTAAGCGCGGGGTGAAAGGCAAAGGCTCAACCATTGTAAGCCCTGCGAACTGGGAGACTTGAGTGCAGGAGAGGAAAGCGGAATTCCTAGTGTAGCGGTGAAATGCGTAGATATTAGGAGGAACACCAGTGGCGAAGGCGGCTTTCTGGACTGTAACTGACACTGAGGC…
k__Bacteria, p__Firmicutes, c__Clostridia, o__Clostridiales, f__Christensenellaceae, g__, s__	Anaerovorax odorimutans(93)	4.9e-05	2.49e-05	7.29e-05	0	0	CCTACGGGAGGCAGCAGTGGGGAATATTGGGCAATGGGCGCAAGCCTGACCCAGCAACGCCGCGTGAGGGAAGAAGGTTTTCGGATTGTAAACCTCTGTCGCAGAAGACGAAGGAAGTGACGGTATTCTGTGAGGAAGCCCCGGCTAACTACGTGCCAGCAGCCGCGGTAATACGTAGGGGGCGAGCGTTGTCCGGAATTACTGGGCGTAAAGGGAGCGTAGGCGGTCTGATAAGTTGGATGTGAAATACCCGGGCTTAACTTGGGGGGTGCATCCAATACTGTTGGACTAGAGTACAGGAGAGGAAAGCGGAATTCCTAGTGTAGCGGTGAAATGCATAGATATTAGGAGGAACATCGGTGGCGAAGGCGGCTTTCTGGACTGCAACTGACGCTGAGG…
k__Bacteria, p__Firmicutes, c__Clostridia, o__Clostridiales, f__[Mogibacteriaceae], g__, s__	Anaerovorax odorimutans/Acidaminobacter hydrogenoformans (93)	0	0	0	0.000142	0	CCTACGGGTGGCAGCAGTGGGGAATATTGCACAATGGGCGCAAGCCTGATGCAGCAACGCCGCGTGAATGACGAAGGCCTTTGGGTCGTAAAATTCTGTTCTGAGGGAAGAAGAAAGTGACGGTACCTCAGGAGAAAGCCCCGGCTAACTACGTGCCAGCAGCCGCGGTAATACGTAGGGGGCGAGCGTTGTCCGGAATTATTGGGCGTAAAGAGTACGTAGGCGGTTTATTAAGCGCAAGGTGAAAGGCAGTGGCTTAACCATTGTAAGCCTTGCGAACTGGTAGACTTGAGTGCAGGAGAGGAAAGCGGAATTCCTAGTGTAGCGGTGAAATGCGTAGATATTAGGAGGAACACCGGTGGCGAAGGCGGCTTTCTGGACTGTAACTGACGCTGAGGT…
k__Bacteria, p__Bacteroidetes, c__Bacteroidia, o__Bacteroidales, f__Rikenellaceae, g__, s__	Anaerovorax odorimutans/Ihubacter massiliensis (93)	0.00541	0	0.000851	0.01	0	CCTACGGGAGGCAGCAGTGAGGAATATTGGTCAATGGACGCAAGTCTGAACCAGCCATGCCGCGTGCAGGATGAAGGTGCTATGCATTGTAAACTGCTTTTGTACGAGGGTAAATTCAGATACGTGTATCTGTTTGAAAGTATCGTACGAATAAGGATCGGCTAACTCCGTGCCAGCAGCCGCGGTAATACGGAGGATCCGAGCGTTATCCGGATTTATTGGGTTTAAAGGGTGCGTAGGCGGTTTGATAAGTTAGAGGTGAAAGCTCGATGCTCAACATCGAAATTGCCTCTGATACTGTCAGACTAGAGTGTAGTTGCGGAAGGCGGAATGTGTGGTGTAGCGGTGAAATGCTTAGATATCACACAGAACACCGATTGCGAAGGCAGCTTTCCAAGC…
k__Bacteria, p__Bacteroidetes, c__Bacteroidia, o__Bacteroidales, f__Bacteroidaceae, g__Bacteroides, s__	Bacteroides acidifaciens (100)	2.45e-05	3.74e-05	0.000365	0.00027	0.000107	CCTACGGGAGGCAGCAGTGAGGAATATTGGTCAATGGACGAGAGTCTGAACCAGCCAAGTAGCGTGAAGGATGACTGCCCTATGGGTTGTAAACTTCTTTTATATGGGAATAAAATGTTCCACGTGTGGGATTTTGTATGTACCATATGAATAAGGATCGGCTAACTCCGTGCCAGCAGCCGCGGTAATACGGAGGATCCGAGCGTTATCCGGATTTATTGGGTTTAAAGGGAGCGTAGGTGGATTGTTAAGTCAGTTGTGAAAGTTTGCGGCTCAACCGTAAAATTGCAGTTGAAACTGGCAGTCTTGAGTACAGTAGAGGTGGGCGGAATTCGTGGTGTAGCGGTGAAATGCTTAGATATCACGAAGAACTCCGATTGCGAAGGCAGCTCACTGGAC…
k__Bacteria, p__Bacteroidetes, c__Bacteroidia, o__Bacteroidales, f__Bacteroidaceae, g__Bacteroides, s__	Bacteroides acidifaciens (90)	0	0	0	0	0	CCTACGGGAGGCTGCAGTGAGGAATATTGGTCAATGGACGAGAGTCTGAACCAGCCAAGTAGCGTGAAGGATGACTGCCCTATGGGTTGTAAACTTCTTTTATATGGGAATAAAGTTTTCCACGTGTGGAATTTTGTATGTACCGTATGAATAAGGATCGGCTAACTCCGTGCCAGCAGCCGCGGTAATACGGAGGATCCGAGCGTTATCCGGATTTATTGGGTTTAAAGGGAGCGTAGGTGGGATGGCAAGTCAGATGTGAAACCTGAGGGCTCAACCTTCAGACTGCATTTGAAACTGCTGTTCTTGAGTGAAGTAGAGGTAAGCGGAATTCCTGGTGTAGCGGTGAAATGCGTAGAGATCAGGAGGAACATCGGTGGCGAAGGCGGCTTACTGGGC…
k__Bacteria, p__Bacteroidetes, c__Bacteroidia, o__Bacteroidales, f__Bacteroidaceae, g__Bacteroides, s__	Bacteroides acidifaciens/xylanisolvens (99)	0	0	0	0	0	CCTACGGGAGGCAGCAGTGAGGAATATTGGTCAATGGACGAGAGTCTGAACCAGCCAAGTAGCGTGAAGGATGACTGCCCTATGGGTTGTAAACTTCTTTTATATGGGAATAAAGTATTCCACGTGTGGAATTTTGTATGTACCATATGAATAAGGATCGGCTAACTCCGTGCCAGCAGCCGCGGTAATACGGAGGATCCGAGCGTTATCCGGATTTATTGGGTTTAAAGGGAGCGTAGGTGGATTGTTAAGTCAGTTGTGAAAGTTTGCGGCTCAACCGTAAAATTGCAGTTGAAACTGGCAGTCTTGAGTACAGTAGAGGTGGGCGGAATTCGTGGTGTAGCGGTGAAATGCTTAGATATCACGAAGAACTCCGATTGCGAAGGCAGCTCACTAGAC…
k__Bacteria, p__Firmicutes, c__Clostridia, o__Clostridiales, f__, g__, s__	Bacteroides barnesiae (84)	0	0	0	4.26e-05	0	CCTACGGGAGGCTGCAGTGAGGAATATTGGTCAATGGGCGGGAGCCTGAACCAGCCAAGTAGCGTGAAGGATGACGGCCCTACGGGTTGTAAACTTCTTTTATAAGGGAATAAAGTTCGCCACGTGTGGTGTTTTGTATGTACCTTATGAATAAGCATCGGCTAATTCCGTGCCAGCAGCCGCGGTAATACGTAGGTGGCGAGCGTTGTCCGGAATGACTGGGCGTAAAGGGAGCGTAGGCGGCACAACAAGTTAGGAGTGAAATACCGTGGCTTAACCACGGAACTGCTTTTAAAACTGTTGAGCTAGAGTGATGGAGAGGAAAGCGGAATTCCTAGTGTAGCGGTGGAATGCGTAGATATTAGGAGGAACACCAGAGGCGAAGGCGGCTTTCTGGAC…
k__Bacteria, p__Firmicutes, c__Clostridia, o__Clostridiales, f__Ruminococcaceae, g__, s__	Bacteroides barnesiae (85)	0	0	0	0	0	CTGCAGTGAGGAATATTGGTCAATGGGCGCGAGCCTGAACCAGCCAAGTCGCGTGTGGGATGACGGCCCTACGGGTTGTAAACCTCTTTTGTCGGGGAACAAATTCCGTTACGTGTAACGGAGTCGAGAGTACCCGAAGAAAAAGCATCGGCTAACTCCGTGCCAGCAGCCGCGGTAATACGGAGGATGCGAGCGTTATCCGGATTTATTGGGTGTAAAGGGAGCGTAGGCGGGATCTTAAGTCAGGTGTGAAAACTATGGGCTCAACCCATAGACTGCACTTGAAACTGAGGTTCTTGAGTGAAGTAGAGGCAGGCGGAATTCCTAGTGTAGCGGTGAAATGCGTAGATATTAGGAGGAACATCAGTGGCGAAGGCGGCCTGCTGGGCTTTTACTGAC…
k__Bacteria, p__Firmicutes, c__Clostridia, o__Clostridiales, f__Lachnospiraceae, g__Anaerostipes, s__	Bacteroides caccae (100)	0.00372	0.00121	0.00104	0.000582	0.000361	CCTACGGGAGGCAGCAGTAGGGAATATTGCACAATGGGGGAAACCCTGATGCAGCGACGCCGCGTGAAGGAAGAAGTATTTCGGTATGTAAACTTCTATCAGCAAGGAAGAAAATGACGGTACTTGACTAAGAAGCCCCGGCTAAATACGTGCCAGCAGCCGCGGTAATACGTATGGGGCAAGCGTTATCCGGATTTACTGGGTGTAAAGGGAGCGTAGGCGGCATGGCAAGTCAGAAGTGAAAGCCTGGGGCTCAACCCCGGAATTGCTTTTGAAACTGTCAGGCTAGAGTGTCGGAGGGGTAAGCGGAATTCCTAGTGTAGCGGTGAAATGCGTAGATATTAGGAGGAACACCGGTGGCGAAGGCGGCTTACTGGACGATTACTGACGCTGAGGCTC…
k__Bacteria, p__Bacteroidetes, c__Bacteroidia, o__Bacteroidales, f__Bacteroidaceae, g__Bacteroides, s__caccae	Bacteroides caccae (88)	2.45e-05	0	0	0	0	CCTACGGGTGGCAGCAGTGAGGAATATTGGTCAATGGACGCGAGTCTGAACCAGCCAAGTAGCGTGAAGGATGACTGCCCTATGGGTTGTAAACTTCTTTTATATGGGAATAAAGTGGTCCACGTGTGGATTTTTGTATGTACCATATGAATAAGGATCGGCTAACTCCGTGCCAGCAGCCGCGGTAATACGGAGGATCCGAGCGTTATCCGGATTTACTGGGTGTAAAGGGAGCGCAGGCGGTGCGGCAAGTCTGATGTGAAAGCCCGGGGCTCAACCCCGGTACTGCATTGCAAACTGTCGTACTAGAGTGTCGGAGGGGTAAGCGGAATTCCTAGTGTAGCGGTGAAATGCGTAGATATTAGGAGGAACACCAGTGGCGAAGGCGGCTTGCTGGAC…
k__Bacteria, p__Bacteroidetes, c__Bacteroidia, o__Bacteroidales, f__Bacteroidaceae, g__Bacteroides, s__caccae	Bacteroides caccae (90)	0	0	0	0	0	CCTACGGGTGGCAGCAGTGAGGAATATTGGTCAATGGACGCGAGTCTGAACCAGCCAAGTAGCGTGAAGGATGACTGCCCTATGGGTTGTAAACTTCTTTTATATGGGAATAAAGTTGTCCACGTGTGGATTTTTGTATGTACCATATGAATAAGGATCGGCTAACTCCGTGCCAGCAGCCGCGGTAATACGGAGGATCCGAGCGTTATCCGGATTTATTGGGTTTAAAGGGTGCGTAGGCGGCTTGGCAAGTCGGGCGTGAAAGCTATGGGCTTAACCCATAAATTGCGTTCGAAACTGTTGAGCTTGAGTGAAGTAGAGGTAGGCGGAATTCCCGGTGTAGCGGTGAAATGCGTAGAGATCGGGAGGAACACCAGTGGCGAAGGCGGCCTACTGGGC…
k__Bacteria, p__Bacteroidetes, c__Bacteroidia, o__Bacteroidales, f__Prevotellaceae, g__Prevotella, s__copri	Bacteroides caccae (99)	0	0	0.00454	0	0	CCTACGGGAGGCAGCAGTGAGGAATATTGGTCAATGGGCGAGAGCCTGAACCAGCCAAGTAGCGTGCAGGATGACGGCCCTATGGGTTGTAAACTGCTTTTATAAGGGAATAAAGTGAGTCTCGTGAGACTTTTTGCATGTACCTTATGAATAAGGACCGGCTAATTCCGTGCCAGCAGCCGCGGTAATACGGAAGGTCCGGGCGTTATCCGGATTTATTGGGTTTAAAGGGAGCGTAGGCCGGAGATTAAGCGTGTTGTGAAATGTAGATGCTCAACGTCTGCACTGCAGCGCGAACTGGTTTCCTTGAGTACGCACAAAGTGGGCGGAATTCGTGGTGTAGCGGTGAAATGCTTAGATATCACGAAGAACTCCGATTGCGAAGGCAGCTCACTGGAG…
k__Bacteria, p__Bacteroidetes, c__Bacteroidia, o__Bacteroidales, f__Bacteroidaceae, g__Bacteroides, s__caccae	Bacteroides caccae (99)	7.96e-05	2.49e-05	0	0.000128	0	CTGCAGTGAGGAATATTGGTCAATGGACGCGAGTCTGAACCAGCCAAGTAGCGTGAAGGATGACTGCCCTATGGGTTGTAAACTTCTTTTATATGGGAATAAAGTTGTCCACGTGTGGATTTTTGTATGTACCATATGAATAAGGATCGGCTAACTCCGTGCCAGCAGCCGCGGTAATACGGAGGATCCGAGCGTTATCCGGATTTATTGGGTTTAAAGGGAGCGTAGGCGGATTGTTAAGTCAGTGGTGAAAGTTTGCGGCTCAACCGTAAAATTGCAGTTGATACTGGCAGTCTTGAGTGCAGTAGAGGTGGGCGGAATTCGTGGTGTAGCGGTGAAATGCTTAGATATCACGAAGAACTCCGATTGCGAAGGCAGCTCACTGGAGTGTAACTGACG…
k__Bacteria, p__Firmicutes, c__Clostridia, o__Clostridiales, f__Ruminococcaceae, g__Oscillospira, s__	Bacteroides caccae (99)	0	0.000399	0.000632	0	0	CCTACGGGAGGCAGCAGTGGGGAATATTGGGCAATGGACGCAAGTCTGACCCAGCAACGCCGCGTGAAGGAAGAAGGCTTTCGGGTTGTAAACTTCTTTTGTCAGGGAAGAGCAGAAGACGGTACCTGACGAATAAGCCACGGCTAACTACGTGCCAGCAGCCGCGGTAATACGTAGGTGGCAAGCGTTGTCCGGATTTACTGGGTGTAAAGGGCGTGCAGCCGGGCCGGCAAGTCAGATGTGAAATCCACGAGCTTAACTCGTGAACTGCATTTGAAACTGTTGGTCTTGAGTATCGGAGAGGTAATCGGAATTCCTTGTGTAGCGGTGAAATGCGTAGATATAAGGAAGAACACCAGTGGCGAAGGCGGATTACTGGACGACAACTGACGGTGAGGC…
k__Bacteria, p__Bacteroidetes, c__Bacteroidia, o__Bacteroidales, f__Bacteroidaceae, g__Bacteroides, s__	Bacteroides caccae (99)	0	1.25e-05	0	0	3.91e-05	CCTACGGGAGGCAGCAGTGAGGAATATTGGTCAATGGGCGAGAGCCTGAACCAGCCAAGTAGCGTGAAGGATGACTGCCCTATGGGTTGTAAACTTCTTTTATAAAGGAATAAAGTCGGGTATGGATACCCGTTTGCATGTACTTTATGAATAAGGATCGGCTAACTCCGTGCCAGCAGCCGCGGTAATACGGAGGATCCGAGCGTTATCCGGATTTATTGGGTTTAAAGGGAGCGTAGATGGATGTTTAAGTCAGTTGTGAAAGTTTGCGGCTCAACCGTAAAATTGCAGTTGATACTGGATATCTTGAGTGCAGTTGAGGCAGGCGGAATTCGTGGTGTAGCGGTGAAATGCTTAGATATCACGAAGAACTCCGATTGCGAAGGCAGCCTGCTAAGC…
k__Bacteria, p__Bacteroidetes, c__Bacteroidia, o__Bacteroidales, f__Bacteroidaceae, g__Bacteroides, s__caccae	Bacteroides caccae (99)	0	0	0	0	0	CCTACGGGAGGCAGCAGTGAGGAATATTGGTCAATGGACGCGAGTCTGAACCAGCCAAGTAGCGTGAAGGATGACTGCCCTATGGGTTGTAAACTTCTTTTATATGGGAATAAAGTTGTCCACGTGCGGATTTTTGTATGTACCATATGAATAAGGATCGGCTAACTCCGTGCCAGCAGCCGCGGTAATACGGAGGATCCGAGCGTTATCCGGATTTATTGGGTTTAAAGGGAGCGTAGGCGGATTGTTAAGTCAGTTGTGAAAGTTTGCGGCTCAACCGTAAAATTGCAGTTGATACTGGCAGTCTTGAGTGCAGTAGAGGTGGGCGGAATTCGTGGTGTAGCGGTGAAATGCTTAGATATCACGAAGAACTCCGATTGCGAAGGCAGCTCACTGGAG…
k__Bacteria, p__Firmicutes, c__Clostridia, o__Clostridiales, f__Lachnospiraceae, g__, s__	Bacteroides caccae (99)	0	0	0	0	0	CCTACGGGAGGCAGCAGTGGGGAATATTGCACAATGGGGGAAACCCTGATGCAGCGACGCCGCGTGAGCGAAGAAGTATTTCGGTATGTAAAGCTCTATCAGCAGGGAAGATAATGACGGTACCTGACTAAGAAGCCCCGGCTAACTACGTGCCAGCAGCCGCGGTAATACGTAGGGGGCAAGCGTTATCCGGATTTACTGGGTGTAAAGGGAGCGTAGACGGCAAGGCAAGTCTGATGTGAAAGCCCGGGGCTCAACCCCGGTACTGCATTGGAAACTGTCGTACTAGAGTGTCGGAGGGGTAAGTGGAATTCCTAGTGTAGCGGTGAAATGCGTAGATATTAGGAGGAACACCAGTGGCGAAGGCGGCTTACTGGACGATAACTGACGCTGAGGCTC…
k__Bacteria, p__Firmicutes, c__Clostridia, o__Clostridiales, f__Lachnospiraceae, g__Blautia, s__	Bacteroides caecimuris (100)	0	0	0	0	0	CCTACGGGAGGCAGCAGTGGGGAATATTGCACAATGGGGGAAACCCTGATGCAGCGACGCCGCGTGAAGGAAGAAGTATCTCGGTATGTAAACTTCTATCAGCAGGGAAGATAATGGCGGTACCTGACTAAGAAGCCCCGGCTAACTACGTGCCAGCAGCCGCGGTAATACGTAGGGGGCAAGCGTTATCCGGATTTACTGGGTGTAAAGGGAGCGTAGACGGCGCAGCAAGTCTGATGTGAAAGGCAGGGGCTTAACCCCTGGACTGCATTGGAAACTGCTGTGCTTGAGTGCCGGAGGGGTAAGCGGAATTCCTAGTGTAGCGGTGAAATGCGTAGATATTAGGAGGAACACCAGTGGCGAAGGCGGCTTACTGGACGGTAACTGACGTTGAGGCTC…
k__Bacteria, p__Firmicutes, c__Clostridia, o__Clostridiales, f__Lachnospiraceae, g__Blautia, s__	Bacteroides caecimuris (96)	0	0	0	0	0	CCTACGGGAGGCAGCAGTGGGGAATATTGGGCAATGGGCGCAAGCCTGACCCAGCAACGCCGCGTGAAGGAAGAAGGCTTTCGGGTTGTAAACTTCTTTTATGAGGGACGAAGGAAGTGACGGTACCTCATGAATAAGCTCCGGCTAACTACGTGCCAGCAGCCGCGGTAATACGTAGGGAGCGAGCGTTATCCGGATTTACTGGGTGTAAAGGGCGTGTAGGCGGTGTGGCAAGTCTGATGTGAAAGGCATGGGCTCAACCTGTGGACTGCATTGGAAACTGTCATACTTGAGTGCCGGAGGGGTAAGCGGAATTCCTAGTGTAGCGGTGAAATGCGTAGATATTAGGAGGAACACCAGTGGCGAAGGCGGCTTACTGGACGGTAACTGACGTTGAGG…
k__Bacteria, p__Bacteroidetes, c__Bacteroidia, o__Bacteroidales, f__Bacteroidaceae, g__Bacteroides, s__	Bacteroides caecimuris (97)	0	0	0	0	0	GCAGTGAGGAATATTGGTCAATGGGCGCGAGCCTGAACCAGCCAAGTAGCGTGAAGGATGACGGCCCTATGGGTTGTAAACTTCTTTTATATGGGAATAAAGTTTGGTATGCATACCATTTTGTATGTACCATATGAATAAGGATCGGCTAACTCCGTGCCAGCAGCCGCGGTAATACGGAGGATCCGAGCGTTATCCGGATTTATTGGGTTTAAAGGGAGCGTAGGTGGATTGTTAAGTCAGTTGTGAAAGTTTGCGGCTCAACCGTAAAATTGCAGTTGAAACTGGCAGTCTTGAGTACAGTAGAGGTGGGCGGAATTCGTGGTGTAGCGGTGAAATGCTTAGATATCACGAAGAACTCCGATTGCGAAGGCAGCTCACTGGACTGTTGACTGACAC…
k__Bacteria, p__Firmicutes, c__Clostridia, o__Clostridiales, f__Peptostreptococcaceae, g__, s__	Bacteroides caecimuris (97)	0	0	0	0	0	TCCTACGGGAGGCAGCAGTGGGGAATATTGCACAATGGGCGAAAGCCTGATGCAGCAACGCCGCGTGAGCGATGAAGGCCTTCGGGTCGTAAAGCTCTGTCCTCAAGGAAGATAATGACGGTACTTGAGGAGGAAGCCCCGGCTAACTACGTGCCAGCAGCCGCGGTAATACGTAGGGGGCTAGCGTTATCCGGAATTACTGGGCGTAAAGGGTGCGTAGGTGGTTTCTTAAGTCAGAGGTGAAAGGCTACGGCTCAACCGTAGTAAGCCTTTGAAACTGGGGAACTTGAGTGCAGGAGAGGAGAGTGGAATTCCTAGTGTAGCGGTGAAATGCGTAGATATTAGGAGGAACACCAGTTGCGAAGGCGGCTCTCTGGACTGTAACTGACACTGAGGCAC…
k__Bacteria, p__Firmicutes, c__Clostridia, o__Clostridiales, f__Lachnospiraceae, g__Coprococcus, s__	Bacteroides caecimuris/dorei (96)	1.22e-05	0	0	0	0	CCTACGGGAGGCAGCAGTGGGGAATATTGCACAATGGAGGAAACTCTGATGCAGCGACGCCGCGTGAAGGATGAAGTATTTCGGTATGTAAACTTCTATCAGCAGGGAAGAAAATGACGGTACCTGACTAAGAAGCCCCGGCTAACTACGTGCCAGCAGCCGCGGTAATACGTAGGGGGCAAGCGTTATCCGGATTTACTGGGTGTAAAGGGAGCGTAGACGGCACGGCAAGCCAGATGTGAAAGCCCGGGGCTCAACCCCGGGACTGCATTTGGAACTGCTGAGCTAGAGTGTCGGAGAGGCAAGTGGAATTCCTAGTGTAGCGGTGAAATGCGTAGATATTAGGAGGAACACCAGTGGCGAAGGCGGCTTACTGGACGGCAACTGACGTTGAGGCTC…
k__Bacteria, p__Bacteroidetes, c__Bacteroidia, o__Bacteroidales, f__Bacteroidaceae, g__Bacteroides, s__	Bacteroides caecimuris/oleiciplenus/stercorirosoris (86)	0	0	0	0	0	CCTACGGGAGGCAGCAGTGAGGAATATTGGTCAATGGGCGCGAGCCTGAACCAGCCAAGTAGCGTGAAGGATGACGGCCCTATGGGTTGTAAACTTCTTTTATATGGGAATAAAGTTTGGTATGCATACCATTTTGTATGTACCATATGAAAAAGCATCGGCTAACTCCGTGCCAGCAGCCGCGGTAATACGGAGGATGCGAGCGTTATCCGGATTTATTGGGTTTAAAGGGTGCGTAGGCGGACTGTCAAGTCAGTCGTGAAATACCGGGGCTTAACCCCGGGGCTGCGATTGAAACTGACAGCCTTGAGTATCGGAGAGGAAAGCGGAATTCCTAGTGTAGCGGTGAAATGCGTAGATATTAGGAGGAACACCAGTGGCGAAGGCGGCTTTCTGGAC…
k__Bacteria, p__Bacteroidetes, c__Bacteroidia, o__Bacteroidales, f__Bacteroidaceae, g__Bacteroides, s__	Bacteroides cellulosilyticus (100)	0.000416	3.74e-05	0.000194	0.000156	0	CAGCAGTGAGGAATATTGGTCAATGGACGAGAGTCTGAACCAGCCAAGTAGCGTGAAGGATGACTGCCCTATGGGTTGTAAACTTCTTTTATATGGGAATAAAGTGAGCCACGTGTGGCTTTTTGTATGTACCATACGAATAAGGATCGGCTAACTCCGTGCCAGCAGCCGCGGTAATACGGAGGATCCGAGCGTTATCCGGATTTATTGGGTTTAAAGGGAGCGTAGGCGGACTATTAAGTCAGCTGTGAAAGTTTGCGGCTCAACCGTAAAATTGCAGTTGATACTGGTCGTCTTGAGTGCAGTAGAGGTAGGCGGAATTCGTGGTGTAGCGGTGAAATGCTTAGATATCACGAAGAACTCCGATTGCGAAGGCAGCTTACTGGACTGTAACTGACG…
k__Bacteria, p__Bacteroidetes, c__Bacteroidia, o__Bacteroidales, f__Bacteroidaceae, g__Bacteroides, s__	Bacteroides cellulosilyticus (89)	0	0	0	0	0	CCTACGGGGAGCAGCAGTGAGGAATATTGGTCAATGGACGAGAGTCTGAACCAGCCAAGTAGCGTGAAGGATGACTGCCCTATGGGTTGTAAACTTCTTTTATATGGGAATAAAGTGAGCCACGTGTGGCTTTTTGTATGTACCATACGAATAAGGATCGGCTAACTCCGTGCCAGCAGCCGCGGTAATACGGAGGATCCGAGCGTTATCCGGAATTACTGGGTGTAAAGGGAGCGTAGGCGGCATGGTAAGCCAGATGTGAAAGCCCGAAGCTTAACTTCGAGGATTGCATTTGGAACTATCAAGCTAGAGTACAGGAGAGGAAAGCGGAATTCCTAGTGTAGCGGTGAAATGCGTAGATATTAGGAAGAACACCAGTGGCGAAGGCGGCTTTCTGGA…
k__Bacteria, p__Bacteroidetes, c__Bacteroidia, o__Bacteroidales, f__Bacteroidaceae, g__Bacteroides, s__	Bacteroides cellulosilyticus (98)	0	1.25e-05	0	0	0	CCTACGGGGGGCAGCAGTGAGGAATATTGGTCAATGGACGAGAGTCTGAACCAGCCAAGTAGCGTGAAGGATGACTGCCCTATGGGTTGTAAACTTCTTTTATATGGGAATAAAGTGAGCCACGTGTGGCTTTTTGTATGTACCATACGAATAAGGATCGGCTAACTCCGTGCCAGCAGCCGCGGTAATACGGAGGATCCGAGCGTTATCCGGATTTATTGGGTTTAAAGGGAGCGTAGGCGGACTATTAAGTCAGCTGTGAAAGTTTGCGGCTCAACCGTAAAATTGCAGTTGATACTGGTCGTCTTGAGTGCAGTAGAGGTAGGCGGAATTCGTGGTGTAGCGGTGAAATGCTTAGATATCACGAAGAACTCCGATTGCGAAGGCAGCTTTCTGGAC…
k__Bacteria, p__Bacteroidetes, c__Bacteroidia, o__Bacteroidales, f__Bacteroidaceae, g__Bacteroides, s__	Bacteroides cellulosilyticus (99)	0	0	0	0	0	CCTACGGGAGGCAGCAGTGAGGAATATTGGTCAATGGACGAGAGTCTGAACCAGCCAAGTAGCGTGAAGGATGACTGCCCTATGGGTTGTAAACTTCTTTTATATGGGAATAAAGTGAGCCACGTGTGGCTTTTTGTATGTACCATACGAATAAGGATCGGCTAACTCCGTGCCAGCAGCCGCGGTAATACGGAGGATCCGAGCGTTATCCGGATTTATTGGGTTTAAAGGGAGCGTAGGCGGACTGGTAAGTCAGCTGTGAAAGTTTGCGGCTCAACCGTAAAATTGCAGTTGATACTGGTCGTCTTGAGTGCAGTAGAGGTAGGCGGAATTCGTGGTGTAGCGGTGAAATGCTTAGATATCACGAAGAACTCCGATTGCGAAGGCAGCTTACTGGAC…
k__Bacteria, p__Firmicutes, c__Clostridia, o__Clostridiales, f__Ruminococcaceae, g__Oscillospira, s__	Bacteroides cellulosilyticus/intestinalis (87)	0	0	0	0	0	CCTACGGGAGGCAGCAGTGAGGAATATTGGTCAATGGACGAGAGTCTGAACCAGCCAAGTAGCGTGAAGGATGACTGCCCTATGGGTTGTAAACTTCTTTTATATGGGAATAAAGTGAGCCACGTGTGGCTTTTTGTATGTACCATACGAATAAGGATCGGCTAACTCCGTGCCAGCAGCCGCGGTAATACGGAGGTGGCAAGCGTTGTCCGGATTTACTGGGTGTAAAGGGCGTGCAGCCGGGCGCTTAAGTCAGATGTGAAATCCGCGGGCTTAACCCGCGAACTGCATTTGAAACTGAGCGTCTTGAGTATCGGAGAGGTCATCGGAATTCCTTGTGTAGCGGTGAAATGCGTAGATATAAGGAAGAACACCAGTGGCGAAGGCGGATGACTGGAC…
k__Bacteria, p__Bacteroidetes, c__Bacteroidia, o__Bacteroidales, f__Bacteroidaceae, g__Bacteroides, s__	Bacteroides cellulosilyticus/intestinalis (88)	0	0	0	0	0	CCTACGGGAGGCAGCAGTGAGGAATATTGGTCAATGGACGAGAGTCTGAACCAGCCAAGTAGCGTGAAGGATGACTGCCCTATGGGTTGTAAACTTCTTTTATATGGGAATAAAGTGAGCCACGTGTGGCTTTTTGTATGTACCATACGAATAAGGATCGGCTAACTCCGTGCCAGCAGCCGCGGTAATACGTAGGTGGCGAGCGTTGTCCGGATTTACTGGGCGTAAAGGGAGCGTAGGCGGACTTTTAAGTGAGATGTGAAATACTCGGGCTCAACTTGAGTGCTGCATTTCAAACTGGAAGTCTAGAGTGCAGGAGAGGAGAATGGAATTCCTAGTGTAGCGGTGAAATGCGTAGAGATTAGGAAGAACACCAGTGGCGAAGGCGATTCTCTGGAC…
k__Bacteria, p__Bacteroidetes, c__Bacteroidia, o__Bacteroidales, f__Bacteroidaceae, g__Bacteroides, s__	Bacteroides cellulosilyticus/intestinalis (88)	0	0	0	0	0	CCTACGGGAGGCAGCAGTGAGGAATATTGGTCAATGGACGAGAGTCTGAACCAGCCAAGTAGCGTGAAGGATGACTGCCCTATGGGTTGTAAACTTCTTTTATATGGGAATAAAGTGAGCCACGTGTGGCTTTTTGTATGTACCATACGAATAAGGATCGGCTAACTCCGTGCCAGCAGCCGCGGTAATACGTATGGAGCAAGCGTTATCCGGATTTACTGGGTGTAAAGGGAGCGTAGGCGGTGCTATAAGTCTGATGTGAAAGCCCGGGGCTCAACCGCGGGACTGCATTGGAAACTGTAGGACTGGAGTGTCGGAGGGGTAAGTGGAATTCCTAGTGTAGCGGTGAAATGCGTAGATATTAGGAGGAACACCGGTGGCGAAGGCGGCTTACTGGAC…
k__Bacteria, p__Firmicutes, c__Clostridia, o__Clostridiales, f__Lachnospiraceae, g__Blautia, s__	Bacteroides cellulosilyticus/timonensis (87)	0	0	0	0	0	CCTACGGGAGGCAGCAGTGAGGAATATTGGTCAATGGGCGAGAGCCTGAACCAGCCAAGTAGCGTGAAGGATGACCGCCCTATGGGTTGTAAACTTCTTTTATATGGGAATAAAGTTTGTCACGTGTGGCATTTTGTATGTACCATATGAATAAGGATCGGCTAACTCCGTGCCAGCAGCCGCGGTAATACGTAGGGGGCAAGCGTTATCCGGATTTACTGGGTGTAAAGGGAGCGTAGACGGTGTGGCAAGTCTGATGTGAAAGGCATGGGCTCAACCTGTGGACTGCATTGGAAACTGTCATACTTGAGTGCCGGAGGGGTAAGCGGAATTCCTAGTGTAGCGGTGAAATGCGTAGATATTAGGAGGAACACCAGTGGCGAAGGCGGCTTACTGGAC…
k__Bacteria, p__Bacteroidetes, c__Bacteroidia, o__Bacteroidales, f__Bacteroidaceae, g__Bacteroides, s__	Bacteroides cellulosilyticus/timonensis (91)	0	0	0	0	0	CCTACGGGTGGCAGCAGTGAGGAATATTGGTCAATGGACGAGAGTCTGAACCAGCCAAGTAGCGTGAAGGATGACTGCCCTATGGGTTGTAAACTTCTTTTATATGGGAATAAAGTGAGCCACGTGTGGCTTTTTGTATGTACCATACGAATAAGGATCGGCTAACTCCGTGCCAGCAGCCGCGGTAATACGGAGGATCCGAGCGTTATCCGGATTTATTGGGTTTAAAGGGAGCGTAGGCGGACTATTAAGTCAGCTGTGAAAGCCCGAGGCTTAACCTCGTGGATTGCATTTGGAACTGGCGAGCTAGAGTACAGGAGAGGAAAGCGGAATTCCTAGTGTAGCGGTGAAATGCGTAGATATTAGGAAGAACACCAGTGGCGAAGGCGGCTTTCTGGA…
k__Bacteria, p__Bacteroidetes, c__Bacteroidia, o__Bacteroidales, f__Bacteroidaceae, g__Bacteroides, s__	Bacteroides cellulosilyticus/timonensis (99)	0.00927	0.0029	0.00557	0.00677	3.91e-05	CCTACGGGAGGCAGCAGTGAGGAATATTGGTCAATGGACGAGAGTCTGAACCAGCCAAGTAGCGTGAAGGATGACTGCCTTATGGGTTGTAAACTTCTTTTATATGGGAATAAAGTGAGCCACGTGTGGCTTTTTGTATGTACCATACGAATAAGGATCGGCTAACTCCGTGCCAGCAGCCGCGGTAATACGGAGGATCCGAGCGTTATCCGGATTTATTGGGTTTAAAGGGAGCGTAGGCGGACTATTAAGTCAGCTGTGAAAGTTTGCGGCTCAACCGTAAAATTGCAGTTGATACTGGTCGTCTTGAGTGCAGTAGAGGTAGGCGGAATTCGTGGTGTAGCGGTGAAATGCTTAGATATCACGAAGAACTCCGATTGCGAAGGCAGCTTACTGGAC…
k__Bacteria, p__Bacteroidetes, c__Bacteroidia, o__Bacteroidales, f__Bacteroidaceae, g__Bacteroides, s__	Bacteroides cellulosilyticus/timonensis (99)	0	0	0	0	0	CCTACGGGAGGCAGCAGTGAGGAATATTGGTCAATGGACGAGAGTCTGAACCAGCCAAGTAGCGTGAAGGATGACTGCCCTATGGGTTGTAAACTTCTTTTATATGGGAATAAAGTGAGCCACGTGTGGCTTTTTGTATGTACCATACGAATAAGGATCGGCTAACTCCGTGCCAGCAGCCGCGGTAATACGGAGGATCCGAGCGTTATCCGGATTTATTGGGTTTAAAGGGAGCGTAGGCGGACTATTAAGTCAGCTGTGAAAGTTTGCGGCTCAACCGTAAAATTGCAGTTGATACTGGTCGTCTTGAGTGCAGTAGAGGTAGGCGGAATTCCGTGGTGTAGCGGTGAAATGCTTAGATATCACGAAGAACTCCGATTGCGAAGGCAGCTTACTGGA…
k__Bacteria, p__Firmicutes, c__Clostridia, o__Clostridiales, f__, g__, s__	Bacteroides cellulosilyticus/timonensis (99)	0	0	0	0	0	CCTACGGGAGGCAGCAGTGGGGAATATTGCACAATGGGGGAAACCCTGATGCAGCAACGCCGCGTGAGTGAAGAAGTATTTCGGTATGTAAAGCTCTATCAGCAGGGAAGAAAGTGACGGTACCTGACTAAGAAGCCCCGGCTAACTACGTGCCAGCAGCCGCGGTAATACGTAGGGGGCAAGCGTTATCCGGATTTACTGGGTGTAAAGGGAGCGTAGACGGCACAGCAAGTCTGAAGTGAAATCCCCGGGCTCAACCCGGGAACTGCTTTGGAAACTGTTGGGCTGGAGTGCTGGAGAGGCAAGCGGAATTCCTAGTGTAGCGGTGAAATGCGTAGATATTAGGAGGAACACCAGTGGCGAAGGCGGCTTGCTGGACAGTAACTGACGTTGAGGCTC…
k__Bacteria, p__Bacteroidetes, c__Bacteroidia, o__Bacteroidales, f__Bacteroidaceae, g__Bacteroides, s__	Bacteroides cellulosilyticus/timonensis (99)	0	0	0	0	0	CCTACGGGACAGCCTACGGGCGGCAGCAGTGAGGAATATTGGTCAATGGACGAGAGTCTGAACCAGCCAAGTAGCGTGAAGGATGACTGCCCTATGGGTTGTAAACTTCTTTTATATGGGAATAAAGTGAGCCACGTGTGGCTTTTTGTATGTACCATACGAATAAGGATCGGCTAACTCCGTGCCAGCAGCCGCGGTAATACGGAGGATCCGAGCGTTATCCGGATTTATTGGGTTTAAAGGGAGCGTAGGCGGACTATTAAGTCAGCTGTGAAAGTTTGCGGCTCAACCGTAAAATTGCAGTTGATACTGGTCGTCTTGAGTGCAGTAGAGGTAGGCGGAATTCGTGGTGTAGCGGTGAAATGCTTAGATATCACGAAGAACTCCGATTGCGAAGGC…
k__Bacteria, p__Bacteroidetes, c__Bacteroidia, o__Bacteroidales, f__[Odoribacteraceae], g__Butyricimonas, s__	Bacteroides cellulosilyticus/timonensis/intestinalis (99)	9.19e-05	1.25e-05	0	0	0	CAGCAGTGAGGAATATTGGTCAATGGGCGAGAGCTTGAACCAGCCAAGTCGCGTGAGGGACGAATGGTCTATGGCCTGTAAACCTCTTTTGCCAGGGAAGAATAAAAGGTACGTGTACCTTCTTGCCAGTACCTGACGAATAAGCATCGGCTAACTCCGTGCCAGCAGCCGCGGTAATACGGGGGATGCGAGCGTTATCCGGATTTATTGGGTTTAAAGGGCGCGTAGGCGGGACGTCAAGTCAGCGGTAAAAGACTGCAGCTAAACTGTAGCACGCCGTTGAAACTGGCGCCCTCGAGACGAGACGAGGGAGGCGGAACAAGTGAAGTAGCGGTGAAATGCATAGATATCACTTGGAACCCCGATAGCGAAGGCAGCTTCCCAGGCTCGATCTGACGC…
k__Bacteria, p__Firmicutes, c__Clostridia, o__Clostridiales, f__Clostridiaceae, g__, s__	Bacteroides cellusilyticus (99)	1.22e-05	0	0	4.26e-05	0.000137	CCTACGGGAGGCAGCAGTGGGGAATATTGCACAATGGGGGAAACCCTGATGCAGCAACGCCGCGTGAGTGATGACGGCCTTCGGGTTGTAAAGCTCTGTCTTCAGGGACGATAATGACGGTACCTGAGGAGGAAGCCACGGCTAACTACGTGCCAGCAGCCGCGGTAATACGTAGGTGGCAAGCGTTGTCCGGATTTACTGGGCGTAAAGGGAGCGTAGGCGGACTTTTAAGTGAGATGTGAAATACCCGGGCTCAACTTGGGTGCTGCATTTCAAACTGGAAGTCTAGAGTGCAGGAGAGGAGAATGGAATTCCTAGTGTAGCGGTGAAATGCGTAGAGATTAGGAAGAACACCAGTGGCGAAGGCGATTCTCTGGACTGTAACTGACGCTGAGGCTC…
k__Bacteria, p__Bacteroidetes, c__Bacteroidia, o__Bacteroidales, f__Bacteroidaceae, g__Bacteroides, s__	Bacteroides chinchillae/sartorii/massiliensis (96)	0.000153	0.000299	0	8.51e-05	3.91e-05	CCTACGGGAGGCAGCAGTGAGGAATATTGGTCAATGGACGAAAGTCTGAACCAGCCCAGTAGCGTGAAGGATGACTGCCCTATGGGTTGTAAACTTCTTTTATACGGGAATAAAGTGAGGCACGTGTGCCTTTTTGTATGTACCGTATGAATAAGGATCGGCTAACTCCGTGCCAGCAGCCGCGGTAATACGGAGGATCCGAGCGTTATCCGGATTTATTGGGTTTAAAGGGAGCGTAGATGGGTTGTTAAGTCAGTTGTGAAAGTTTGCGGCTCAACCGTAAAATTGCAATTGATACTGGCAGTCTTGAGTACAGTTGAGGTAGGCGGAATTCGTGGTGTAGCGGTGAAATGCTTAGATATCACGAAGAACTCTGATTGCGAAGGCAGCTCTACTAAC…
k__Bacteria, p__Firmicutes, c__Clostridia, o__Clostridiales, f__Lachnospiraceae, g__, s__	Bacteroides dorei (100)	0	0	0	2.84e-05	0	CCTACGGGAGGCAGCAGTGGGGAATATTGCACAATGGGGGAAACCCTGATGCAGCGACGCCGCGTGAGTGAAGAAGTATTTCGGTATGTAAAGCTCTATCAGCAGGGAAGAAAATGACGGTACCTGACTAAGAAGCCCCGGCTAACTACGTGCCAGCAGCCGCGGTAATACGTAGGGGGCAAGCGTTATCCGGATTTACTGGGTGTAAAGGGAGCGCAGACGGCGATGCAAGTCTGGAGTGAAAGCCCGGGGCTCAACCCCGGGACTGCTTTGGAAACTGTATGGCTAGAGTGCTGGAGAGGCAAGCGGAATTCCTAGTGTAGCGGTGAAATGCGTAGATATTAGGAAGAACACCAGTGGCGAAGGCGGCTTGCTGGACAGTAACTGACGTTCAGGCTC…
k__Bacteria, p__Bacteroidetes, c__Bacteroidia, o__Bacteroidales, f__Bacteroidaceae, g__Bacteroides, s__plebeius	Bacteroides dorei (96)	0	0	0	0	0.000518	CCTACGGGAGGCAGCAGTGAGGAATATTGGTCAATGGGCGATGGCCTGAACCAGCCAAGTAGCGTGAAGGATGACTGCCCTATGGGTTGTAAACTTCTTTTATAAAGGGATAAAGTCGGGTATGCATACCCGTTTGCATGTACTTTATGAATAAGGATCGGCTAACTCCGTGCCAGCAGCCGCGGTAATACGGAGGATCCGAGCGTTATCCGGATTTATTGGGTTTAAAGGGAGCGTAGATGGATGTTTAAGTCAGTTGTGAAAGTTTGGGGCTCAACCTTAAAATTGCAGTTGATACTGGCGTCCTTGAGTGCGGTTGAGGTGTGCGGAATTCGTGGTGTAGCGGTGAAATGCTTAGATATCACGAAGAACTCCGATTGCGAAGGCAGCACACTAAGC…
k__Bacteria, p__Bacteroidetes, c__Bacteroidia, o__Bacteroidales, f__Bacteroidaceae, g__Bacteroides, s__	Bacteroides dorei (97)	6.12e-06	0.000125	7.29e-05	1.42e-05	0.000176	CCTACGGGAGGCAGCAGTGAGGAATATTGGTCAATGGGCGATGGCCTGAACCAGCCAAGTAGCGTGAAGGATGACTGCCCTATGGGTTGTAAACTTCTTTTATAAAGGAATAAAGTCGGGTATGCATACCCGTTTGCATGTACTTTATGAATAAGGATCGGCTAACTCCGTGCCAGCAGCCGCGGTAATACGGAGGATCCGAGCGTTATCCGGATTTATTGGGTTTAAAGGGAGCGTAGATGGATGTTTAAGTCAGTTGTGAAAGTTTGCGGCTCAACCGTAAAATTGCAGTTGATACTGTCAGTCTTGAGTACAGTAGAGGTGGGCGGAATTCGTGGTGTAGCGGTGAAATGCTTAGATATCACGAAGAACTCCGATTGCGAAGGCAGCTCACTGGAC…
k__Bacteria, p__Bacteroidetes, c__Bacteroidia, o__Bacteroidales, f__Bacteroidaceae, g__Bacteroides, s__	Bacteroides dorei (99)	1.84e-05	0	0	0	0	CCTACGGGAGGCAGCAGTGAGGAATATTGGTCAATGGGCGATGGCCTGAACCAGCCAAGTAGCGTGAAGGATGACTGCCCTATGGGTTGTAAACTTCTTTTATAAAGGAATAAAGTCGGGTATGCATACCCGTTTGCATGTACTTTATGAATAAGGATCGGCTAACTCCGTGCCAGCAGCCGCGGTAATACGGAGGATCCGAGCGTTATCCGGATTTATTGGGTTTAAAGGGAGCGTAGATGGATGTTTAAGTCAGTTGTGAAAGTTTGCGGCTCAACCGTAAAATTGCAGTTGATACTGGATGTCTTGAGCGCAGTTGAGGCAGGCGGAATTCGTGGTGTAGCGGTGAAATGCTTAGATATCACGAAGAACTCCGATTGCGAAGGCAGCCTGCTAAGC…
k__Bacteria, p__Firmicutes, c__Clostridia, o__Clostridiales, f__, g__, s__	Bacteroides dorei/vulgatus (96)	1.22e-05	0	4.86e-05	0	0	CCTACGGGAGGCAGCAGTGGGGAATATTGCACAATGGGGGAAACCCTGATGCAGCAACGCCGCGTGAGTGAAGAAGTATTTCGGTATGTAAAGCTCTATCAGCAGGGAAGATAATGACGGTACCTGACTAAGAAGCTCCGGCTAAATACGTGCCAGCAGCCGCGGTAATACGTATGGTGCAAGCGTTATCCGGATTTACTGGGTGTAAAGGGAGCGCAGGCGGTGCGGCAAGTCTGATGTGAAAGCCCGGGGCTCAACCCCGGTACTGCATTGGAAACTGTCGTACTAGAGTGTCGGAGGGGTAAGCGGAATTCCTAGTGTAGCGGTGAAATGCGTAGATATTAGGAGGAACACCAGTGGCGAAGGCGGCTTACTGGACGATAACTGACGCTGAGGCTC…
k__Bacteria, p__Bacteroidetes, c__Bacteroidia, o__Bacteroidales, f__S24-7, g__, s__	Bacteroides dorei/vulgatus (99)	0	0	0	0	0	CCTACGGGAGGCAGCAGTGAGGAATATTGGTCAATGGCCGAGAGGCTGAACCAGCCAAGTCGCGTGAGGGATGAAGGTTCTATGGATCGTAAACCTCTTTTATAAGGGAATAAAGTGCGGGACGTGTCCCGTTTTGTATGTACCTTATGAATAAGGATCGGCTAACTCCGTGCCAGCAGCCGCGGTAATACGGAGGATCCGAGCGTTATCCGGATTTATTGGGTTTAAAGGGTGCGTAGGCGGACTGTCAAGTCAGCGGTAAAATACGGGGGCTCAACCTCCGCCCGCCGTTGAAACTGACGGTCTTGAGTGGGCGAGAAGTATGCGGAATGCGTGGTGTAGCGGTGAAATGCATAGATATCACGCAGAACTCCGATTGCGAAGGCAGCATACCGGCGC…
k__Bacteria, p__Firmicutes, c__Clostridia, o__Clostridiales, f__Lachnospiraceae, g__Blautia, s__	Bacteroides dorei/vulgatus (99)	0	0	0	0	0	CCTACGGGAGGCAGCAGTGGGGAATATTGCACAATGGAGGAAACTCTGATGCAGCGACGCCGCGTGAAGGAAGAAGTATCTCGGTATGTAAACTTCTATCAGCAGGGAAGATAGTGACGGTACCTGACTAAGAAGCCCCGGCTAACTACGTGCCAGCAGCCGCGGTAATACGTAGGGGGCAAGCGTTATCCGGATTTACTGGGTGTAAAGGGAGCGTAGACGGTGTGGCAAGTCTGATGTGAAAGGCATGGGCTCAACCTGTGGACTGCATTGGAAACTGTCATACTTGAGTGCCGGAGGGGTAAGCGGAATTCCTAGTGTAGCGGTGAAATGCGTAGATATTAGGAGGAACACCAGTGGCGAAGGCGGCTTACTGGACGGTAACTGACGTTGAGGCTC…
k__Bacteria, p__Bacteroidetes, c__Bacteroidia, o__Bacteroidales, f__Bacteroidaceae, g__Bacteroides, s__	Bacteroides eggerthelii (100)	0	0.000374	0.000122	1.42e-05	0	CCTACGGGAGGCAGCAGTGAGGAATATTGGTCAATGGGCGTAAGCCTGAACCAGCCAAGTCGCGTGAGGGATGAAGGTTCTATGGATCGTAAACCTCTTTTATAAGGGAATAAAGTGCGGGACGTGTCCCGTTTTGTATGTACCTTATGAATAAGGATCGGCTAACTCCGTGCCAGCAGCCGCGGTAATACGGAGGATTCGAGCGTTATCCGGATTTATTGGGTTTAAAGGGAGCGTAGGCGGGTGCTTAAGTCAGTTGTGAAAGTTTGCGGCTCAACCGTAAAATTGCAGTTGATACTGGGCGCCTTGAGTGCAGCATAGGTAGGCGGAATTCGTGGTGTAGCGGTGAAATGCTTAGATATCACGAAGAACTCCGATTGCGAAGGCAGCTTACTGGAC…
k__Bacteria, p__Bacteroidetes, c__Bacteroidia, o__Bacteroidales, f__Bacteroidaceae, g__Bacteroides, s__	Bacteroides eggerthii (100)	4.9e-05	0.000249	0	2.84e-05	3.91e-05	CCTACGGGAGGCAGCAGCGAGGAATATTGGTCAATGGACGAGAGTCTGAACCAGCCAAGTAGCGTGAAGGATGACTGCCCTATGGGTTGTAAACTTCTTTTATACGGGAATAAAGTGAGGCACGTGTGCCTTTTTGTATGTACCGTATGAATAAGGATCGGCTAACTCCGTGCCAGCAGCCGCGGTAATACGGAGGATCCGAGCGTTATCCGGATTTATTGGGTTTAAAGGGAGCGTAGGCGGACGCTTAAGTCAGTTGTGAAAGTTTGCGGCTCAACCGTAAAATTGCAATTGATACTGGCAGTCTTGAGTACAGTTGAGGTAGGCGGAATTCGTGGTGTAGCGGTGAAATGCTTAGATATCACGAAGAACTCCGATTGCGAAGGCAGCTTACTAACC…
k__Bacteria, p__Bacteroidetes, c__Bacteroidia, o__Bacteroidales, f__Bacteroidaceae, g__Bacteroides,	Bacteroides eggerthii (100)	0	6.23e-05	0	0	0	GCAGTGAGGAATATTGGTCAATGGACGAGAGTCTGAACCAGCCAAGTAGCGTGAAGGATGACTGCCCTATGGGTTGTAAACTTCTTTTATACGGGAATAAAGTGGAGTATGCATACTCCTTTGTATGTACCGTATGAATAAGGATCGGCTAACTCCGTGCCAGCAGCCGCGGTAATACGGAGGATCCGAGCGTTATCCGGATTTATTGGGTTTAAAGGGAGCGTAGGCGGGTGCTTAAGTCAGTTGTGAAAGTTTGCGGCTCAACCGTAAAATTGCAGTTGATACTGGGCGCCTTGAGTGCAGCATAGGTAGGCGGAATTCGTGGTGTAGCGGTGAAATGCTTAGATATCACGAAGAACTCCGATTGCGAAGGCAGCTTACTGGACTGTAACTGACGCT…
k__Bacteria, p__Bacteroidetes, c__Bacteroidia, o__Bacteroidales, f__Bacteroidaceae, g__Bacteroides, s__	Bacteroides eggerthii (98)	0	0	0	0	0	CCTACGGGAGGCAGCAGTGAGGAATATTGGTCAATGGGCGCTGGCCTGAACCAGCCAAGTAGCGTGAAGGATGAAGGCTCTATGGGTCGTAAACTTCTTTTATACGGGAATAAAGTGGAGTATGCATACTCCTTTGTATGTACCGTATGAATAAGGATCGGCTAACTCCGTGCCAGCAGCCGCGGTAATACGGAGGATCCGAGCGTTATCCGGATTTATTGGGTTTAAAGGGAGCGTAGGCGGGTGCTTAAGTCAGTTGTGAAAGTTTGCGGCTCAACCGTAAAATTGCAGTTGATACTGGGTACCTTGAGTGCAGCATAGGTAGGCGGAATTCGTGGTGTAGCGGTGAAATGCTTAGATATCACGAAGAACTCCGATTGCGAAGGCAGCTTACTGGAC…
k__Bacteria, p__Bacteroidetes, c__Bacteroidia, o__Bacteroidales, f__Bacteroidaceae, g__Bacteroides, s__eggerthii	Bacteroides eggerthii (99)	0	3.74e-05	0	0	0	CCTACGGGAGGCAGCAGTGAGGAATATTGGTCAATGGACGAGAGTCTGAACCAGCCAAGTAGCGTGAAGGATGACTGCCCTATGGGTTGTAAACTTCTTTTATACGGGAATAAAGTGGAGTATGCATACTCCTTTGTATGTACCGTATGAATAAGGATCGGCTAACTCCGTGCCAGCAGCCGCGGTAATACGGAGGATTCGAGCGTTATCCGGATTTATTGGGTTTAAAGGGAGCGTAGGCGGGTGCTTAAGTCAGTTGTGAAAGTTTGCGGCTCAACCGTAAAATTGCAGTTGATACTGGGCGCCTTGAGTGCAGCATAGGTAGGCGGAATTCGTGGTGTAGCGGTGAAATGCTTAGATATCACGAAGAACTCCGATTGCGAAGGCAGCTTACTGGAC…
N/A	Bacteroides eggerthii/oleiciplenus/others (81)	0	0	0	0	0	CCTACGGGAGGCAGCAGTGAGGAATATTGGTCAATGGGCGAGAGCCTGAACCAGCCAAGTAGCGTGAAGGATGACTGCCCTATGGGTTGTAAACTTCTTTTATAAAGGAATAAAGTCGGGTATGGATACCCGTTTGCATGTACTTTATGAATAAGGATCGGCTAACTCCGTGCCAGCAGCCGCGGTAATACGAAGGGGGCGAGCGTTGTTCGGAATTACTGGGCGTAAAGGGTGTGTAGGCGGTTAAGTAAGATAGTGGTGAAATGCCGGGGCTCAACCTCGGAATTGCCATTATGACTATTTAGCTAGAATGATGCAGAGGATAGCGGAATACCCAGTGTAGAGGTGAAATTCGTAGATATTGGGTAGAACACCAGAGGCGAAGGCGGCTATCTGGGC…
k__Bacteria, p__Proteobacteria, c__Betaproteobacteria, o__Burkholderiales, f__Alcaligenaceae, g__Sutterella, s__	Bacteroides eggerthii/stercorirosoris (85)	0	2.49e-05	0	0	0	CCTACGGGTGGCTGCAGTGGGGAATTTTGGACAATGGGGGCAACCCTGATCCAGCCATGCCGCGTGCAGGATGAAGGCCTTCGGGTTGTAAACTGCTTTTGTCAGGGACGAAAAGGACCGTGTTAATACCATGGTCTGCTGACGGTACCTGAAGAATAAGCACCGGCTAACTACGTGCCAGCAGCCGCGGTAATACGTAGGGTGCAAGCGTTAATCGGAATTACTGGGCGTAAAGCGTGCGCAGGCGGTTCTGTAAGACAGATGTGAAATCCCCGGGCTCAACCTGGGAATTGCATTTGTGACTGCAGGACTAGAGTTCATCAGAGGGGGGTGGAATTCCAAGTGTAGCAGTGAAATGCGTAGATATTTGGAAGAACACCAATGGCGAAGGCAGCCTGC…
k__Bacteria, p__Bacteroidetes, c__Bacteroidia, o__Bacteroidales, f__Bacteroidaceae, g__Bacteroides, s__	Bacteroides eggerthii/stercorirosoris (85)	0	0	0	2.84e-05	0	CCTACGGGTGGCAGCAGTGAGGAATATTGGTCAATGGACGCGAGTCTGAACCAGCCAAGTAGCGTGAAGGATGACTGCCCTATGGGTTGTAAACTTCTTTTATAAAGGAATAAAGTCGGGTATGGATACCCGTTTGCATGTACTTTATGAATAAGGATCGGCTAACTCCGTGCCAGCAGCCGCGGTAATACGGAGGATCCGAGCGTTATCCGGATTTATTGGGTTTAAAGGGAGCGTAGGCGGGCTCGCAAGTTGGATGTGTAATACCCAGAGCTTAACTCGGGTGCTGCATCTGAAACTACGAGTCTTGAGTGTCGGAGAGGTAAGTGGAATTCCTAGTGTAGCGGTGGAATGCGTAGATATTAGGAGGAACATCAGTGGCGAAGGCGACTTACTGGA…
k__Bacteria, p__Bacteroidetes, c__Bacteroidia, o__Bacteroidales, f__Bacteroidaceae, g__Bacteroides, s__	Bacteroides faecichinchillae (100)	0	3.74e-05	0.000146	0	1.95e-05	CCTACGGGAGGCAGCAGTGAGGAATATTGGTCAATGGGCGAGAGCCTGAACCAGCCAAGTAGCGTGAAGGATGACTGCCCTATGGGTTGTAAACTTCTTTTATATGGGAATAAAGTATTCCACGTGTGGGATTTTGTATGTACCATATGAATAAGGATCGGCTAACTCCGTGCCAGCAGCCGCGGTAATACGGAGGATCCGAGCGTTATCCGGATTTATTGGGTTTAAAGGGAGCGTAGGTGGACAGTTAAGTCAGTTGTGAAAGTTTGCGGCTCAACCGTAAAATTGCAGTTGATACTGGCTGTCTTGAGTACAGTAGAGGTGGGCGGAATTCGTGGTGTAGCGGTGAAATGCTTAGATATCACGAAGAACTCCGATTGCGAAGGCAGCTCACTGGAC…
k__Bacteria, p__Bacteroidetes, c__Bacteroidia, o__Bacteroidales, f__Bacteroidaceae, g__Bacteroides, s__	Bacteroides faecichinchillae (98)	0	0	0	0	0	CCTACGGGAGGCAGCAGTGAGGAATATTGGTCAATGGACGAGAGTCTGAACCAGCCAAGTAGCGTGAAGGATGACTGCCCTATGGGTTGTAAACTTCTTTTATATGGGAATAAAGTATTCCACGTGTGGGATTTTGTATGTACCATATGAATAAGGATCGGCTAACTCCGTGCCAGCAGCCGCGGTAATACGGAGGATCCGAGCGTTATCCGGATTTATTGGGTTTAAAGGGAGCGTAGGTGGACATGTAAGTCAGTTGTGAAAGTTTGCGGCTCAACCGTAAAATTGCAGTTGATACTGTGTGTCTTGAGTACAGTAGAGGTGGGCGGAATTCGTGGTGTAGCAGTGAAATGCTTAGATATCACGAAGAACTCCGATTGCGAAGGCAGCTCACTGGAC…
k__Bacteria, p__Firmicutes, c__Clostridia, o__Clostridiales, f__Ruminococcaceae, g__Faecalibacterium, s__prausnitzii	Bacteroides faecis (100)	0	0	0	0	0	CCTACGGGAGGCAGCAGTGGGGAATATTGCACAATGGGGGAAACCCTGATGCAGCGACGCCGCGTGGAGGAAGAAGGTCTTCGGATTGTAAACTCCTGTTGTTGAGGAAGATAATGACGGTACTCAACAAGGAAGTGACGGCTAACTACGTGCCAGCAGCCGCGGTAAAACGTAGGTCACAAGCGTTGTCCGGAATTACTGGGTGTAAAGGGAGCGCAGGCGGGAAGACAAGTTGGAAGTGAAATCTATGGGCTCAACCCATAAACTGCTTTCAAAACTGTTTTTCTTGAGTAGTGAGAGGTAGGCGGAATTCCCGGTGTAGCGGTGGAATGCGTAGATATCGGGAGGAACACCAGTGGCGAAGGCGGCCTACTGGGCACCAACTGACGCTGAGGCTCG…
k__Bacteria, p__Bacteroidetes, c__Bacteroidia, o__Bacteroidales, f__Bacteroidaceae, g__Bacteroides, s__	Bacteroides faecis (96)	0.000147	0.000312	9.72e-05	0.00044	0.000283	CCTACGGGAGGCAGCAGTGAGGAATATTGGTCAATGGACGAGAGTCTGAACCAGCCAAGTAGCGTGAAGGATGACTGCCCTATGGGTTGTAAACTTCTTTTATATGGGAATAAAGTGGTCCACGTGTGGATTTTTGTATGTACCATATGAATAAGGATCGGCTGACTCCGTGCCAGCAGCCGCGGTAATACGGAGGATCCGAGCGTTATCCGGATTTATTGGGTTTAAAGGGAGCGTAGATGGATGTTTAAGTCAGTTGTGAAAGTTTGCGGCTCAACCGTAAAATTGCAGTTGATACTGGATATCTTGAGTGCAGTTGAGGCAGGCGGAATTCGTGGTGTAGCGGTGAAATGCTTAGATATCACGAAGAACTCCGATTGCGAAGGCAGCCTGCTAAGC…
k__Bacteria, p__Bacteroidetes, c__Bacteroidia, o__Bacteroidales, f__Bacteroidaceae, g__Bacteroides, s__caccae	Bacteroides faecis/cellulosilyticus/cacccae (88)	1.22e-05	0	0	0	0	CCTACGGGGAGCAGCAGTGAGGAATATTGGTCAATGGACGCGAGTCTGAACCAGCCAAGTAGCGTGAAGGATGACTGCCCTATGGGTTGTAAACTTCTTTTATATGGGAATAAAGTGGTCCACGTGTGGATTTTTGTATGTACCATATGAATAAGGATCGGCTAACTCCGTGCCAGCAGCCGCGGTAATACGGAGGATCCGAGCGTTATCCGGATTTATTGGGTGTAAAGGGAGCGTAGGCGGCGGAGCAAGTCAGAAGTGAAAGCCCGGGGCTCAACCCCGGGACGGCTTTTGAAACTGCCCTGCTTGATTTCAGGAGAGGTAAGCGGAATTCCTAGTGTAGCGGTGAAATGCGTAGATATTAGGAGGAACACCAGTGGCGAAGGCGGCTTACTGGAC…
k__Bacteria, p__Bacteroidetes, c__Bacteroidia, o__Bacteroidales, f__Bacteroidaceae, g__Bacteroides, s__	Bacteroides faecis/goldsteinii (99)	0	1.25e-05	0.00326	0	0	CCTACGGGAGGCAGCAGTGAGGAATATTGGTCAATGGACGGGAGTCTGAACCAGCCAAGTAGCGTGAAGGATGACTGCCCTATGGGTTGTAAACTTCTTTTATATGGGAATAAAGTGATCCACGTGTGGATTTTTGTATGTACCATATGAATAAGGATCGGCTAACTCCGTGCCAGCAGCCGCGGTAATACGGAGGATCCGAGCGTTATCCGGATTTATTGGGTTTAAAGGGAGCGTAGGTGGACAGTTAAGTCAGTTGTGAAAGTTTGCGGCTCAACCGTAAAATTGCAGTTGATACTGGCTGTCTTGAGTACAGTAGAGGTGGGCGGAATTCGTGGTGTAGCGGTGAAATGCTTAGATATCACGAAGAACTCCGATTGCGAAGGCAGCTCACTGGAC…
k__Bacteria, p__Bacteroidetes, c__Bacteroidia, o__Bacteroidales, f__Bacteroidaceae, g__Bacteroides, s__caccae	Bacteroides faecis/others (87)	1.22e-05	0	0	0	0	CCTACGGGTGGCTGCAGTGAGGAATATTGGTCAATGGACGCGAGTCTGAACCAGCCAAGTAGCGTGAAGGATGACTGCCCTATGGGTTGTAAACTTCTTTTATATGGGAATAAAGTGGTCCACGTGTGGATTTTTGTATGTACCATATGAATAAGGATCGGCTAACTCCGTGCCAGCAGCCGCGGTAATACGGAGGATCCGAGCGTTGTCCGGAATTACTGGGCGTAAAGGGAGCGTAGGCGGTCGATTAAGTTAGATGTGAAACCCCCGGGCTTAACTTGGGGACTGCATCTAATACTGGTTGACTTAGAGTACAGGAGAGGGAAGCGGAATTCCTAGTGTAGCGGTGAAATGCGTAGATATTAGGAGGAACACCAGTGGCGAAGGCGGCTTTCTGGA…
k__Bacteria, p__Bacteroidetes, c__Bacteroidia, o__Bacteroidales, f__Bacteroidaceae, g__Bacteroides, s__	Bacteroides faecis/ovatus/others (93)	0	0	0	0	0	CCTACGGGAGGCAGCAGTGAGGAATATTGGTCAATGGACGAGAGTCTGAACCAGCCAAGTAGCGTGAAGGATGAAGGTTCTATGGATTGTAAACTTCTTTTATACGGGAATAAACGAATCCACGCGTGGATTTTTGCATGTACCGTATGAATAAGGATCGGCTAACTCCGTGCCAGCAGCCGCGGTAATACGGAGGATCCGAGCGTTATCCGGATTTATTGGGTTTAAAGGGAGCGTAGATGGGTTGTTAAGTCAGTTGTGAAAGTTTGCGGCTCAACCGTAAAATTGCAATTGATACTGGCAGTCTTGAGTACAGTTGAGGTAGGCGGAATTCGTGGTGTAGCGGTGAAATGCTTAGATATCACGAAGAACTCCGATTGCGAAGGCAGCCCCCTGGGA…
k__Bacteria, p__Bacteroidetes, c__Bacteroidia, o__Bacteroidales, f__Bacteroidaceae, g__Bacteroides, s__	Bacteroides faecis/theta/faecichinchillae (99)	0.00305	0.00066	9.72e-05	4.26e-05	0.00152	CCTACGGGAGGCAGCAGTGAGGAATATTGGTCAATGGACGAGAGTCTGAACCAGCCAAGTAGCGTGAAGGATGACTGCCCTATGGGTTGTAAACTTCTTTTATATGGGAATAAAGTTTTCCACGTGTGGAATTTTGTATGTACCATATGAATAAGGATCGGCTAACTCCGTGCCAGCAGCCGCGGTAATACGGAGGATCCGAGCGTTATCCGGATTTATTGGGTTTAAAGGGAGCGTAGGTGGACAGTTAAGTCAGTTGTGAAAGTTTGCGGCTCAACCGTAAAATTGCAGTTGATACTGGCTGTCTTGAGTACAGTAGAGGTGGGCGGAATTCGTGGTGTAGCGGTGAAATGCTTAGATATCACGAAGAACTCCGATTGCGAAGGCAGCTCACTGGAC…
k__Bacteria, p__Bacteroidetes, c__Bacteroidia, o__Bacteroidales, f__Bacteroidaceae, g__Bacteroides, s__	Bacteroides faecis/thetaiotaomicron/others (97)	0	0	0	0	0	CCTACGGGAGGCAGCAGTGAGGAATATTGGTCAATGGACGAGAGTCTGAACCAGCCAAGTAGCGTGAAGGATGACTGCCCTATGGGTTGTAAACTTCTTTTATACGGGAATAAAGTTTTCCACGTGTGGAATTTTGTATGTACCGTATGAATAAGGATCGGCTAACTCCGTGCCAGCAGCCGCGGTAATACGGAGGATCCGAGCGTTATCCGGATTTATTGGGTTTAAAGGGAGCGTAGGTGGAAGATTAAGTCAGCCTGTGAAAGTTTGCGGCTCAACCGTAAAATTGCAGTTGATACTGGTTTTCTTGAGTGCAGTAGAGGTGGGCGGAATTCGTGGTGTAGCGGTGAAATGCTTAGATATCACGAAGAACTCCGATTGCGAAGGCAGCTCACTGGA…
k__Bacteria, p__Firmicutes, c__Clostridia, o__Clostridiales, f__Lachnospiraceae, g__, s__	Bacteroides faecis/thetaiotaomicron/others (99)	4.9e-05	0	7.29e-05	5.68e-05	0	CCTACGGGAGGCAGCAGTGGGGAATATTGCACAATGGGGGAAACCCTGATGCAGCGACGCCGCGTGAGCGAAGAAGTATTTCGGTATGTAAAGCTCTATCAGCAGGGAAGATAATGACGGTACCTGACTAAGAAGCACCGGCTAAATACGTGCCAGCAGCCGCGGTAATACGTATGGTGCAAGCGTTATCCGGATTTACTGGGTGTAAAGGGAGCGCAGGCGGTGCGGCAAGTCTGATGTGAAAGCCCGGGGCTCAACCCCGGTACTGCATTGGAAACTGTCGTACTAGAGTGTCGGAGGGGTAAGCGGAATTCCTAGTGTAGCGGTGAAATGCGTAGATATTAGGAGGAACACCAGTGGCGAAGGCGGCTTACTGGACGATAACTGACGCTGAGGCTC…
k__Bacteria, p__Firmicutes, c__Clostridia, o__Clostridiales, f__Ruminococcaceae, g__, s__	Bacteroides finegoldii (100)	6.12e-06	0	2.43e-05	0	0	CCTACGGGAGGCAGCAGTGGGGAATATTGCACAATGGGGGAAACCCTGATGCAGCGACGCCGCGTGGAGGAAGAAGGTCTTCGGATTGTAAACTCCTGTTGTTGAGGAAGATAATGACGGTACTCAACAAGGAAGTGACGGCTAACTACGTGCCAGCAGCCGCGGTAAAACGTAGGTCACAAGCGTTGTCCGGAATTACTGGGTGTAAAGGGAGCGCAGGCGGGAGAACAAGTTGGAAGTGAAATCCATGGGCTCAACCCATGAACTGCTTTCAAAACTGTTTTTCTTGAGTAGTGCAGAGGTAGGCGGAATTCCCGGTGTAGCGGTGGAATGCGTAGATATCGGGAGGAGCACCAGTGGCGAAGGCGGCCTACTGGGCACCAACTGACGCTGAGGCTC…
k__Bacteria, p__Firmicutes, c__Clostridia, o__Clostridiales, f__Ruminococcaceae, g__Oscillospira, s__	Bacteroides finegoldii (98)	7.35e-05	0	0	0	5.86e-05	CCTACGGGAGGCAGCAGTGGGGAATATTGGGCAATGGGCGCAAGCCTGACCCAGCAACGCCGCGTGAAGGAAGAAGGCTTTCGGGTTGTAAACTTCTTTTCTCAGGGACGAAGCAAGTGACGGTACCTGAGGAATAAGCCACGGCTAACTACGTGCCAGCAGCCGCGGTAATACGTAGGTGGCAAGCGTTATCCGGATTTACTGGGTGTAAAGGGCGTGTAGGCGGGATCGCAAGTCAGATGTGAAAACTGGAGGCTCAACCTCCAGCCTGCATTTGAAACTGTGGTTCTTGAGTACTGGAGAGGCAGACGGAATTCCTAGTGTAGCGGTGAAATGCGTAGATATTAGGAGGAACACCAGTGGCGAAGGCGGTCTGCTGGACAGCAACTGACGCTGAGG…
k__Bacteria, p__Bacteroidetes, c__Bacteroidia, o__Bacteroidales, f__Porphyromonadaceae, g__Parabacteroides, s__	Bacteroides finegoldii (98)	0	0	0	0	0	CCTACGGGAGGCAGCAGTGAGGAATATTGGTCAATGGGCGGAAGCCTGAACCAGCCAAGTCGCGTGAGGGATTAAGGCCCTATGGGTCGTAAACCTCTTTTGTCAGGGAGCAATGGCGTCCACGTGTGGGCGTATGGAGAGTACCTGAAGAAAAAGCATCGGCTAACTCCGTGCCAGCAGCCGCGGTAATACGGAGGATGCGAGCGTTATCCGGATTTATTGGGTTTAAAGGGTGCGTAGGCGGCCTTTTAAGTCAGCGGTGAAAGTCTGTGGCTCAACCATAGAATTGCCGTTGAAACTGGGGGGCTTGAGTATGTTTGAGGCAGGCGGAATGCGTGGTGTAGCGGTGAAATGCATAGATATCACGCAGAACCCCGATTGCGAAGGCAGCCTGCCAAG…
k__Bacteria, p__Bacteroidetes, c__Bacteroidia, o__Bacteroidales, f__Bacteroidaceae, g__Bacteroides, s__	Bacteroides finegoldii (99)	0	2.49e-05	0	0	0	CCTACGGGAGGCAGCAGTGAGGAATATTGGTCAATGGACGGGAGTCTGAACCAGCCAAGTAGCGTGAAGGATGACTGCCCTATGGGTTGTAAACTTCTTTTATACGGGAATAAAGTTGTCCACGTGTGGATTTTTGTATGTACCGTATGAATAAGGATCGGCTAACTCCGTGCCAGCAGCCGCGGTAATACGGAGGATCCGAGCGTTATCCGGATTTATTGGGTTTAAAGGGAGCGTAGGTGGATTGTTAAGTCAGTTGTGAAAGTTTGCGGCTCAACCGTAAAATTGCAGTTGATACTGGCAGTCTTGAGTACAGTAGAGGTGGGCGGAATTCGTGGTGTAGCGGTGAAATGCTTAGATATCACGAAGAACTCCGATTGCGAAGGCAGCTCACTGGAC…
k__Bacteria, p__Bacteroidetes, c__Bacteroidia, o__Bacteroidales, f__Bacteroidaceae, g__Bacteroides, s__	Bacteroides finegoldii/nordii/faecis (97)	0	0	0	0	0	CCTACGGGAGGCAGCAGTGAGGAATATTGGTCAATGGGCGCTAGCCTGAACCAGCCAAGTAGCGTGAAGGATGACTGCCCTATGGGTTGTAAACTTCTTTTATACGGGAATAAAGTGAGGCACGCGTGCCTTTTTGTATGTACCGTATGAATAAGGATCGGCTAACTCCGTGCCAGCAGCCGCGGTAATACGGAGGATCCGAGCGTTATCCGGATTTATTGGGTTTAAAGGGAGCGTAGGTGGACTGGTAAGTCAGTTGTGAAAGTTTGCGGCTCAACCGTAAAATTGCAGTTGATACTGTCAGTCTTGAGTACAGTAGAGGTGGGCGGAATTCGTGGTGTAGCGGTGAAATGCTTAGATATCACGAAGAACTCCGATTGCGAAGGCAGCTCACTGGAC…
k__Bacteria, p__Bacteroidetes, c__Bacteroidia, o__Bacteroidales, f__Bacteroidaceae, g__Bacteroides, s__fragilis	Bacteroides fragilis (100)	3.06e-05	3.74e-05	4.86e-05	0	0.00277	CCTACGGGAGGCAGCAGTGAGGAATATTGGTCAATGGGCGCTAGCCTGAACCAGCCAAGTAGCGTGAAGGATGAAGGCTCTATGGGTCGTAAACTTCTTTTATATAAGAATAAAGTGCAGTATGTATACTGTTTTGTATGTATTATATGAATAAGGATCGGCTAACTCCGTGCCAGCAGCCGCGGTAATACGGAGGATCCGAGCGTTATCCGGATTTATTGGGTTTAAAGGGAGCGTAGGTGGACTGGTAAGTCAGTTGTGAAAGTTTGCGGCTCAACCGTAAAATTGCAGTTGATACTGTCAGTCTTGAGTACAGTAGAGGTGGGCGGAATTCGTGGTGTAGCGGTGAAATGCTTAGATATCACGAAGAACTCCGATTGCGAAGGCAGCTCACTGGAC…
k__Bacteria, p__Firmicutes, c__Clostridia, o__Clostridiales, f__Christensenellaceae, g__, s__	Bacteroides fragilis (86)	0	0	0	0	0	CCTACGGGAGGCAGCAGTGAGGAATATTGGTCAATGGGCGCTAGCCTGAACCAGCCAAGTAGCGTGAAGGATGAAGGCTCTATGGGTCGTAAACTTCTTTTATATAAGAATAAAGTGCAGTATGTATACTGTTTTGTATGTATTATATGAATAAGGATCGGCTAACTACGTGCCAGCAGCCGCGGTAATACGTAGGGAGCGAGCGTTGTCCGGAATTACTGGGCGTAAAGGGTGCGTAGGCGGTCTGAAAAGTCGGATGTGAAATCCCCGTGCTTAACATGGGAGCTGCATTCGAAACTTTCGGACTTGAGTGTCGGAGAGGTAAGCGGAATTCCCGGTGTAGCGGTGAAATGCGTAGATATCGGGAGGAACACCAGTGGCGAAGGCGGCTTACTGGAC…
k__Bacteria, p__Bacteroidetes, c__Bacteroidia, o__Bacteroidales, f__Bacteroidaceae, g__Bacteroides, s__fragilis	Bacteroides fragilis (95)	0	0	2.43e-05	0	0	CCTACGGGAGGCAGCAGTGAGGAATATTGGTCAATGGGCGCTAGCCTGAACCAGCCAAGTAGCGTGAAGGATGAAGGCTCTATGGGTCGTAAACTTCTTTTATATAAGAATAAAGTGCAGTATGTATACTGTTTTGTATGTATTATATGAATAAGGATCGGCTAACTCCGTGCCAGCAGCCGCGGTAATACGGAGGATCCGAGCGTTATCCGGATTTTATTGGGTTTAAAGGGAGCGTACGCGGACTATTAAGTCAGCTGTGAAAAGTTTTGCGGCTCAACCGAAAAATTGCAAGTTGATACTGGTCGTCTTGAAGTGCAGTAAGAGGTAGGCGGAATTCGTGGTGTAGCGGTGAAATGCTTTAGATATCACGAAGAACTCCGATTGCGAAGGCAGCTT…
k__Bacteria, p__Bacteroidetes, c__Bacteroidia, o__Bacteroidales, f__Bacteroidaceae, g__Bacteroides, s__fragilis	Bacteroides fragilis (98)	0	0	0	0	3.91e-05	CCTACGGGAGGCAGCAGTGAGGAATATTGGTCAATGGGCGCGAGCCTGAACCAGCCAAGTAGCGTGAAGGATGACTGCCCTATGGGTTGTAAACTTCTTTTATATTAGAATAAAGTGCAGTATGTATACTGTTTTGTATGTATAATATGAATAAGGATCGGCTAACTCCGTGCCAGCAGCCGCGGTAATACGGAGGATCCGAGCGTTATCCGGATTTATTGGGTTTAAAGGGAGCGTAGGTGGACTGGTAAGTCAGTTGTGAAAGTTTGCGGCTCAACCGTAAAATTGCAGTTGATACTGTCAGTCTTGAGTACAGTAGAGGTGGGCGGAATTCGTGGTGTAGCGGTGAAATGCTTAGATATCACGAAGAACTCCGATTGCGAAGGCAGCTCACTGGAC…
k__Bacteria, p__Bacteroidetes, c__Bacteroidia, o__Bacteroidales, f__Bacteroidaceae, g__Bacteroides, s__fragilis	Bacteroides fragilis (99)	0	0	0	0	3.91e-05	CAGCAGTGAGGAATATTGGTCAATGGGCGTTAGCCTGAACCAGCCAAGTAGCGTGAAGGATGAAGGCTCTATGGGTCGTAAACTTCTTTTATATAAGAATAAAGTGCAGTATGTATACTGTTTTGTATGTATTATATGAATAAGGATCGGCTAACTCCGTGCCAGCAGCCGCGGTAATACGGAGGATCCGAGCGTTATCCGGATTTATTGGGTTTAAAGGGAGCGTAGGTGGACTGGTAAGTCAGTTGTGAAAGTTTGCGGCTCAACCGTAAAATTGCAGTTGATACTGTCAGTCTTGAGTACAGTAGAGGTGGGCGGAATTCGTGGTGTAGCGGTGAAATGCTTAGATATCACGAAGAACTCCGATTGCGAAGGCAGCTCACTGGACTGCAACTGACA…
k__Bacteria, p__Bacteroidetes, c__Bacteroidia, o__Bacteroidales, f__Bacteroidaceae, g__Bacteroides, s__	Bacteroides fragilis (99)	0	0	0	0	0	CCTACGGGAGGCAGCAGTGAGGAATATTGGTCAATGGACGAGAGTCTGAACCAGCCAAGTAGCGTGAAGGATGACTGCCCTATGGATTGTAAACTTCTTTTATACGGGAATAAAGTTAGCCACGTGTGGCTTTTTGTATGTACCGTATGAATAAGGATCGGCTAACTCCGTGCCAGCAGCCGCGGTAATACGGAGGATCCGAGCGTTATCCGGATTTATTGGGTTTAAAGGGAGCGTAGGCGGGTTGTTAAGTCAGTTGTGAAAGTTTGCGGCTCAACCGTAAAATTGCAGTTGATACTGGCGACCTTGAGTGCAGTAGAGGTAGGCGGAATTCGTGGTGTAGCGGTGAAATGCTTAGATATCACGAAGAACTCCGATTGCGAAGGCAGCTTACTGGAC…
k__Bacteria, p__Bacteroidetes, c__Bacteroidia, o__Bacteroidales, f__Bacteroidaceae, g__Bacteroides, s__fragilis	Bacteroides fragilis (99)	0	0	0	0	0	CCTACGGGAGGCAGCAGTGAGGAATATTGGTCAATGGGCGCTAGCCTGAACCAGCCAAGTAGCGTGAAGGATGAAGGCTCTATGGGTCGTAAACTTCTTTTATATAAGAATAAAGTGCAGTATGTATACTGTTTTGTATGTATTATATGAATAAGGATCGGCTAACTCCGTGCCAGCAGCCGCGGTAATACGGAGGATCCGAGCGTTATCCGGATTTATTGGGTTTAAAGGGAGCGTAGGTGGACTGGTAAGTCAGTTGTGAAAGTTTGCGGCTCAACCGTAAAATTGCAGTTGATACTGTCAGTCTTGAGTACAGTAGAGGTGGGCGGAATTCGTGGCGTAGCGGTGAAATGCTTAGATATCACGAAGAACTCCGATTGCGAAGGCAGCTCACTGGAC…
k__Bacteria, p__Bacteroidetes, c__Bacteroidia, o__Bacteroidales, f__Bacteroidaceae, g__Bacteroides, s__fragilis	Bacteroides fragilis (99)	0	0	0	0	0	CCTACGGGAGGCAGCAGTGAGGAATATTGGTCAATGGGCGGTAGCCTGAACCAGCCAAGTAGCGTGAAGGATGAAGGCTCTATGGGTCGTAAACTTCTTTTATATAAGAATAAAGTGCAGTATGTATACTGTTTTGTATGTATTATATGAATAAGGATCGGCTAACTCCGTGCCAGCAGCCGCGGTAATACGGAGGATCCGAGCGTTATCCGGATTTATTGGGTTTAAAGGGAGCGTAGGTGGACTGGTAAGTCAGTTGTGAAAGTTTGCGGCTCAACCGTAAAATTGCAGTTGATACTGTCAGTCTTGAGTACAGTAGAGGTGGGCGGAATTCGTGGTGTAGCGGTGAAATGCTTAGATATCACGAAGAACTCCGATTGCGAAGGCAGCTCACTGGAC…
k__Bacteria, p__Firmicutes, c__Clostridia, o__Clostridiales, f__Ruminococcaceae, g__, s__	Bacteroides graminisolvens (85)	0	0	0	2.84e-05	0	CCTACGGGAGGCAGCAGTGAGGAATATTGGTCAATGGGCGAGAGCCTGAACCAGCCAAGTAGCGTGAAGGATGACTGCCCTATGGGTTGTAAACTTCTTTTATAGGGGAATAAAGTGGAGGACGTGTCCTTTTTTGTATGTACCCTATGAATAAGCATCGGCTAACTCCGTGCCAGCAGCCGCGGTAATACGTAGGTTGCAAGCGTTGTCCGGATTTACTGGGTGTAAAGGGCGTGTAGGCGGAGATGCAAGTTGGGAGTGAAATCCATGGGCTCAACCCATGAACTGCTCTCAAAACTGTATCCCTTGAGTATCGGAGAGGCAAGCGGAATTCCTAGTGTAGCGGTGAAATGCGTAGATATTAGGAGGAACACCAGTGGCGAAGGCGGCTTGCTGGAC…
k__Bacteria, p__Bacteroidetes, c__Bacteroidia, o__Bacteroidales, f__Bacteroidaceae, g__Bacteroides, s__	Bacteroides intestinalis (100)	0	0	0	2.84e-05	0	CCTACGGGAGGCAGCAGTGAGGAATATTGGTCAATGGACGAGAGTCTGAACCAGCCAAGTAGCGTGAAGGATGACTGCCCTATGGGTTGTAAACTTCTTTTATATGGGAATAAAGTGAGCCACGTGTGGCTTTTTGTATGTACCATACGAATAAGGATCGGCTAACTCCGTGCCAGCAGCCGCGGTAATACGGAGGATCCGAGCGTTATCCGGATTTATTGGGTTTAAAGGGAGCGTAGGCGGATTATTAAGTCAGTTGTGAAAGTTTGCGGCTCAACCGTAAAATTGCAGTTGATACTGGTAGTCTTGAGTGCAGCAGAGGTAGGCGGAATTCGTGGTGTAGCGGTGAAATGCTTAGATATCACGAAGAACTCCGATTGCGAAGGCAGCTTACTGGAC…
k__Bacteria, p__Bacteroidetes, c__Bacteroidia, o__Bacteroidales, f__[Paraprevotellaceae], g__[Prevotella], s__	Bacteroides intestinalis/Alloprevotella rava (91)	0	0	0	0.00298	0	CCTACGGGAGGCAGCAGAGAGGAATATTGGTCAATGGACGAGAGTCTGAACCAGCCAAGTAGCGTGCAGGAAGACGGCCCTATGGGTTGTAAACTGCTTTAGTATGGGAATAAAGTCATCCACGCGTGGATGTTTGCATGTACCATAAGAATAAGGACCGGCTAATTCCGTGCCAGCAGCCGCGGTAATACGGAAGGTCCGGGCGTTATCCGGATTTATTGGGTTTAAAGGGAGCGTAGGCGGATTTTTAAGTCAGTTGTGAAAGTTCACGGCCCAACCGTGAAATTGCAGTTGAAACTGAAAGTCTTGAGTGCACGCAGGGATGCTGGAATTCGTGGTGTAGCGGTGAAATGCTTAGATATCACGAAGAACTCCGATCGCGAAGGCATGTGTCCGGAG…
k__Bacteria, p__Bacteroidetes, c__Bacteroidia, o__Bacteroidales, f__Bacteroidaceae, g__Bacteroides, s__	Bacteroides intestinalis/cellulosilyticus (87)	0	0	0	0	0	CCTACGGGGGGCAGCAGTGAGGAATATTGGTCAATGGACGAGAGTCTGAACCAGCCAAGTAGCGTGAAGGATGACTGCCCTATGGGTTGTAAACTTCTTTTATATGGGAATAAAGTGAGCCACGTGTGGCTTTTTGTATGTACCATACGAATAAGGATCGGCTAACTCCGTGCCAGCAGCCGCGGTAATACGTAGGTGGCGAGCGTTATCCGGATTTACTGGGTGTAAAGGGCGAGTAGGCGGGATAGCAAGTCAGATGTGAAATACCGGGGCTCAACTCCGGAGCTGCATTTGAAACTGTTATTCTTGAGTGGTGGAGAGGCAAGCGGAATTCCCGGTGTAGCGGTGGAATGCATAGATATCGGGAGGAACACCAGTGGCGAAGGCGGCTTGCTGGAC…
k__Bacteria, p__Bacteroidetes, c__Bacteroidia, o__Bacteroidales, f__Bacteroidaceae, g__Bacteroides, s__	Bacteroides intestinalis/cellulosilyticus (89)	0	0	0	0	0	CCTACGGGTCGCTGCAGTGAGGAATATTGGTCAATGGACGAGAGTCTGAACCAGCCAAGTAGCGTGAAGGATGACTGCCCTATGGGTTGTAAACTTCTTTTATATGGGAATAAAGTGAGCCACGTGTGGCTTTTTGTATGTACCATACGAATAAGGATCGGCTAACTCCGTGCCAGCAGCCGCGGTAATACGGAGGATCCGAGCGTTATCCGGATTTATTGGGTTTAAAGGGAGCGTAGACGGCGATGCAAGTCTGAAGTGAAATACCCGGGCTCAACCTGGGAACTGCTTTGGAAACTGTATGGCTAGAGTGCTGGAGAGGTAAGCGGAATTCCTAGTGTAGCGGTGAAATGCGTAGATATTAGGAAGAACACCAGTGGCGAAGGCGGCTTACTGGAC…
k__Bacteria, p__Bacteroidetes, c__Bacteroidia, o__Bacteroidales, f__Bacteroidaceae, g__Bacteroides, s__eggerthii	Bacteroides intestinalis/others (97)	0	0.000498	0	0	0	CCTACGGGAGGCAGCAGTGAGGAATATTGGTCAATGGACGAGAGTCTGAACCAGCCAAGTAGCGTGAAGGATGACTGCCCTATGGGTTGTAAACTTCTTTTATATGGGAATAAAGTGTTCCACGTGTGGGATTTTGTATGTACCATATGAATAAGGATCGGCTAACTCCGTGCCAGCAGCCGCGGTAATACGGAGGATCCGAGCGTTATCCGGATTTATTGGGTTTAAAGGGAGCGTAGGCGGGTGCTTAAGTCAGTTGTGAAAGTTTGCGGCTCAACCGTAAAATTGCAGTTGATACTGGGCGCCTTGAGTGCAGCATAGGTAGGCGGAATTCGTGGTGTAGCGGTGAAATGCTTAGATATCACGAAGAACTCCGATTGCGAAGGCAGCTTACTGGAC…
k__Bacteria, p__Bacteroidetes, c__Bacteroidia, o__Bacteroidales, f__Bacteroidaceae, g__Bacteroides, s__	Bacteroides intestinalis/timonensis (99)	0	0	0	0	0	CCTACGGGAGGCAGCAGTGAGGAATATTGGTCAATGGGCGCAGGCCTGAACCAGCCAAGTAGCGTGAAGGATGACTGCCCTATGGGTTGTAAACTTCTTTTATATGGGAATAAAGTGAGCCACGTGTGGCTTTTTGTATGTACCATACGAATAAGGATCGGCTAACTCCGTGCCAGCAGCCGCGGTAATACGGAGGATCCGAGCGTTATCCGGATTTATTGGGTTTAAAGGGAGCGTAGGCGGATTATTAAGTCAGTTGTGAAAGTTTGCGGCTCAACCGTAAAATTGCAGTTGATACTGGTAGTCTTGAGTGCAGCAGAGGTAGGCGGAATTCGTGGTGTAGCGGTGAAATGCTTAGATATCACGAAGAACTCCGATTGCGAAGGCAGCTTACTGGAC…
k__Bacteria, p__Bacteroidetes, c__Bacteroidia, o__Bacteroidales, f__Bacteroidaceae, g__Bacteroides, s__	Bacteroides massiliensis (100)	0	2.49e-05	0	0.00756	0.03	CCTACGGGAGGCAGCAGTGAGGAATATTGGTCAATGGACGAGAGTCTGAACCAGCCAAGTAGCGTGAAGGATGAAGGTTCTATGGATTGTAAACTTCTTTTATACGGGAATAAACGGATCCACGTGTGGATTTTTGCATGTACCGTATGAATAAGGATCGGCTAACTCCGTGCCAGCAGCCGCGGTAATACGGAGGATCCGAGCGTTATCCGGATTTATTGGGTTTAAAGGGAGCGTAGATGGGTTGTTAAGTCAGTTGTGAAAGTTTGCGGCTCAACCGTAAAATTGCAATTGATACTGGCAGTCTTGAGTACAGTTGAGGTAGGCGGAATTCGTGGTGTAGCGGTGAAATGCTTAGATATCACGAAGAACTCCGATTGCGAAGGCAGCTTACTAACC…
k__Bacteria, p__Bacteroidetes, c__Bacteroidia, o__Bacteroidales, f__Bacteroidaceae, g__Bacteroides, s__	Bacteroides massiliensis (88)	0	0	0	0	0	CCTACGGGTGGCAGCAGTGAGGAATATTGGTCAATGGACGAGAGTCTGAACCAGCCAAGTAGCGTGAAGGATGAAGGTTCTATGGATTGTAAACTTCTTTTATACGGGAATAAACGGATCCACGCGTGGATTTCTGCATGTACCGTATGAATAAGGATCGGCTAACTCCGTGCCAGCAGCCGCGGTAATACGGAGGATCCGAGCGTTATCCGGATTTATTGGGTTTAAAGGGAGCGTAGGTGGTAGTGCAAGTCAGAAGTGAAAACCCAAGGCTTAACCATGGGATTGCTTTTGAAACTGCATAACTAGAGTGCTGGAGAGGTAAGTGGAATTCCTAGTGTAGCGGTGAAATGCGTAGATATTAGGAGGAACACCGGTGGCGAAGGCGGCTTACTGGAC…
k__Bacteria, p__Bacteroidetes, c__Bacteroidia, o__Bacteroidales, f__Bacteroidaceae, g__Bacteroides, s__	Bacteroides massiliensis (93)	1.84e-05	0	0	0	0	CCTACGGGTGGCTGCAGTGAGGAATATTGGTCAATGGACGAGAGTCTGAACCAGCCAAGTAGCGTGAAGGATGAAGGTTCTATGGATTGTAAACTTCTTTTATACGGGAATAAACGAATCCACGCGTGGATTTTTGCATGTACCGTATGAATAAGGATCGGCTAACTCCGTGCCAGCAGCCGCGGTAATACGGAGGATCCGAGCGTTATCCGGATTTATTGGGTTTAAAGGGAGCGTAGATGGGTTGTTAAGTCAGTTGTGAAAGTTTGCGGCTCAACCGTAAAATTGCAATTGATACTGGCAGTCTTGAGTGAAGTAGAGGTAAGCGGAATTCCGAGTGTAGCGGTGAAATGCGTAGATATTCGGAGGAACACCAGTGGCGAAGGCGGCTTACTGGGC…
k__Bacteria, p__Bacteroidetes, c__Bacteroidia, o__Bacteroidales, f__Bacteroidaceae, g__Bacteroides, s__	Bacteroides massiliensis (97)	6.12e-06	0.000187	0	8.51e-05	0.000244	CCTACGGGAGGCAGCAGTGAGGAATATTGGTCAATGGACGAGAGTCTGAACCAGCCAAGTAGCGTGAAGGATGAAGGTTCTATGGATTGTAAACTTCTTTTATACGGGAATAAACGGATCCACGTGTGGATTTTTGCATGTACCGTATGAATAAGGATCGGCTAACTCCGTGCCAGCAGCCGCGGTAATACGGAGGATCCGAGCGTTATCCGGATTTATTGGGTTTAAAGGGAGCGTAGATGGATGTTTAAGTCAGTTGTGAAAGTTTGCGGCTCAACCGTAAAATTGCAGTTGATACTGGATATCTTGAGTGCAGTTGAGGCAGGCGGAATTCGTGGTGTAGCGGTGAAATGCTTAGATATCACGAAGAACTCCGATTGCGAAGGCAGCCTGCTAAGC…
k__Bacteria, p__Firmicutes, c__Clostridia, o__Clostridiales, f__Ruminococcaceae, g__Oscillospira, s__	Bacteroides massiliensis (97)	0	0	0	5.68e-05	0	CCTACGGGAGGCAGCAGTGGGGAATATTGGGCAATGGGCGCAAGCCTGACCCAGCAACGCCGCGTGAAGGAAGAAGGCTTTCGGGTTGTAAACTTCTTTTGTCAGGGAACAGTAGAAGAGGGTACCTGACGAATAAGCCACGGCTAACTACGTGCCAGCAGCCGCGGTAATACGTAGGTGGCAAGCGTTGTCCGGATTTACTGGGTGTAAAGGGCGTGCAGCCGGGCTGGTAAGTCAGATGTGAAATCCGTGGGCTTAACCCACGAACTGCATTTGAAACTGCTGGTCTTGAGTACCGGAGAGGTTATCGGAATTCCTTGTGTAGCGGTGAAATGCGTAGATATAAGGAAGAACACCAGTGGCGAAGGCGGATAACTGGACGGCAACTGACGGTGAGGC…
k__Bacteria, p__Bacteroidetes, c__Bacteroidia, o__Bacteroidales, f__Bacteroidaceae, g__Bacteroides, s__	Bacteroides massiliensis (98)	0	4.98e-05	0	2.84e-05	0.000137	CCTACGGGAGGCAGCAGTGAGGAATATTGGTCAATGGACGAGAGTCTGAACCAGCCAAGTAGCGTGAAGGATGAAGGTTCTATGGATTGTAAACTTCTTTTATACGGGAATAAACGAATCCACGCGTGGATTTTTGCATGTACCGTATGAATAAGGATCGGCTAACTCCGTGCCAGCAGCCGCGGTAATACGGAGGATCCGAGCGTTATCCGGATTTATTGGGTTTAAAGGGAGCGTAGATGGGTTGTTAAGTCAGTTGTGAAAGTTTGCGGCTCAACCGTAAAATTGCAATTGATACTGGCAGTCTTGAGTACAGTTGAGGTAGGCGGAATTCGTGGTGTAGCGGTGAAATGCTTAGATATCACGAAGAACTCCGATTGCGAAGGCAGCCTGCTAAGC…
k__Bacteria, p__Bacteroidetes, c__Bacteroidia, o__Bacteroidales, f__Bacteroidaceae, g__Bacteroides, s__	Bacteroides massiliensis (98)	2.45e-05	0	0	0.000128	7.81e-05	CCTACGGGAGGCAGCAGTGAGGAATATTGGTCAATGGACGAGAGTCTGAACCAGCCAAGTAGCGTGAAGGATGAAGGTTCTATGGATTGTAAACTTCTTTTATACGGGAATAAACGGATCCACGTGTGGATTTCTGCATGTACCGTATGAATAAGGATCGGCTAACTCCGTGCCAGCAGCCGCGGTAATACGGAGGATCCGAGCGTTATCCGGATTTATTGGGTTTAAAGGGAGCGTAGATGGGTTGTTAAGTCAGTTGTGAAAGTTTGCGGCTCAACCGTAAAATTGCAATTGATACTGGCAGTCTTGAGTGCAGTAGAGGTGGGCGGAATTCGTGGTGTAGCGGTGAAATGCTTAGATATCACGAAGAACTCCGATTGCGAAGGCAGCTCACTGGAG…
k__Bacteria, p__Bacteroidetes, c__Bacteroidia, o__Bacteroidales, f__Bacteroidaceae, g__Bacteroides, s__	Bacteroides massiliensis (98)	1.84e-05	2.49e-05	0	2.84e-05	0	CCTACGGGAGGCAGCAGTGAGGAATATTGGTCAATGGGCGCAGGCCTGAACCAGCCAAGTAGCGTGAAGGATGACTGCCCTATGGGTTGTAAACTTCTTTTATAAAGGAATAAAGTCGGGTATGCATACCCGTTTGCATGTACTTTATGAATAAGGATCGGCTAACTCCGTGCCAGCAGCCGCGGTAATACGGAGGATCCGAGCGTTATCCGGATTTATTGGGTTTAAAGGGAGCGTAGATGGATGTTTAAGTCAGTTGTGAAAGTTTGCGGCTCAACCGTAAAATTGCAGTTGATACTGGATATCTTGAGTGCAGTTGAGGCAGGCGGAATTCGTGGTGTAGCGGTGAAATGCTTAGATATCACGCAGAACTCCGATTGCGAAGGCAGCTTACTAAAC…
k__Bacteria, p__Firmicutes, c__Clostridia, o__Clostridiales, f__Lachnospiraceae, g__, s__	Bacteroides massiliensis (98)	0	0	0	0	0	CCTACGGGAGGCAGCAGTGGGGAATATTGCACAATGGGGGAAACCCTGATGCAGCGACGCCGCGTGAAGGAAGAAGTATTTCGGTATGTAAACTTCTATCAGCAGGGAAGAAAATGACGGTACCTGACTAAGAAGCCCCGGCTAACTACGTGCCAGCAGCCGCGGTAATACGTAGGGGGCAAGCGTTATCCGGATTTACTGGGTGTAAAGGGAGCGTAGACGGCATGGCAAGTCTGATGTGAAAACTTGGGGCTCAACCCCAAGACTGCATTGGAAACTGTTAAGCTAGAGTGCAGGAGAGGTAAGCGGAATTCCTAGTGTAGCGGTGAAATGCGTAGATATTAGGAGGAACACCAGTGGCGAAGGCGGCTTACTGGACTGTAACTGACGTTGAGGCTC…
k__Bacteria, p__Firmicutes, c__Clostridia, o__Clostridiales, f__, g__, s__	Bacteroides massiliensis (98)	0	0	0	0	0	CCTACGGGAGGCAGCAGTGGGGAATATTGCACAATGGGGGAAACCCTGATGCAGCGACGCCGCGTGGGTGACGAAGTATTTCGGTAAGTAAAGCCCTATCAGCAGGGAAGAAGATGACAGTACCTGACTAAGAAGCCCCGGCTAACTACGTGCCAGCAGCCGCGGTAATACGTAGGGGGCAAGCGTTATCCGGATTTACTGGGTGTAAAGGGAGCGTAGGTGGCATGGCAAGCCAGAAGTGAAAACCCGGGGCTTAACCCCGCGGATTGCTTTTGGAACTGTCAGGCTGGAGTGCAGGAGGGGCAGGCGGAATTCCTGGTGTAGCGGTGAAATGCGTAGATATCAGGAGGAACACCGGTGGCGAAGGCGGCCTGCTGGACTGTAACTGACACTGAGGCT…
k__Bacteria, p__Bacteroidetes, c__Bacteroidia, o__Bacteroidales, f__Bacteroidaceae, g__Bacteroides, s__	Bacteroides massiliensis (99)	0.00103	0.00748	0	0	2.93e-05	CCTACGGGAGGCAGCAGTGAGGAATATTGGTCAATGGACGAGAGTCTGAACCAGCCAAGTAGCGTGAAGGATGAAGGTTCTATGGATTGTAAACTTCTTTTATACGGGAATAAACGGATCCACGCGTGGATTTTTGCATGTACCGTATGAATAAGGATCGGCTAACTCCGTGCCAGCAGCCGCGGTAATACGGAGGATCCGAGCGTTATCCGGATTTATTGGGTTTAAAGGGAGCGTAGATGGGTTGTTAAGTCAGTTGTGAAAGTTTGCGGCTCAACCGTAAAATTGCAATTGATACTGGCAGTCTTGAGTACAGTTGAGGTAGGCGGAATTCGTGGTGTAGCGGTGAAATGCTTAGATATCACGAAGAACTCCGATTGCGAAGGCAGCTTACTAACC…
k__Bacteria, p__Bacteroidetes, c__Bacteroidia, o__Bacteroidales, f__Bacteroidaceae, g__Bacteroides, s__	Bacteroides massiliensis (99)	0.000392	0.00076	0	0.000936	0.00296	CCTACGGGGGGCAGCAGTGAGGAATATTGGTCAATGGACGAGAGTCTGAACCAGCCAAGTAGCGTGAAGGATGAAGGTTCTATGGATTGTAAACTTCTTTTATACGGGAATAAACGAATCCACGTGTGGATTTTTGCATGTACCGTATGAATAAGGATCGGCTAACTCCGTGCCAGCAGCCGCGGTAATACGGAGGATCCGAGCGTTATCCGGATTTATTGGGTTTAAAGGGAGCGTAGATGGGTTGTTAAGTCAGTTGTGAAAGTTTGCGGCTCAACCGTAAAATTGCAATTGATACTGGCAGTCTTGAGTATAGTTGAGGTAGGCGGAATTCGTGGTGTAGCGGTGAAATGCTTAGATATCACGAAGAACTCCGATTGCGAAGGCAGCTTACTAACC…
k__Bacteria, p__Bacteroidetes, c__Bacteroidia, o__Bacteroidales, f__Bacteroidaceae, g__Bacteroides, s__	Bacteroides massiliensis (99)	0.00011	0.000349	0	5.68e-05	0.000615	CAGCAGTGAGGAATATTGGTCAATGGACGAGAGTCTGAACCAGCCAAGTAGCGTGAAGGATGAAGGTTCTATGGATTGTAAACTTCTTTTATACGGGAATAAACGAATCCACGCGTGGATTTTTGCATGTACCGTATGAATAAGGATCGGCTAACTCCGTGCCAGCAGCCGCGGTAATACGGAGGATCCGAGCGTTATCCGGATTTATTGGGTTTAAAGGGAGCGTAGATGGGTTGTTAAGTCAGTTGTGAAAGTTTGCGGCTCAACCGTAAAATTGCAATTGATACTGGCAGTCTTGAGTACAGTTGAGGTAGGCGGAATTCGTGGTGTAGCGGTGAAATGCTTAGATATCACGAAGAACTCCGATTGCGAAGGCAGCTTACTAACCTGTAACTGACA…
k__Bacteria, p__Firmicutes, c__Clostridia, o__Clostridiales, f__Lachnospiraceae, g__Coprococcus, s__	Bacteroides massiliensis (99)	0	0	0	0	0	CCTACGGGAGGCAGCAGTGGGGAATATTGCACAATGGGGGAAACCCTGATGCAGCGACGCCGCGTGAGTGAAGAAGTATCTCGGTATGTAAAGCTCTATCAGCAGGGAAGAAAATGACGGTACCTGACTAAGAAGCCCCGGCTAACTACGTGCCAGCAGCCGCGGTAATACGTAGGGGGCAAGCGTTATCCGGAATTACTGGGTGTAAAGGGTGCGTAGGTGGTATGGCAAGTCAGAAGTGAAAACCCAGGGCTTAACTCTGGGACTGCTTTTGAAACTGTCGGACTAGAGTGTCGGAGGGGTAAGTGGAATTCCTAGTGTAGCGGTGAAATGCGTAGATATTAGGAGGAACACCAGTGGCGAAGGCGGCTTACTGGACGATTACTGACGCTGAGGCTC…
k__Bacteria, p__Firmicutes, c__Clostridia, o__Clostridiales, f__Clostridiaceae, g__, s__	Bacteroides massiliensis (99)	0	0	0	0	0	CCTACGGGAGGCAGCAGTGAGGAATATTGCACAATGGGGGAAACCCTGATGCAGCAACGCCGCGTGAGTGATGACGGCCTTCGGGTTGTAAAGCTCTGTCTTCAGGGACGATAATGACGGTACCTGAGGAGGAAGCCACGGCTAACTACGTGCCAGCAGCCGCGGTAATACGTAGGTGGCGAGCGTTGTCCGGATTTACTGGGCGTAAAGGGAGCGTAGGCGGACTTTTAAGTGAGATGTGAAATACCCGGGCTCAACTTGGGTGCTGCATTTCAAACTGGAAGTCTAGAGTGCAGGAGAGGAGAATGGAATTCCTAGTGTAGCGGTGAAATGCGTAGAGATTAGGAAGAACACCAGTGGCGAAGGCGATTCTCTGGACTGTAACTGACGCTGAGGCTC…
k__Bacteria, p__Firmicutes, c__Clostridia, o__Clostridiales, f__Lachnospiraceae, g__Coprococcus, s__	Bacteroides massiliensis (99)	3.06e-05	0	0	2.84e-05	0	CCTACGGGAGGCAGCAGTGGGGAATATTGCACAATGGGGGAAACCCTGATGCAGCAACGCCGCGTGAGTGAAGAAGTATTTCGGTATGTAAAGCTCTATCAGCAGGGAAGATAATGACGGTACCTGACTAAGAAGCTCCGGCTAAATACGTGCCAGCAGCCGCGGTAATACGTATGGAGCAAGCGTTGTCCGGATTTACTGGGTGTAAAGGGTGCGTAGGCGGCTTTGCAAGTCAGATGTGAAATCTATGGGCTCAACCCATAAACTGCATTTGAAACTGTAGAGCTTGAGTGAAGTAGAGGCAGGCGGAATTCCCCGTGTAGCGGTGAAATGCGTAGAGATGGGGAGGAACACCAGTGGCGAAGGCGGCCTGCTGGGCTTTAACTGACGCTGAGGCAC…
k__Bacteria, p__Bacteroidetes, c__Bacteroidia, o__Bacteroidales, f__Bacteroidaceae, g__Bacteroides, s__	Bacteroides nordii (96)	0	0.000199	0	4.26e-05	0.000195	CCTACGGGAGGCAGCAGTGAGGAATATTGGTCAATGGGCGAGAGCCTGAACCAGCCAAGTAGCGTGAAGGATGACTGCCCTATGGGTTGTAAACTTCTTTTATAAAGGAATAAAGTCGGGTATGCATACCCGTTTGCATGTACTTTATGAATAAGGATCGGCTAACTCCGTGCCAGCAGCCGCGGTAATACGGAGGATCCGAGCGTTATCCGGATTTATTGGGTTTAAAGGGAGCGTAGGTGGACATGTAAGTCAGTTGTGAAAGTTTGCGGCTCAACCGTAAAATTGCAGTTGATACTGTGTGTCTTGAGTACAGTAGAGGTGGGCGGAATTCGTGGTGTAGCGGTGAAATGCTTAGATATCACGAAGAACTCCGATTGCGAAGGCAGCTCACTGGAC…
k__Bacteria, p__Bacteroidetes, c__Bacteroidia, o__Bacteroidales, f__Bacteroidaceae, g__Bacteroides, s__	Bacteroides nordii (99)	0	0	0	0.000284	7.81e-05	CCTACGGGAGGCAGCAGTGAGGAATATTGGTCAATGGGCGGAAGCCTGAACCAGCCAAGTAGCGTGAAGGATGACTGCCCTATGGGTTGTAAACTTCTTTTATAGGGGAATAAAGTGAACCACGTGTGGCTTTTTGTATGTACCCTATGAATAAGGATCGGCTAACTCCGTGCCAGCAGCCGCGGTAATACGGAGGATCCGAGCGTTATCCGGATTTATTGGGTTTAAAGGGAGCGTAGGTGGACATGTAAGTCAGTTGTGAAAGTTTGCGGCTCAACCGTAAAATTGCAGTTGATACTGTGTGTCTTGAGTACAGTAGAGGTGGGCGGAATTCGTGGTGTAGCGGTGAAATGCTTAGATATCACGAAGAACTCCGATTGCGAAGGCAGCTCACTGGAC…
k__Bacteria, p__Bacteroidetes, c__Bacteroidia, o__Bacteroidales, f__Bacteroidaceae, g__Bacteroides, s__	Bacteroides nordii (99)	0	0	0	0	1.95e-05	CCTACGGGAGGCAGCAGTGAGGAATATTGGTCAATGGGCGAAAGCCTGAACCAGCCAAGTAGCGTGAAGGATGACTGCCCTATGGGTTGTAAACTTCTTTTATAGGGGAATAAAATGAGCCACGTGTGGCTTTTTGTATGTACCCTATGAATAAGGATCGGCTAACTCCGTGCCAGCAGCCGCGGTAATACGGAGGATCCGAGCGTTATCCGGATTTATTGGGTTTAAAGGGAGCGTAGGTGGACATGTAAGTCAGTTGTGAAAGTTTGCGGCTCAACCGTAAAATTGCAGTTGATACTGTGTGTCTTGAGTACAGTAGAGGTGGGCGGAATTCGTGGTGTAGCGGTGAAATGCTTAGATATCACGAAGAACTCCGATTGCGAAGGCAGCTCACTGGAC…
k__Bacteria, p__Bacteroidetes, c__Bacteroidia, o__Bacteroidales, f__Bacteroidaceae, g__Bacteroides, s__	Bacteroides nordii (99)	0	0	0	0	0.000117	CCTACGGGAGGCAGCAGTGAGGAATATTGGTCAATGGGCGAAAGCCTGAACCAGCCAAGTAGCGTGAAGGATGACTGCCCTATGGGTTGTAAACTTCTTTTATAGGGGAATAAAATGAGCCACGTGTGGCTTTTTGTATGTACCCTATGAATAAGGATCGGCTAACTCCGTGCCAGCAGCCGCGGTAATACGGAGGATCCGAGCGTTATCCGGATTTATTGGGTTTAAAGGGAGCGTAGGTGGACATGTAAGTCAGTTGTGAAAGTTTGCGGCTCAACCGTAAAATTGCAGTTGATACTGTGTGTCTTGAGTACAGTAGAGGTGGGCGGAATTCGTGGTGTAGCGGTGAAATGCTTAGATATCACGAAGAACTCCGATTGCGAAGGCAGCTCACTGGAC…
k__Bacteria, p__Bacteroidetes, c__Bacteroidia, o__Bacteroidales, f__Bacteroidaceae, g__Bacteroides, s__	Bacteroides oleiciplenus (100)	0	0	0	5.68e-05	0	CCTACGGGAGGCAGCAGTGAGGAATATTGGTCAATGGGCGAGAGCCTGAACCAGCCAAGTAGCGTGAAGGATGACTGCCCTATGGGTTGTAAACTTCTTTTATATGGGAATAAAGTGCAGTATGTATACTGTTTTGTATGTACCATATGAATAAGGATCGGCTAACTCCGTGCCAGCAGCCGCGGTAATACGGAGGATCCGAGCGTTATCCGGATTTATTGGGTTTAAAGGGAGCGTAGGCGGAAGCTTAAGTCAGTTGTGAAAGTTTGCGGCTCAACCGTAAAATTGCAGTTGATACTGGGTTTCTTGAGTGCAGTAGAGGTAGGCGGAATTCGTGGTGTAGCGGTGAAATGCTTAGATATCACGAAGAACTCCGATTGCGAAGGCAGCTTACTGGAC…
k__Bacteria, p__Bacteroidetes, c__Bacteroidia, o__Bacteroidales, f__Bacteroidaceae, g__Bacteroides, s__	Bacteroides oleiciplenus/rodentium/stercorirosoris (85)	0	0	0	0	0	CCTACGGGAGGCTGCAGTGAGGAATATTGGTCAATGGGCGCGAGCATGAACCAGCCAAGTAGCGTGAAGGATGACGGCCCTATGGGTTGTAAACTTCTTTTATATGGGAATAAAGTTTGGTATGCATACCATTTTGTATGTACCATATGAATAAGGATCGGCTAACTCCGTGCCAGCAGCCGCGGTAATACGTAGGTGGCAAGCGTTGTCCGGAATTATTGGGTGTAAAGGGAGCGTAGGCGGGTGTGCAAGTTGAATGTGAAAGCAATCGGCTTAACTGGTTGTTGCGTTCAAAACTGCATATCTTGAGTGAAGTAGAGGCAGGCGGAATTCCTAGTGTAGCGGTGAAATGCGTAGATATTAGGAGGAACACCAGTGGCGAAGGCGGCCTGCTGGGCT…
k__Bacteria, p__Bacteroidetes, c__Bacteroidia, o__Bacteroidales, f__Bacteroidaceae, g__Bacteroides, s__ovatus	Bacteroides ovatus (100)	0.0011	0.00081	0.00469	0.00129	0	CCTACGGGAGGCAGCAGTGAGGAATATTGGTCAATGGGCGAGAGCCTGAACCAGCCAAGTAGCGTGAAGGATGAAGGCTCTATGGGTCGTAAACTTCTTTTATATGGGAATAAAGTTTTCCACGTGTGGAATTTTGTATGTACCATATGAATAAGGATCGGCTAACTCCGTGCCAGCAGCCGCGGTAATACGGAGGATCCGAGCGTTATCCGGATTTATTGGGTTTAAAGGGAGCGTAGGTGGATTGTTAAGTCAGTTGTGAAAGTTTGCGGCTCAACCGTAAAATTGCAGTTGAAACTGGCAGTCTTGAGTACAGTAGAGGTGGGCGGAATTCGTGGTGTAGCGGTGAAATGCTTAGATATCACGAAGAACTCCGATTGCGAAGGCAGCTCACTAGAC…
k__Bacteria, p__Firmicutes, c__Clostridia, o__Clostridiales, f__Ruminococcaceae, g__, s__	Bacteroides ovatus (98)	0	0	0	0.000227	0	CCTACGGGAGGCAGCAGTGGGGAATATTGCACAATGGGGGAAACCCTGATGCAGCGACGCCGCGTGGAGGAAGAAGGTTTTCGGATTGTAAACTCCTGTCTTCGGGGACGATAATGACGGTACCCGAGGAGGAAGCCACGGCTAACTACGTGCCAGCAGCCGCGGTAAAACGTAGGTGGCAAGCGTTGTCCGGAATTACTGGGTGTAAAGGGAGCGCAGGCGGGTCGGCAAGTTGGAGGTGAAAGCTGTGGGCTCAACCCACAAACTGCCTTCAAAACTGCCGATCTTGAGTGGTGTAGAGGTAGGCGGAATTCCCGGTGTAGCGGTGGAATGCGTAGATATCGGGAGGAACACCAGTGGCGAAGGCGGCCTACTGGGCACTAACTGACGCTGAGGCTC…
k__Bacteria, p__Bacteroidetes, c__Bacteroidia, o__Bacteroidales, f__Bacteroidaceae, g__Bacteroides, s__ovatus	Bacteroides ovatus (99)	0.00779	0.0028	0.000899	0.000894	0	CCTACGGGAGGCAGCAGTGAGGAATATTGGTCAATGGGCGAGAGCCTGAACCAGCCAAGTAGCGTGAAGGATGAAGGCTCTATGGGTCGTAAACTTCTTTTATATGGGAATAAAGTTTTCCACGTGTGGAATTTTGTATGTACCATATGAATAAGGATCGGCTAACTCCGTGCCAGCAGCCGCGGTAATACGGAGGATCCGAGCGTTATCCGGATTTATTGGGTTTAAAGGGAGCGTAGGTGGATTGTTAAGTCAGTTGTGAAAGTTTGCGGCTCAACCGTAAAATTGCAGTTGAAACTGGCAGTCTTGAGTACAGTAGAGGTGGGCGGAATTCGTGGTGTAGCGGTGAAATGCTTAGATATCACGAAGAACTCCGATTGCGAAGGCAGCTCACTAGAC…
k__Bacteria, p__Bacteroidetes, c__Bacteroidia, o__Bacteroidales, f__Bacteroidaceae, g__Bacteroides, s__ovatus	Bacteroides ovatus (99)	0.000165	0.000112	9.72e-05	4.26e-05	0	CCTACGGGAGGCAGCAGTGAGGAATATTGGTCAATGGGCGAGAGCCTGAACCAGCCAAGTAGCGTGAAGGATGAAGGCTCTATGGGTCGTAAACTTCTTTTATATGGGAATAAAGTTTTCCACGTGTGGAATTTTGTATGTACCATATGAATAAGGATCGGCTAACTCCGTGCCAGCAGCCGCGGTAATACGGAGGATCCGAGCGTTATCCGGATTTATTGGGTTTAAAGGGAGCGTAGGTGGATTGTTAAGTCAGTTGTGAAAGTTTGCGGCTCAACCGTAAAATTGCAGTTGAAACTGGCAGTCTTGAGTACAGTAGAGGTGGGCGGAATTCGTGGTGTAGCGGTGAAATGCTTAGATATCACGAAGAACTCCGATTGCGAAGGCAGCTCACTGGAC…
k__Bacteria, p__Bacteroidetes, c__Bacteroidia, o__Bacteroidales, f__Bacteroidaceae, g__Bacteroides, s__ovatus	Bacteroides ovatus (99)	6.12e-06	0	0	0	0	CCTACGGGAGGCAGCAGTGAGGAATATTGGTCAATGGGCGCAGGCCTGAACCAGCCAAGTAGCGTGAAGGATGAAGGCTCTATGGGTCGTAAACTTCTTTTATATGGGAATAAAGTTTTCCACGTGTGGAATTTTGTATGTACCATATGAATAAGGATCGGCTAACTCCGTGCCAGCAGCCGCGGTAATACGGAGGATCCGAGCGTTATCCGGATTTATTGGGTTTAAAGGGAGCGTAGGTGGATTGTTAAGTCAGTTGTGAAAGTTTGCGGCTCAACCGTAAAATTGCAGTTGAAACTGGCAGTCTTGAGTACAGTAGAAGTGGGCGGAATTCGTGGTGTAGCGGTGAAATGCTTAGATATCACGAAGAACTCCGATTGCGAAGGCAGCTCACTAGAC…
k__Bacteria, p__Firmicutes, c__Clostridia, o__Clostridiales, f__Lachnospiraceae, g__[Ruminococcus], s__gnavus	Bacteroides ovatus (99)	0	0	2.43e-05	0	0	CCTACGGGAGGCAGCAGTGGGGAATATTGCACAATGGGGGAAACCCTGATGCAGCAACGCCGCGTGAGTGAAGAAGTATTTCGGTATGTAAAGCTCTATCAGCAGGGAAGAAAATGACGGTACCTGACTAAGAAGCCCCGGCTAACTACGTGCCAGCAGCCGCGGTAATACGTAGGGGGCAAGCGTTATCCGGATTTACTGGGTGTAAAGGGAGCGTAGACGGCACGGCAAGCCAGATGTGAAAGCCCGGGGCTCAACCCCGGGACTGCATTTGGAACTGCTGAGCTAGAGTGTCGGAGAGGCAAGTGGAATTCCTAGTGTAGCGGTGAAATGCGTAGATATTAGGAGGAACACCAGTGGCGAAGGCGGCTTGCTGGACGATGACTGACGTTGAGGCTC…
k__Bacteria, p__Firmicutes, c__Clostridia, o__Clostridiales, f__Ruminococcaceae, g__Oscillospira, s__	Bacteroides ovatus (99)	0	0	0	4.26e-05	0	CCTACGGGAGGCAGCAGTGGGGAATATTGGGCAATGGGCGCAAGCCTGACCCAGCAACGCCGCGTGAAGGAAGAAGGCTTTCGGGTTGTAAACTTCTTTTAACAGGGACGAAGTAAGTGACGGTACCTGACGAATAAGCTCCGGCTAACTACGTGCCAGCAGCCGCGGTAATACGTAGGGAGCGAGCGTTGTCCGGATTTACTGGGTGTAAAGGGTGCGTAGGCGGCCGAGCAAGTCAGTTGTGAAAACTATGGGCTTAACCCATAACGTGCAATTGAAACTGTCCGGCTTGAGTGAAGTAGAGGTAGGCGGAATTCCCGGTGTAGCGGTGAAATGCGTAGAGATCGGGAGGAACACCAGTGGCGAAGGCGGCCTACTGGGCTTTAACTGACGCTGAGG…
k__Bacteria, p__Firmicutes, c__Clostridia, o__Clostridiales, f__Lachnospiraceae, g__, s__	Bacteroides ovatus/vulgatus (95)	0	0	0	0	0	CCTACGGGAGGCAGCAGTGGGGAATATTGCACAATGGGCGAAAGCCTGATGCAGCGACGCCGCGTGAACGAAGAAGTATTTCGGTATGTAAAGTTCTATCAGCAGGGAAGAAGAAATGACGGTACCTGACTAAGAAGCACCGGCTAAATACGTGCCAGCAGCCGCGGTAATACGTATGGTGCAAGCGTTATCCGGATTTACTGGGTGTAAAGGGAGCGTAGGCGGTCTTATAAGTCTGATGTGAAAGCCCGGGGCTCAACCCCGGGACTGCATTGGAAACTGTAGGACTAGAGTGTCGGAGGGGTAAGTGGAATTCCTAGCGTAGCGGTGAAATGCGTAGATATTAGGAGGAACACCAGTGGCGAAGGCGGCTTACTGGACGATTACTGACGCTGAGGC…
k__Bacteria, p__Bacteroidetes, c__Bacteroidia, o__Bacteroidales, f__Bacteroidaceae, g__Bacteroides, s__	Bacteroides ovatus/vulgatus/thetaiotaomicron (95)	0	0	0	0	0	CCTACGGGAGGCAGCAGTGAGGAATATTGGTCAATGGGCGCGAGCCTGAACCAGCCAAGTAGCGTGAAGGATGAAGGCTCTATGGGTCGTAAACTTCTTTTATATGGGAATAAAGTTTTCCACGTGTGGAATTTTGTATGTACCATATGAATAAGGATCGGCTAACTCCGTGCCAGCAGCCGCGGTAATACGGAGGATCCGAGCGTTATCCGGATTTATTGGGTTTAAAGGGAGCGTAGATGGATGTTTAAGTCAGTTGTGAAAGTTTGCGGCTCAACCGTAAAATTGCAGTTGATACTGGATGTCTTGAGTGCAGTTGAGGCAGGCGGAATTCGTGGTGTAGCGGTGAAATGCTTAGATATCACGAAGAACTCCGATTGCGAAGGCAGCCTGCTAAGT…
k__Bacteria, p__Firmicutes, c__Clostridia, o__, f__, g__, s__	Bacteroides ovatus/xylanisolvens/thetaiotaomicron/others (97)	0	0	0	0	0	CCTACGGGAGGCAGCAGTGGGGAATATTGCACAATGGGGGAAACCCTGATGCAGCAACGCCGCGTGAGTGATGACGGTCTTCGGGTTGTAAAGCTCTGTCTTCAGGGACGATAATGACGGTACCTGAGGAGGAAGCCACGGCTAACTACGTGCCAGCAGCCGCGGTAATACGTAGGTGGCGAGCGTTGTCCGGATTTACTGGGCGTAAAGGGAGCGTAGGCGGACTTTTAAGTGAGATGTGAAATACCCGGGCTCAACTTGGGTGCTGCATTTCAAACTGGAAGTCTAGAGTGCAGGAGAGGAGAATGGAATTCCTAGTGTAGCGGTGAAATGCGTAGAGATTAGGAAGAACACCAGTGGCGAAGGCGATTCTCTGGACTGTAACTGACGCTGAGGCTC…
k__Bacteria, p__Firmicutes, c__Clostridia, o__Clostridiales, f__, g__, s__	Bacteroides pectinophilus (99)	0.000178	0	0	0	0	CCTACGGGAGGCAGCAGTGGGGAATATTGCACAATGGAGGAAACTCTGATGCAGCGACGCCGCGTGAGCGAAGAAGTATTTCGGTATGTAAAGCTCTGTCAGCAGGGAAGATAATGACGGTACCTGACCAAGAAGCCCCGGCTAACTACGTGCCAGCAGCCGCGGTAATACGTAGGGGGCAAGCGTTATCCGGATTTACTGGGTGTAAAGGGAGTGTAGGTGGCTGTGCAAGTCAGGAGTGAAAGCCCGGGGCTCAACCCCGGGACTGCTCTTGAAACTGCGCAGCTTGAGTGCAGGAGGGGCAGGCGGAATTCCTAGTGTAGCGGTGAAATGCGTAGATATTAGGAGGAACACCGGTGGCGAGGGCGGCCTGCTGGACTGTAACTGACACTGAGGCTC…
k__Bacteria, p__Bacteroidetes, c__Bacteroidia, o__Bacteroidales, f__Bacteroidaceae, g__Bacteroides, s__plebeius	Bacteroides plebeius (100)	0	7.48e-05	0	0	0.09	CCTACGGGAGGCAGCAGTGAGGAATATTGGTCAATGGACGAGAGTCTGAACCAGCCAAGTAGCGTGAAGGATGAAGGTCCTACGGATTGTAAACTTCTTTTATAAGGGAATAAAACCTCCCACGTGTGGGAGCTTGTATGTACCTTATGAATAAGCATCGGCTAACTCCGTGCCAGCAGCCGCGGTAATACGGAGGATGCGAGCGTTATCCGGATTTATTGGGTTTAAAGGGAGCGCAGACGGGTCGTTAAGTCAGCTGTGAAAGTTTGGGGCTCAACCTTAAAATTGCAGTTGATACTGGCGTCCTTGAGTGCGGTTGAGGTGTGCGGAATTCGTGGTGTAGCGGTGAAATGCTTAGATATCACGAAGAACTCCGATTGCGAAGGCAGCACACTAAGC…
k__Bacteria, p__Bacteroidetes, c__Bacteroidia, o__Bacteroidales, f__Bacteroidaceae, g__Bacteroides,	Bacteroides plebeius (100)	0	0	0	0	0.00101	CAGCAGTGAGGAATATTGGTCAATGGACGAGAGTCTGAACCAGCCAAGTAGCGTGAAGGATGAAGGTCCTACGGATTGTAAACTTCTTTTATAAGGGAATAAAACCTCCCACGTGTGGGAGCTTGTATGTACCTTATGAATAAGCATCGGCTAACTCCGTGCCAGCAGCCGCGGTAATACGGAGGATGCGAGCGTTATCCGGATTTATTGGGTTTAAAGGGAGCGCAGACGGGTCGTTAAGTCAGCTGTGAAAGTTTGGGGCTCAACCTTAAAATTGCAGTTGATACTGGCGTCCTTGAGTGCGGTTGAGGTGTGCGGAATTCGTGGTGTAGCGGTGAAATGCTTAGATATCACGAAGAACTCCGATTGCGAAGGCAGCACACTAAGCCGTAACTGACG…
k__Bacteria, p__Bacteroidetes, c__Bacteroidia, o__Bacteroidales, f__Bacteroidaceae, g__Bacteroides, s__	Bacteroides plebeius (96)	0	0	0	0	0.000518	CCTACGGGAGGCAGCAGTGAGGAATATTGGTCAATGGACGAGAGTCTGAACCAGCCAAGTAGCGTGAAGGATGAAGGTCCTACGGATTGTAAACTTCTTTTATAAGGGAATAAAACCTCCCACGTGTGGGAGCTTGTATGTACCTTATGAATAAGCATCGGCTAACTCCGTGCCAGCAGCCGCGGTAATACGGAGGATGCGAGCGTTATCCGGATTTATTGGGTTTAAAGGGAGCGCAGACGGGTCGTCAAGTCAGTTGTGAAAGTTTGCGGCTCAACCGTAAAATTGCAGTTGATACTGGATGTCTTGAGTGCAGTTGAGGCAGGCGGAATTCGTGGTGTAGCGGTGAAATGCTTAGATATCACGAAGAACTCCGATTGCGAAGGCAGCCTGCTAAGC…
k__Bacteria, p__Bacteroidetes, c__Bacteroidia, o__Bacteroidales, f__Bacteroidaceae, g__Bacteroides, s__plebeius	Bacteroides plebeius (98)	0	0	0	0	0.000166	CCTACGGGAGGCAGCAGTGAGGAATATTGGTCAATGGGCGAGAGCCTGAACCAGCCAAGTAGCGTGAAGGATGAAGGCTCTATGGGTCGTAAACTTCCTTTATAAGGGAATAAAACCTCCCACGTGTGGGAGCTTGTATGTACCTTATGAATAAGCATCGGCTAACTCCGTGCCAGCAGCCGCGGTAATACGGAGGATGCGAGCGTTATCCGGATTTATTGGGTTTAAAGGGAGCGCAGACGGGTCGTTAAGTCAGCTGTGAAAGTTTGGGGCTCAACCTTAAAATTGCAGTTGATACTGGCGTCCTTGAGTGCGGTTGAGGTGTGCGGAATTCGTGGTGTAGCGGTGAAATGCTTAGATATCACGAAGAACTCCGATTGCGAAGGCAGCACACTAAGC…
k__Bacteria, p__Bacteroidetes, c__Bacteroidia, o__Bacteroidales, f__S24-7, g__, s__	Bacteroides plebeius (98)	6.12e-06	1.25e-05	0	0	1.95e-05	CCTACGGGAGGCAGCAGTGAGGAATATTGGTCAATGGGCGCGAGCCTGAACCAGCCAAGTCGCGTGAGGGAAGACGGTCCTATGGATTGTAAACCTCTTTTGTCGGGGAGCAAAAGGCGCCACGTGTGGCGTTCCGAGAGTACCCGAAGAAAAAGCATCGGCTAACTCCGTGCCAGCAGCCGCGGTAATACGGAGGATGCGAGCGTTATCCGGATTTATTGGGTTTAAAGGGTGCGCAGGCGGAAGATCAAGTCAGCGGTAAAATTGAGAGGCTCAACCTCTTCGAGCCGTTGAAACTGGTTTTCTTGAGTGAGCGAGAAGTATGCGGAATGCGTGGTGTAGCGGTGAAATGCATAGATATCACGCAGAACTCCGATTGCGAAGGCAGCATACCGGCGC…
k__Bacteria, p__Firmicutes, c__Clostridia, o__Clostridiales, f__Lachnospiraceae, g__[Ruminococcus], s__	Bacteroides plebeius (99)	0	0	0	2.84e-05	0	CCTACGGGAGGCAGCAGTGGGGAATATTGCACAATGGGGGAAACCCTGATGCAGCGACGCCGCGTGAGCGATGAAGTATTTCGGTATGTAAAGCTCTATCAGCAGGGAAGAAAATGACGGTACCTGACTAAGAAGCACCGGCTAAATACGTGCCAGCAGCCGCGGTAATACGTATGGTGCAAGCGTTATCCGGATTTACTGGGTGTAAAGGGAGCGTAGACGGAGAGGCAAGTCTGATGTGAAAACCCGGGGCTCAACCCCGGGACTGCATTGGAAACTGTTTTTCTAGAGTGTCGGAGAGGTAAGTGGAATTCCTAGTGTAGCGGTGAAATGCGTAGATATTAGGAGGAACACCAGTGGCGAAGGCGGCTTACTGGACGATGACTGACGTTGAGGCTC…
k__Bacteria, p__Bacteroidetes, c__Bacteroidia, o__Bacteroidales, f__Bacteroidaceae, g__Bacteroides, s__plebeius	Bacteroides plebeius (99)	0	0	0	0	3.91e-05	CCTACGGGAGGCAGCAGTGAGGAATATTGGTCAATGGACGAGAGTCTGAACCAGCCAAGTAGCGTGAAGGATGAAGGTCCTACGGATTGTAAACTTCTTTTATAAGGGAATAAACCCTCCCACGTGTGGGAGCTTGTATGTACCTTATGAATAAGCATCGGCTAACTCCGTGCCAGCAGCCGCGGTAATACGGAGGATGCGAGCGTTATCCGGATTTATTGGGTTTAAAGGGAGCGCAGACGGGTCGTTAAGTCAGCTGTGAAAGTTTGGGGCTCAACCTTAAAATTGCAGTTGATACTGGCGTCCTTGAGTGCGGTTGAGGTGTGCGGAATTCGTGGTGTAGCGGTGAAATGCTTAGATATCACGAAGAACTCCGATTGCGAAGGCAGCACACTAATC…
k__Bacteria, p__Bacteroidetes, c__Bacteroidia, o__Bacteroidales, f__Bacteroidaceae, g__Bacteroides, s__	Bacteroides plebeius (99)	0	0	0	0	1.95e-05	CCTACGGGAGGCAGCAGTGAGGAATATTGGTCAATGGACGAGAGTCTGAACCAGCCAAGTAGCGTGAAGGATGAAGGTCCTACGGATTGTAAACTTCTTTTATAAGGGAATAAAACCTCCCACGTGTGGGAGCTTGTATGTACCTTATGAATAAGCATCGGCTAGCTCCGTGCCAGCAGCCGCGGTAATACGGAGGATGCGAGCGTTATCCGGATTTATTGGGTTTAAAGGGAGCGCAGACGGGTCGTTAAGTCAGCTGTGAAAGTTTGGGGCTCAACCTTAAAATTGCAGTTGATACTGGCGTCCTTGAGTGCGGTTGAGGTGTGCGGAATTCGTGGTGTAGCGGTGAAATGCTTAGATATCACGAAGAACTCCGATTGCGAAGGCAGCACACTAAGC…
k__Bacteria, p__Firmicutes, c__Clostridia, o__Clostridiales, f__Ruminococcaceae, g__, s__	Bacteroides plebeius/mediterraneensis (94)	0	0	0	0	0	CCTACGGGAGGCAGCAGTGGGGAATATTGCACAATGGGGGAAACCCTGATGCAGCGACGCCGCGTGGAGGAAGAAGGTCTTCGGATTGTAAACTCCTGTTGTTGAGGAAGATAATGACGGTACTCAACAAGGAAGTGACGGCTAACTACGTGCCAGCAGCCGCGGTAAAACGTAGGTCACAAGCGTTGTCCGGAATTACTGGGTGTAAAGGGAGCGCAGGCGGGAAGACAAGTTGGAAGTGAAATCCATGGGCTCAACCCATGAACTGCTTTCAAAACTGCTGGTCTTGAGTGATGGAGAGGCAGGCGGAATTCCGTGTGTAGCGGTGAAATGCGTAGATATACGGAGGAACACCAGTGGCGAAGGCGGCCTGCTGGACATTAACTGACGCTGAGGCGC…
k__Bacteria, p__Bacteroidetes, c__Bacteroidia, o__Bacteroidales, f__Bacteroidaceae, g__Bacteroides, s__	Bacteroides rodentium/oleiciplenus/intestinalis (97)	0	0	0	0.00339	0	CCTACGGGAGGCAGCAGTGAGGAATATTGGTCAATGGACGAGAGTCTGAACCAGCCAAGTAGCGTGAAGGATGACTGCCCTATGGGTTGTAAACTTCTTTTATATGGGAATAAAGTGCAGTATGTATACTGTTTTGTATGTACCATACGAATAAGGATCGGCTAACTCCGTGCCAGCAGCCGCGGTAATACCGAGGATCCGAGCGTTATCCGGATTTATTGGGTTTAAAGGGAGCGTAGGCGGATTATTAAGTCAGTTGTGAAAGTTTGCGGCTCAACCGTAAAAATTGCAAGTTGATACTGGTAGTCTTGAGTGCAGCAGAGGTAGGCGGAATTCGTGGTGTAGCGGTGAAATGCTTAGATATCACAAAGAACTCCGATTGCGAAGGCAGCTTACTGG…
k__Bacteria, p__Bacteroidetes, c__Bacteroidia, o__Bacteroidales, f__S24-7, g__, s__	Bacteroides rodentium/oleiciplenus/stercorirosoris (96)	0	0	0	0	0	AGCGTGAGGAATATTGGTCAATGGGCGCGAGCCTGAACCAGCCAAGTCGCGTGAGGGATGACGGCCCTACGGGTTGTAAACCTCTTTTGTCGGGGAGCAAATTCCGCCACGTGTGGCGGAGTCAAGAGTACCCGAAGAAAAAGCATCGGCTAACTCCGTGCCAGCAGCCGCGGTAATACGGAGGATGCGAGCGTTATCCGGATTTATTGGGTTTAAAGGGTGCGTAGGCGGACTGTCAAGTCAGCGGTAAAATACGAGGGCTCAACCTCCGCCCGCCGTTGAAACTGACGGTCTTGAGTGGGCGAGAAGTATGCGGAATGCGTGGTGTAGCGGTGAAATGCATAGATATCACGCAGAACTCCGATTGCGAAGGCAGCATACCGGCGCCCGACTGACGCT…
k__Bacteria, p__Bacteroidetes, c__Bacteroidia, o__Bacteroidales, f__Bacteroidaceae, g__Bacteroides, s__	Bacteroides salyersiae (99)	0.000821	3.74e-05	9.72e-05	0	0	CCTACGGGAGGCAGCAGTGAGGAATATTGGTCAATGGGCGAGAGCCTGAACCAGCCAAGTAGCGTGAAGGATGACCGCCCTATGGGTTGTAAACTTCTTTTATATGGGAATAAAGTCTGCCACGTGTGGCATTTTGTATGTACCATATGAATAAGGATCGGCTAACTCCGTGCCAGCAGCCGCGGTAATACGGAGGATCCGAGCGTTATCCGGATTTATTGGGTTTAAAGGGAGCGTAGGTGGACATGTAAGTCAGTTGTGAAAGTTTGCGGCTCAACCGTAAAATTGCAGTTGAAACTGCGTGTCTTGAGTACAGTAGAGGTGGGCGGAATTCGTGGTGTAGCGGTGAAATGCTTAGATATCACGAAGAACTCCGATTGCGAAGGCAGCTCACTGGAC…
k__Bacteria, p__Bacteroidetes, c__Bacteroidia, o__Bacteroidales, f__Bacteroidaceae, g__Bacteroides, s__	Bacteroides sartorii (100)	0	2.49e-05	0	2.84e-05	0	CCTACGGGAGGCAGCAGTGAGGAATATTGGTCAATGGGCGCGAGCCTGAACCAGCCAAGTAGCGTGAAGGATGACTGCCCTACGGGTTGTAAACTTCTTTTATAAAGGAATAAAGTGAGGCACGTGTGCCTTTTTGTATGTACTTTATGAATAAGGATCGGCTAACTCCGTGCCAGCAGCCGCGGTAATACGGAGGATCCGAGCGTTATCCGGATTTATTGGGTTTAAAGGGAGCGTAGATGGGTTGTTAAGTCAGTTGTGAAAGTTTGCGGCTCAACCGTAAAATTGCAATTGATACTGGCAGCCTTGAGTACAGTTGAGGTAGGCGGAATTCGTGGTGTAGCGGTGAAATGCTTAGATATCACGAAGAACTCCGATTGCGAAGGCAGCCTACTAAAC…
k__Bacteria, p__Bacteroidetes, c__Bacteroidia, o__Bacteroidales, f__Bacteroidaceae, g__Bacteroides, s__	Bacteroides sartorii (98)	0	0	0	0	0	CCTACGGGAGGCAGCAGTGAGGAATATTGGTCAATGGGCGCGAGCCTGAACCAGCCAAGTAGCGTGAAGGATGACTGCCCTACGGGTTGTAAACTTCTTTTATAAAGGAATAAAGTGAGGCACGTGTGCCTTTTTGTATGTACTTTATGAATAAGGATCGGCTAACTCCGTGCCAGCAGCCGCGGTAATACGGAGGATCCGAGCGTTATCCGGATTTATTGGGTTTAAAGGGAGCGTAGATGGGTTGTTAAGTCAGTTGTGAAAGTTTGCGGCTCAACCGTAAAATTGCAGTTGATACTGGATATCTTGAGTGCAGTTGAGGCAGGCGGAATTCGTGGTGTAGCGGTGAAATGCTTAGATATCACGAAGAACTCCGATTGCGAAGGCAGCCTGCTAAGC…
k__Bacteria, p__Bacteroidetes, c__Bacteroidia, o__Bacteroidales, f__Bacteroidaceae, g__Bacteroides, s__	Bacteroides sartorii/chinchillae (95)	0	0	0	0	0	CCTACGGGTGGCAGCAGTGAGGAATATTGGTCAATGGGCGGAAGCCTGAACCAGCCAAGTAGCGTGCAGGATGACGGCCCTACGGGTTGTAAACTGCTTTTATACGGGAATAACGCGCCTTACGTGTAGGGCTTTGCATGTACTTTATGAATAAGGATCGGCTAACTCCGTGCCAGCAGCCGCGGTAATACGGAGGATCCGAGCGTTATCCGGATTTATTGGGTTCAAAGGGAGCGTAGATGGGTTGTTAAGTCAGTTGTGAAAGTTTGCGGCTCAACCGTAAAATTGCAATTGATACTGGCAGCCTTGAGTACAGTTGAGGTAGGCGGAATTCGTGGTGTAGCGGTGAAATGCTTAGATATCACGAAGAACTCCGATTGCGAAGGCAGCCTACTAAAC…
k__Bacteria, p__Bacteroidetes, c__Bacteroidia, o__Bacteroidales, f__Bacteroidaceae, g__Bacteroides, s__	Bacteroides several (98)	0	0	2.43e-05	0	0	CCTACGGGAGGCAGCAGTGAGGAATATTGGTCAATGGACGAGAGTCTGAACCAGCCAAGTAGCGTGAAGGATGACTGCCCTATGGGTTGTAAACTTCTTTTATATGGGAATAAAGTGAGCCACGTGTGGCTTTTTGTATGTACCATACGAATAAGGATCGGCTAACTCCGTGCCAGCAGCCGCGGTAATACGGAGGATCCAAGCGTTATCCGGATTTATTGGGTTTAAAGGGAGCGTAGGCGGAAGCTTAAGTCAGTTGTGAAAGTTTGCGGCTCAACCGTAAAATTGCAGTTGATACTGGGTTTCTTGAGTGCAGTAGAGGTAGGCGGAATTCGTGGTGTAGCGGTGAAATGCTTAGATATCACGAAGAACTCCGATTGCGAAGGCAGCTTACTGGAC…
k__Bacteria, p__Bacteroidetes, c__Bacteroidia, o__Bacteroidales, f__Bacteroidaceae, g__Bacteroides, s__	Bacteroides stercorirosoris (100)	0	0.000137	0.00068	0.000142	0	CCTACGGGAGGCAGCAGTGAGGAATATTGGTCAATGGACGCGAGTCTGAACCAGCCAAGTAGCGTGAAGGATGACTGCCCTATGGGTTGTAAACTTCTTTTATATGGGAATAAAGTGCAGTATGTATACTGTTTTGTATGTACCATATGAATAAGGATCGGCTAACTCCGTGCCAGCAGCCGCGGTAATACGGAGGATCCGAGCGTTATCCGGATTTATTGGGTTTAAAGGGAGCGTAGGCGGAAGCTTAAGTCAGTTGTGAAAGTTTGCGGCTCAACCGTAAAATTGCAGTTGATACTGGGTTTCTTGAGTGCAGTAGAGGTAGGCGGAATTCGTGGTGTAGCGGTGAAATGCTTAGATATCACGAAGAACTCCGATTGCGAAGGCAGCTTACTGGAC…
k__Bacteria, p__Bacteroidetes, c__Bacteroidia, o__Bacteroidales, f__Bacteroidaceae, g__Bacteroides, s__	Bacteroides stercorirosoris/oleiciplenus (99)	0	4.98e-05	0	0	0	GCAGTGAGGAATATTGGTCAATGGACGAGAGTCTGAACCAGCCAAGTAGCGTGAAGGATGACTGCCCTATGGGTTGTAAACTTCTTTTATATGGGAATAAAGTGCAGTATGTATACTGTTTTGTATGTACCATATGAATAAGGATCGGCTAACTCCGTGCCAGCAGCCGCGGTAATACGGAGGATCCGAGCGTTATCCGGATTTATTGGGTTTAAAGGGAGCGTAGGCGGAAGCTTAAGTCAGTTGTGAAAGTTTGCGGCTCAACCGTAAAATTGCAGTTGATACTGGGTTTCTTGAGTGCAGTAGAGGTAGGCGGAATTCGTGGTGTAGCGGTGAAATGCTTAGATATCACGAAGAACTCCGATTGCGAAGGCAGCTTACTGGACTGTAACTGACGCT…
k__Bacteria, p__Firmicutes, c__Clostridia, o__Clostridiales, f__Lachnospiraceae, g__, s__	Bacteroides stercorirosoris/oleiciplenus/rodentium (86)	0	0	0	0	0	CCTACGGGTGGCAGCAGTGAGGAATATTGGTCAATGGACGAGAGTCTGAACCAGCCAAGTAGCGTGAAGGATGACTGCCCTATGGGTTGTAAACTTCTTTTATATGGGAATAAAGTGCAGTATGTATACTGTTTTGTATGTACCATATGAATAAGGATCGGCTAACTCCGTGCCAGCAGCCGCGGTAATACGTAGGGGGCAAGCGTTATCCGGAATTATTGGGCGTAAAGAGTGCGTAGGTGGTTACCTAAGCAGGGGGTGAAAGGCACTGGCTTAACCAATGTCAGCCCCCTGAACTGGGTACCTTGAGTGCAGGAGAGGAAAGCGGAATTCCTAGTGTAGCGGTGAAATGCGTAGATATTAGGAGGAACACCAGTGGCGAAGGCGGCTTTCTGGACT…
N/A	Bacteroides stercorirosoris/rodentium (84)	0	0	0	0	0	CCTACGGGAGGCAGCAGTGAGGAATATTGGTCAATGGACGAGAGTCTGAACCAGCCAAGTAGCGTGAAGGATGACTGCCCTATGGGTTGTAAACTTCTTTTATATGGGAATAAAGTGCAGTATGTATACTGTTTTGTATGTACCATATGAATAAGGATCGGCTAACTCCGTGCCAGCAGCCGCGGTAATACGAAGGGGGCAAGCGTTGTTCGGAATTACTGGGCGTAAAGGGTGTGTAGGCGGATTTGTAAGATAGTGGTGAAATACCTGAGCTCAACTTAGGAATTGCCATTATAACTATAGATCTGGAGTGACAGAGAGGATATTGGAATACCCAGTGTAGAGGTGAAATTCGTAGATATTGGGTAGAACACCAGTGGCGAAGGCGAGTATCTGGCT…
k__Bacteria, p__Bacteroidetes, c__Bacteroidia, o__Bacteroidales, f__Bacteroidaceae, g__Bacteroides, s__	Bacteroides stercoris (100)	0	0.00123	0.00296	0.00407	0.01	CCTACGGGAGGCAGCAGTGAGGAATATTGGTCAATGGACGAGAGTCTGAACCAGCCAAGTAGCGTGAAGGATGACTGCCCTATGGGTTGTAAACTTCTTTTATACGGGAATAAAGTGAGCCACGTGTGGCTTTTTGTATGTACCGTATGAATAAGGATCGGCTAACTCCGTGCCAGCAGCCGCGGTAATACGGAGGATCCGAGCGTTATCCGGATTTATTGGGTTTAAAGGGAGCGTAGGCGGGTTGTTAAGTCAGTTGTGAAAGTTTGCGGCTCAACCGTAAAATTGCAGTTGATACTGGCGACCTTGAGTGCAACAGAGGTAGGCGGAATTCGTGGTGTAGCGGTGAAATGCTTAGATATCACGAAGAACTCCGATTGCGAAGGCAGCTTACTGGAT…
k__Bacteria, p__Bacteroidetes, c__Bacteroidia, o__Bacteroidales, f__Bacteroidaceae, g__Bacteroides, s__	Bacteroides stercoris (98)	0	0.000237	0	0.000114	0.000156	CCTACGGGAGGCAGCAGTGAGGAATATTGGTCAATGGACGAGAGTCTGAACCAGCCAAGTAGCGTGAAGGATGAAGGTTCTATGGATTGTAAACTTCTTTTATACGGGAATAAACGAATCCACGTGTGGATTTTTGCATGTACCGTATGAATAAGGATCGGCTAACTCCGTGCCAGCAGCCGCGGTAATACGGAGGATCCGAGCGTTATCCGGATTTATTGGGTTTAAAGGGAGCGTAGGCGGGTTGTTAAGTCAGTTGTGAAAGTTTGCGGCTCAACCGTAAAATTGCAGTTGATACTGGCGACCTTGAGTGCAACAGAGGTAGGCGGAATTCGTGGTGTAGCGGTGAAATGCTTAGATATCACGAAGAACTCCGATTGCGAAGGCAGCTTACTGGAT…
k__Bacteria, p__Bacteroidetes, c__Bacteroidia, o__Bacteroidales, f__Bacteroidaceae, g__Bacteroides, s__	Bacteroides stercoris (99)	0	0.00121	0.00112	0	0.00846	CCTACGGGAGGCAGCAGTGAGGAATATTGGTCAATGGACGAGAGTCTGAACCAGCCAAGTAGCGTGAAGGATGACTGCCCTATGGGTTGTAAACTTCTTTTATACGGGAATAAAGTTAGCCACGTGTGGTTTTTTGTATGTACCGTATGAATAAGGATCGGCTAACTCCGTGCCAGCAGCCGCGGTAATACGGAGGATCCGAGCGTTATCCGGATTTATTGGGTTTAAAGGGAGCGTAGGCGGGTTGTTAAGTCAGTTGTGAAAGTTTGCGGCTCAACCGTAAAATTGCAGTTGATACTGGCGACCTTGAGTGCAACAGAGGTAGGCGGAATTCGTGGTGTAGCGGTGAAATGCTTAGATATCACGAAGAACTCCGATTGCGAAGGCAGCTTACTGGAT…
k__Bacteria, p__Bacteroidetes, c__Bacteroidia, o__Bacteroidales, f__Bacteroidaceae, g__Bacteroides, s__	Bacteroides stercoris (99)	0	0.04	0.000365	0.00599	0.03	CCTACGGGAGGCAGCAGTGAGGAATATTGGTCAATGGACGAGAGTCTGAACCAGCCAAGTAGCGTGAAGGATGACTGCCCTATGGGTTGTAAACTTCTTTTATACGGGAATAAAGTTAGCCACGTGTGGCTTTTTGTATGTACCGTATGAATAAGGATCGGCTAACTCCGTGCCAGCAGCCGCGGTAATACGGAGGATCCGAGCGTTATCCGGATTTATTGGGTTTAAAGGGAGCGTAGGCGGGTTGTTAAGTCAGTTGTGAAAGTTTGCGGCTCAACCGTAAAATTGCAGTTGATACTGGCGACCTTGAGTGCAACAGAGGTAGGCGGAATTCGTGGTGTAGCGGTGAAATGCTTAGATATCACGAAGAACTCCGATTGCGAAGGCAGCTTACTGGAT…
k__Bacteria, p__Firmicutes, c__Clostridia, o__Clostridiales, f__, g__, s__	Bacteroides stercoris (99)	3.06e-05	0.000112	0.000389	0	0	CCTACGGGAGGCAGCAGTGGGGAATATTGCACAATGGGGGAAACCCTGATGCAGCAACGCCGCGTGAAGGAAGACGGTTTTCGGATTGTAAACTTCTATCAATAGGGACGAAGAAAGTGACGGTACCTAAATAAGAAGCCCCGGCTAACTACGTGCCAGCAGCCGCGGTAATACGTAGGGGGCAAGCGTTATCCGGAATTACTGGGTGTAAAGGGTGAGTAGGCGGCATGACAAGTAAGATGTGAAAGCCCGTGGCTTAACCACGGGATTGCATTTTAAACTGTTGAGCTAGAGTACAGGAGAGGAAAGCGGAATTCCCAGTGTAGCGGTGAAATGCGTAGATATTGGGAAGAACACCAGTGGCGAAGGCGGCTTTCTGGACTGAAACTGACGCTGAGG…
k__Bacteria, p__Bacteroidetes, c__Bacteroidia, o__Bacteroidales, f__Bacteroidaceae, g__Bacteroides, s__	Bacteroides stercoris (99)	0	0.000361	0.000122	9.93e-05	0.000635	CAGCAGTGAGGAATATTGGTCAATGGACGAGAGTCTGAACCAGCCAAGTAGCGTGAAGGATGACTGCCCTATGGGTTGTAAACTTCTTTTATACGGGAATAAAGTTAGCCACGTGTGGTTTTTTGTATGTACCGTATGAATAAGGATCGGCTAACTCCGTGCCAGCAGCCGCGGTAATACGGAGGATCCGAGCGTTATCCGGATTTATTGGGTTTAAAGGGAGCGTAGGCGGGTTGTTAAGTCAGTTGTGAAAGTTTGCGGCTCAACCGTAAAATTGCAGTTGATACTGGCGACCTTGAGTGCAACAGAGGTAGGCGGAATTCGTGGTGTAGCGGTGAAATGCTTAGATATCACGAAGAACTCCGATTGCGAAGGCAGCTTACTGGATTGTAACTGACG…
k__Bacteria, p__Bacteroidetes, c__Bacteroidia, o__Bacteroidales, f__Bacteroidaceae, g__Bacteroides, s__caccae	Bacteroides stercoris (99)	0	0.000137	0	0.000114	0.000166	CCTACGGGAGGCAGCAGTGAGGAATATTGGTCAATGGACGCGAGTCTGAACCAGCCAAGTAGCGTGAAGGATGACTGCCCTATGGGTTGTAAACTTCTTTTATATGGGAATAAAGTGGTCCACGTGTGGATTTTTGTATGTACCATATGAATAAGGATCGGCTAACTCCGTGCCAGCAGCCGCGGTAATACGGAGGATCCGAGCGTTATCCGGATTTATTGGGTTTAAAGGGAGCGTAGGCGGGTTGTTAAGTCAGTTGTGAAAGTTTGCGGCTCAACCGTAAAATTGCAGTTGATACTGGCGACCTTGAGTGCAACAGAGGTAGGCGGAATTCGTGGTGTAGCGGTGAAATGCTTAGATATCACGAAGAACTCCGATTGCGAAGGCAGCTTACTGGAT…
k__Bacteria, p__Bacteroidetes, c__Bacteroidia, o__Bacteroidales, f__Bacteroidaceae, g__Bacteroides, s__	Bacteroides stercoris (99)	0	0	0	2.84e-05	7.81e-05	CCTACGGGAGGCAGCAGTGAGGAATATTGGTCAATGGACGAGAGTCTGAACCAGCCAAGTAGCGTGAAGGATGACTGCCCTATGGGTTGTAAACTTCTTTTATACGGGAATAAAGTGAGCCACGTGTGGCTTTTTGTATGTACCGTATGAATAAGGATCGGCTAACTCCGTGCCAGCAGCCGCGGTAATACGGAGGATCCGAGCGTTATCCGGATTTATTGGGTTTAAAGGGAGCGTAGGCGGGTTGTTAAGTCAGTTGTGAAAGTTTGCGGCTCAACCGTAAAATTGCAGTTGATACTGGCGACCTTGAGTGCAACAGAGGTAGGCGGAATTCGTGGTGTAGCGGTGAAATGCTTAGATATCACGAAGAACTCCGATTGCGAAGGCAGCTCACTAGAC…
k__Bacteria, p__Bacteroidetes, c__Bacteroidia, o__Bacteroidales, f__Bacteroidaceae, g__Bacteroides, s__	Bacteroides stercoris (99)	0	0	0	0	0	CCTACGGGAGGCAGCAGTGAGGAATATTGGTCAATGGACGAGAGTCTGAACCAGCCAAGTAGCGTGAAGGATGACTGCCCTATGGGTTGTAAACTTCTTTTATACGGGAATAAAGTGAGCCACGTGTGGCTTTTTGTATGTACCGTACGAATAAGGATCGGCTAACTCCGTGCCAGCAGCCGCGGTAATACGGAGGATCCGAGCGTTATCCGGATTTATTGGGTTTAAAGGGAGCGTAGGCGGGTTGTTAAGTCAGTTGTGAAAGTTTGCGGCTCAACCGTAAAATTGCAGTTGATACTGGCGACCTTGAGTGCAACAGAGGTAGGCGGAATTCGTGGTGTAGCGGTGAAATGCTTAGATATCACGAAGAACTCCGATTGCGAAGGCAGCTTACTGGAT…
k__Bacteria, p__Bacteroidetes, c__Bacteroidia, o__Bacteroidales, f__Bacteroidaceae, g__Bacteroides, s__	Bacteroides stercoris (99)	0	0	0	0	0	CCTACGGGAGGCAGCAGTGAGGAATATTGGTCAATGGGCGCAGGCCTGAACCAGCCAAGTAGCGTGAAGGATGACTGCCCTATGGGTTGTAAACTTCTTTTATACGGGAATAAAGTGAGCCACGTGTGGCTTTTTGTATGTACCGTATGAATAAGGATCGGCTAACTCCGTGCCAGCAGCCGCGGTAATACGGAGGATCCGAGCGTTATCCGGATTTATTGGGTTTAAAGGGAGCGTAGGCGGGTTGTTAAGTCAGTTGTGAAAGTTTGCGGCTCAACCGTAAAATTGCAGTTGATACTGGCGACCTTGAGTGCAACAGAGGTAGGCGGAATTCGTGGTGTAGCGGTGAAATGCTTAGATATCACGAAGAACTCCGATTGCGAAGGCAGCTTACTGGAT…
k__Bacteria, p__Bacteroidetes, c__Bacteroidia, o__Bacteroidales, f__Bacteroidaceae, g__Bacteroides, s__	Bacteroides stercoris (99)	0	0	0	0	9.77e-06	CCTACGGGAGGCAGCAGTGAGGAATATTGGTCAATGGACGAGAGTCTGAACCAGCCAAGTAGCGTGAAGGATGACTGCCCTATGGGTTGTAAACTTCTTTTATACGGGAATAAAGTTAGCCACGTGTGGTTTTTTGTATGTACCGTATGAATAAGGATCGGCTAACTCCGTGCCAGCAGCCGCGGTAATACGGAGGATCCGAGCGTTATCCGGATTTATTGGGTTTAAAGGGAGCGTAGGCGGATTGTTAAGTCAGTTGTGAAAGTTTGCGGCTCAACCGTAAAATTGCAGTTGATACTGGCTACCTTGAGTGCAACAGAGGTAGGCGGAATTCGTGGTGTAGCGGTGAAATGCTTAGATATCACGAAGAACTCCGATTGCGAAGGCAGCTTACTGGAT…
k__Bacteria, p__Firmicutes, c__Clostridia, o__Clostridiales, f__Lachnospiraceae, g__Blautia, s__	Bacteroides stercoris (99)	0	0	0	0	0	CCTACGGGAGGCAGCAGTGGGGAATATTGCACAATGGGGGAAACCCTGATGCAGCGACGCCGCGTGAAGGAAGAAGTATCTCGGTATGTAAACTTCTATCAGCAGGGAAGATAATGACGGTACCTGACTAAGAAGCCCCGGCTAACTACGTGCCAGCAGCCGCGGTAATACGTAGGGGGCAAGCGTTATCCGGATTTACTGGGTGTAAAGGGAGCGTAGACGGCGCAGCAAGTCTGATGTGAAAGGCAGGGGCTTAACCCCTGGACTGCATTGGAAACTGCTGTGCTTGAGTGCCGGAGGGGTAAGCGGAATTCCTAGTGTAGCGGTGAAATGCGTAGATATTAGGAAGAACACCAGTGGCGAAGGCGGCTTACTGGACGGTAACTGACGTTGAGGCTC…
k__Bacteria, p__Firmicutes, c__Clostridia, o__Clostridiales, f__Clostridiaceae, g__02d06, s__	Bacteroides stercoris (99)	0	0	0	0	0	CCTACGGGAGGCAGCAGTGGGGAATATTGCACAATGGGGGAAGCCCTGATGCAGCAACGCCGCGTGAGTGATGACGGCCTTCGGGTTGTAAAGCTCTGTCTTCAGGGACGATAATGACGGTACCTGAGGAGGAAGCCACGGCTAACTACGTGCCAGCAGCCGCGGTAATACGTAGGTGGCGAGCGTTGTCCGGATTTACTGGGTGTAAAGGGAGCGTAGACGGAGTGGCAAGTCTGATGTGAAAACCCGGGGCTCAACCCCGGGACTGCATTGGAAACTGTCAATCTAGAGTACCGGAGAGGTAAGCGGAATTCCTAGTGTAGCGGTGAAACGCGTAGATATTAGGAGGAACACCAGTGGCGAAGGCGGCTTACTGGACGGTAACTGACGTTGAGGCTC…
k__Bacteria, p__Firmicutes, c__Clostridia, o__Clostridiales, f__Clostridiaceae, g__Clostridium, s__	Bacteroides stercoris (99)	1.22e-05	0	0	0	0	CCTACGGGAGGCAGCAGTGGGGAATATTGGGCAATGGGCGCAAGCCTGACCCAGCAATGCCGCGTGAAGGACGAAGGTCTTCGGATTGTAAACTTCTTTGATCAGGGACGAAAGAAATGACGGTACCTGAAGAACAAGCCACGGCTAACTACGTGCCAGCAGCCGCGGTAATACGTAGGTGGCAAGCGTTATCCGGATTTACTGGGTGTAAAGGGCGTGTAGGCGGATTCTCAAGTTGGATGTGAAACCCCTTGGCTAAACTAAGGGCTTGCATTCAAAACTGAGGACCTTGAGTATCAGAGGGGAAAGTGGAATTCCTGGTGGAGCGGTAAAATGCGTAGAGATCAGGAGGAACACCGGTGGCGAAGGCGACTTTCTGGCTGATAACTGACGCTGAGG…
k__Bacteria, p__Bacteroidetes, c__Bacteroidia, o__Bacteroidales, f__Bacteroidaceae, g__Bacteroides, s__	Bacteroides thetaiotaomicron (100)	0.00227	0.00619	0.000146	0.00112	0.00999	CCTACGGGAGGCAGCAGTGAGGAATATTGGTCAATGGGCGCAGGCCTGAACCAGCCAAGTAGCGTGAAGGATGACTGCCCTATGGGTTGTAAACTTCTTTTATATGGGAATAAAGTTTTCCACGTGTGGAATTTTGTATGTACCATATGAATAAGGATCGGCTAACTCCGTGCCAGCAGCCGCGGTAATACGGAGGATCCGAGCGTTATCCGGATTTATTGGGTTTAAAGGGAGCGTAGGTGGACAGTTAAGTCAGTTGTGAAAGTTTGCGGCTCAACCGTAAAATTGCAGTTGATACTGGCTGTCTTGAGTACAGTAGAGGTGGGCGGAATTCGTGGTGTAGCGGTGAAATGCTTAGATATCACGAAGAACTCCGATTGCGAAGGCAGCTCACTGGAC…
k__Bacteria, p__Bacteroidetes, c__Bacteroidia, o__Bacteroidales, f__Bacteroidaceae, g__Bacteroides,	Bacteroides thetaiotaomicron (88)	1.22e-05	0	0	0	0	CCTACGGGTGGCAGCAGTGAGGAATATTGGTCAATGGGCGCAGGCCTGAACCAGCCAAGTAGCGTGAAGGATGACTGCCCTATGGGTTGTAAACTTCTTTTATATGGGAATAAAGTTTTCCACGTGTGGAATTTTGTATGTACCATATGAATAAGGATCGGCTAACTCCGTGCCAGCAGCCGCGGTAATACGGAGGATCCGAGCGTTATCCGGATTTATTGGGTGTAAAGGGTGAGTAGGCGGGCTGACAAGTCAGATGTGAAATGTTCAGGCTTAACCTGAGAACTGCATTTGAAACTGCCAGTCTTGAGAGTCGGAGGGGTAATCGGAATTCCCGGTGTAGCGGTGAAATGCGTAGAGATCGGGAGGAACACCAGTGGCGAAGGCGGATTACTGGAC…
k__Bacteria, p__Bacteroidetes, c__Bacteroidia, o__Bacteroidales, f__Bacteroidaceae, g__Bacteroides, s__	Bacteroides thetaiotaomicron (98)	6.12e-06	6.23e-05	0	5.68e-05	0.000107	CCTACGGGAGGCAGCAGTGAGGAATATTGGTCAATGGGCGCAGGCCTGAACCAGCCAAGTAGCGTGAAGGATGACTGCCCTATGGGTTGTAAACTTCTTTTATATGGGAATAAAGTTTTCCACGTGTGGAATTTTGTATGTACCATATGAATAAGGATCGGCTAACTCCGTGCCAGCAGCCGCGGTAATACGGAGGATCCGAGCGTTATCCGGATTTATTGGGTTTAAAGGGAGCGTAGGTGGACAGTTAAGTCAGTTGTGAAAGTTTGCGGCTCAACCGTAAAATTGCAGTTGATACTGGCTGTCTTGAGTACAGTAGAGGTGGGCGGAATTCGTGGTGTAGCGGTGAAATGCTTAGATATCACGAAGAACTCCGATTGCGAAGGCAGCCTGCTAAGC…
k__Bacteria, p__Bacteroidetes, c__Bacteroidia, o__Bacteroidales, f__Bacteroidaceae, g__Bacteroides,	Bacteroides thetaiotaomicron (99)	6.12e-06	6.23e-05	0	0	2.93e-05	CTGCAGTGAGGAATATTGGTCAATGGGCGCAGGCCTGAACCAGCCAAGTAGCGTGAAGGATGACTGCCCTATGGGTTGTAAACTTCTTTTATATGGGAATAAAGTTTTCCACGTGTGGAATTTTGTATGTACCATATGAATAAGGATCGGCTAACTCCGTGCCAGCAGCCGCGGTAATACGGAGGATCCGAGCGTTATCCGGATTTATTGGGTTTAAAGGGAGCGTAGGTGGACAGTTAAGTCAGTTGTGAAAGTTTGCGGCTCAACCGTAAAATTGCAGTTGATACGGGCTGTCTTGAGTACAGTAGAGGTGGGCGGAATTCGTGGTGTAGCGGTGAAATGCTTAGATATCACGAAGAACTCCGATTGCGAAGGCAGCTCACTGGACTGCAACTGACA…
k__Bacteria, p__Bacteroidetes, c__Bacteroidia, o__Bacteroidales, f__Bacteroidaceae, g__Bacteroides, s__	Bacteroides thetaiotaomicron/faecichinchillae (99)	0	0	0	0	0	CCTACGGGAGGCAGCAGTGAGGAATATTGGTCAATGGGCGCAGGCCTGAACCAGCCAAGTAGCGTGAAGGATGACTGCCCTATGGGTCGTAAACTTCTTTTATATGGGAATAAAGTTTTCCACGTGTGGAATTTTGTATGTACCATATGAATAAGGATCGGCTAACTCCGTGCCAGCAGCCGCGGTAATACGGAGGATCCGAGCGTTATCCGGATTTATTGGGTTTAAAGGGAGCGTAGGTGGACAGTTAAGTCAGTTGTGAAAGTTTGCGGCTCAACCGTAAAATTGCAGTTGATACTGGCTGTCTTGAGTACAGTAGAGGTGGGCGGAATTCGTGGTGTAGCGGTGAAATGCTTAGATATCACGAAGAACTCCGATTGCGAAGGCAGCTCACTGGAC…
k__Bacteria, p__Bacteroidetes, c__Bacteroidia, o__Bacteroidales, f__Bacteroidaceae, g__Bacteroides, s__ovatus	Bacteroides thetaiotaomicron/faecichinchillae/ovatus (98)	6.12e-06	0	0	4.26e-05	0	CCTACGGGAGGCAGCAGTGAGGAATATTGGTCAATGGGCGAGAGCCTGAACCAGCCAAGTAGCGTGAAGGATGAAGGCTCTATGGGACGTAAACTTCTTTTATATGGGAATAAAGTTTTCCACGTGTGGAATTTTGTATGTACCATATGAATAAGGATCGGCTAACTCCGTGCCAGCAGCCGCGGTAATACGGAGGATCCGAGCGTTATCCGGATTTATTGGGTTTAAAGGGAGCGTAGGTGGACAGTTAAGTCAGTTGTGAAAGTTTGCGGCTCAACCGTAAAATTGCAGTTGATACTGGCTGTCTTGAGTACAGTAGAGGTGGGCGGAATTCGTGGTGTAGCGGTGAAATGCTTAGATATCACGAAGAACTCCGATTGCGAAGGCAGCTCACTGGAC…
k__Bacteria, p__Firmicutes, c__Clostridia, o__Clostridiales, f__, g__, s__	Bacteroides thetaiotaomicron/faecichinchinallae (99)	0	0	0	2.84e-05	0	CCTACGGGAGGCAGCAGTGGGGAATATTGGGCAATGGAGGAAACTCTGACCCAGCAACGCCGCGTGGAGGAAGAAGGTTTTCGGATCGTAAACTCCTGTCCTTGGAGACGAGTAGAAGACGGTATCCAAGGAGGAAGCCCCGGCTAACTACGTGCCAGCAGCCGCGGTAATACGTAGGGGGCAAGCGTTGTCCGGAATAATTGGGCGTAAAGGGCGCGTAGGCGGCTCGGTAAGTCTGGAGTGAAAGTCCTGCTTTTAAGGTGGGAATTGCTTTGGATACTGTCGGGCTTGAGTGCAGGAGAGGTTAGTGGAATTCCCAGTGTAGCGGTGAAATGCGTAGATATTAGGAGGAACACCAGTGGCGAAGGCGGCTTACTGGACAGTAACTGACGTTGAGGC…
k__Bacteria, p__Bacteroidetes, c__Bacteroidia, o__Bacteroidales, f__Bacteroidaceae, g__Bacteroides, s__	Bacteroides thetaiotaomicron/faecis (99)	0	0.00743	0	0.0022	0	CCTACGGGAGGCAGCAGTGAGGAATATTGGTCAATGGACGCGAGTCTGAACCAGCCAAGTAGCGTGAAGGATGACTGCCCTATGGGTTGTAAACTTCTTTTATATGGGAATAAAGTTTTCCACGTGTGGAATTTTGTATGTACCATATGAATAAGGATCGGCTAACTCCGTGCCAGCAGCCGCGGTAATACGGAGGATCCGAGCGTTATCCGGATTTATTGGGTTTAAAGGGAGCGTAGGTGGACAGTTAAGTCAGTTGTGAAAGTTTGCGGCTCAACCGTAAAATTGCAGTTGATACTGGCTGTCTTGAGTACAGTAGAGGTGGGCGGAATTCGTGGTGTAGCGGTGAAATGCTTAGATATCACGAAGAACTCCGATTGCGAAGGCAGCTCACTGGAC…
k__Bacteria, p__Verrucomicrobia, c__Opitutae, o__[Cerasicoccales], f__[Cerasicoccaceae], g__, s__	Bacteroides thetaiotaomicron/faecis (99)	6.12e-06	0	0	0	0	CCTACGGGTGGCAGCAGTTTCGAATCATTCACAATGGGGGCAACCCTGATGGTGCGACGTCGCGTGAGGGATGAAGGTCCTAGGATTGTAAACCTCTGTCACATGGGACTAACCGTAAGGTTCATAGCCTTACCTGAATTAACCATGAGAGGAAGCAGTGGCTAACTCCGTGCCAGCAGCCGCGGTAATACGGAGACTGCGAGCGTTACTCGGATTCACTGGGCGTAAAGGGAGCGCAGGCGGATTAGTGTGTTAGGTGTGAAATACCGGGGCTTAACTTCGGTGCTGCGCCTAAAACTATTAATCTAGAGACTTGGAGGGGTAAGCGGAATTTGTGGAGTAGCGGTAAAATGCGTAGATATCACAGGGAACACCGATGGCGAAGGCAGCTTACTGGAC…
k__Bacteria, p__Bacteroidetes, c__Bacteroidia, o__Bacteroidales, f__Bacteroidaceae, g__Bacteroides, s__	Bacteroides thetaiotaomicron/ovatus/vulgatus (95)	0	0	0	0	0	CCTACGGGAGGCAGCAGTGAGGAATATTGGTCAATGGGCGCAGGCCTGAACCAGCCAAGTAGCGTGAAGGATGAAGGCTCTATGGGTCGTAAACTTCTTTTATATGGGAATAAAGTTTTCCACGTGTGGAATTTTGTATGTACCATATGAATAAGGATCGGCTAACTCCGTGCCAGCAGCCGCGGTAATACGGAGGATCCGAGCGTTATCCGGATTTATTGGGTTTAAAGGGAGCGTAGATGGATGTTTAAGTCAGTTGTGAAAGTTTGCGGCTCAACCGTAAAATTGCAGTTGATACTGGATATCTTGAGTGCAGTTGAGGCAGGCGGAATTCGTGGTGTAGCGGTGAAATGCTTAGATATCACGAAGAACTCCGATTGCGAAGGCAGCCTGCTAAGC…
k__Bacteria, p__Bacteroidetes, c__Bacteroidia, o__Bacteroidales, f__Bacteroidaceae, g__Bacteroides, s__uniformis	Bacteroides thetaiotaomicron/uniformis (97)	0.00022	0.000324	0	0.00017	2.93e-05	CCTACGGGAGGCAGCAGTGAGGAATATTGGTCAATGGGCGCAGGCCTGAACCAGCCAAGTAGCGTGAAGGATGACTGCCCTATGGGTTGTAAACTTCTTTTATATGGGAATAAAGTTTTCCACGTGTGGAATTTTGTATGTACCATATGAATAAGGATCGGCTAACTCCGTGCCAGCAGCCGCGGTAATACGGAGGATCCGAGCGTTATCTGGATTTATTGGGTTTAAAGGGAGCGTAGGCGGACGCTTAAGTCAGTTGTGAAAGTTTGCGGCTCAACCGTAAAATTGCAGTTGATACTGGGTGTCTTGAGTACAGTAGAGGCAGGCGGAATTCGTGGTGTAGCGGTGAAATGCTTAGATATCACGAAGAACTCCGATTGCGAAGGCAGCCTGCTGGAC…
k__Bacteria, p__Bacteroidetes, c__Bacteroidia, o__Bacteroidales, f__Bacteroidaceae, g__Bacteroides, s__	Bacteroides thetaiotaomicron/vulgatus (96)	1.84e-05	0.000312	0	1.42e-05	0.000205	CCTACGGGAGGCAGCAGTGAGGAATATTGGTCAATGGGCGCAGGCCTGAACCAGCCAAGTAGCGTGAAGGATGACTGCCCTATGGGTTGTAAACTTCTTTTATATGGGAATAAAGTTTTCCACGTGTGGAATTTTGTATGTACCATATGAATAAGGATCGGCTAACTCCGTGCCAGCAGCCGCGGTAATACGGAGGATCCGAGCGTTATCCGGATTTATTGGGTTTAAAGGGAGCGTAGATGGATGTTTAAGTCAGTTGTGAAAGTTTGCGGCTCAACCGTAAAATTGCAGTTGATACTGGATATCTTGAGTGCAGTTGAGGCAGGCGGAATTCGTGGTGTAGCGGTGAAATGCTTAGATATCACGAAGAACTCCGATTGCGAAGGCAGCCTGCTAAGC…
k__Bacteria, p__Bacteroidetes, c__Bacteroidia, o__Bacteroidales, f__Bacteroidaceae, g__Bacteroides, s__	Bacteroides timonensis/cellulosilyticus (99)	0	0	0	0	0	CCTACGGGAGGCAGCAGTGAGGAATATTGGTCAATGGGCGCTAGCCTGAACCAGCCAAGTAGCGTGAAGGATGAAGGCCCTATGGGTTGTAAACTTCTTTTATATGGGAATAAAGTGAGCCACGTGTGGCTTTTTGTATGTACCATACGAATAAGGATCGGCTAACTCCGTGCCAGCAGCCGCGGTAATACGGAGGATCCGAGCGTTATCCGGATTTATTGGGTTTAAAGGGAGCGTAGGCGGACTATTAAGTCAGCTGTGAAAGTTTGCGGCTCAACCGTAAAATTGCAGTTGATACTGGTCGTCTTGAGTGCAGTAGAGGTAGGCGGAATTCGTGGTGTAGCGGTGAAATGCTTAGATATCACGAAGAACTCCGATTGCGAAGGCAGCTTACTGGAC…
k__Bacteria, p__Firmicutes, c__Clostridia, o__Clostridiales, f__Lachnospiraceae, g__, s__	Bacteroides unformis/faecis/finegoldii (98)	0	3.74e-05	4.86e-05	0	0	CCTACGGGAGGCAGCAGTGGGGAATATTGCACAATGGGGGAAACCCTGATGCAGCGACGCCGCGTGAGTGAAGAAGTATTTCGGTATGTAAAGCTCTATCAGCAGGGAAGATAATGACGGTACCTGACTAAGAAGCCCCGGCTAACTACGTGCCAGCAGCCGCGGTAATACGTAGGGGGCAAGCGTTATCCGGATTTACTGGGTGTAAAGGGAGCGTAGACGGCAAGGCAAGTCTGATGTGAAAACCCAGGGCTTAACCCTGGGACTGCATTGGAAACTGTCTGGCTCGAGTGCCGGAGAGGTAAGCGGAATTCCTAGTGTAGCGGTGAAATGCGTAGATATTAGGAAGAACACCAGTGGCGAAGGCGGCTTACTGGACGGTAACTGACGTTGAGGCTC…
k__Bacteria, p__Firmicutes, c__Clostridia, o__Clostridiales, f__Lachnospiraceae, g__, s__	Bacteroides uniformis (100)	0	0	0	0	0	CCTACGGGAGGCAGCAGTGGGGAATATTGCACAATGGGGGAAACCCTGATGCAGCGACGCCGCGTGAGCGATGAAGTATTTCGGTATGTAAAGCTCTATCAGCAGGGAAGAAAGTGACGGTACCTGACTAAGAAGCCCCGGCTAACTACGTGCCAGCAGCCGCGGTAATACGTAGGGGGCAAGCGTTATCCGGATTTACTGGGTGTAAAGGGAGCGTAGACGGAAGTGCAAGTCTGAAGTGAAAGCCCGGGGCTCAACCCCGGGACTGCTTTGGAAACTGTATTTCTAGAGTGCTGGAGAGGTAAGTGGAATTCCTAGTGTAGCGGTGAAATGCGTAGATATTAGGAGGAACACCAGTGGCGAAGGCGGCTTACTGGACAGTGACTGACGTTGAGGCTC…
k__Bacteria, p__Firmicutes, c__Clostridia, o__Clostridiales, f__Ruminococcaceae, g__, s__	Bacteroides uniformis (86)	0	0	0	0	0	CCTACGGGAGGCAGCAGTGAGGAATATTGGTCAATGGACGAGAGTCTGAACCAGCCAAGTAGCGTGAAGGATGACTGCCCTATGGGTTGTAAACTTCTTTTATACGGGAATAAAGTGAGGCACGTGTGCCTTTTTGTATGTACCGTATGAATAAGGATCGGCTAACTCCGTGCCAGCAGCCGCGGTAAAACGTAGGGTGCAAGCGTTGTCCGGAATTACTGGGTGTAAAGGGAGCGCAGGCGGACCGGCAAGTTGGAAGTGAAAACTATGGGCTCAACCCATAAATTGCTTTCAAAACTGCTGGCCTTGAGTAGTGCAGAGGTAGGTGGAATTCCCGGTGTAGCGGTGGAATGCGTAGATATCGGGAGGAACACCAGTGGCGAAGGCGACCTACTGGGC…
k__Bacteria, p__Bacteroidetes, c__Bacteroidia, o__Bacteroidales, f__Bacteroidaceae, g__Bacteroides,	Bacteroides uniformis (87)	0	0	0	0	0	CCTACGGGTGGCAGCAGTGAGGAATATTGGTCAATGGACGAGAGTCTGAACCAGCCAAGTAGCGTGAAGGATGACTGCCCTATGGGTTGTAAACTTCTTTTATACGGGAATAAAGTGAGGCACGTGTGCCTTTTTGTATGTACCGTATGAATAAGGATCGGCTAACTCCGTGCCAGCAGCCGCGGTAATACGTAGGGAGCGAGCGTTGTCCGGAATTACTGGGTGTAAAGGGAGTGTAGGCGGAAAGGTAAGTTGAATGTTAAATCTGCGGGCTCAACCCGTAGCTGCGTTCAAAACTATCTTTCTTGAGTGAGGTAGAGGCAGGCGGAATTCCTAGTGTAGCGGTGAAATGCGTAGATATTAGGAGGAACACCAGTGGCGAAGGCGGCCTGCTGGGCC…
k__Bacteria, p__Bacteroidetes, c__Bacteroidia, o__Bacteroidales, , ,	Bacteroides uniformis (88)	9.19e-05	0	0	8.51e-05	0	CCTACGGGAGGCTGCAGTGAGGAATATTGGTCAATGGACGAGAGTCTGAACCAGCCAAGTAGCGTGAAGGATGACTGCCCTATGGGTTGTAAACTTCTTTTATACGGGAATAAAGTGAGGCACGTGTGCCTTTTTGTATGTACCGTATGAATAAGGATCGGCTAACTCCGTGCCAGCAGCCGCGGTAATACGGAGGATCCGAGCGTTATCCGGATTTATTGGGTGTAAAGGGCGTGTAGCCGGGAGGGCAAGTCAGATGTGAAATCCACGGGCTCAACTCGTGAACTGCATTTGAAACTACTCTTCTTGAGTATCGGAGAGGCAATCGGAATTCCTAGTGTAGCGGTGAAATGCGTAGATATTAGGAGGAACACCAGTGGCGAAGGCGGATTGCTGGAC…
k__Bacteria, p__Bacteroidetes, c__Bacteroidia, o__Bacteroidales, f__Bacteroidaceae, g__Bacteroides, s__uniformis	Bacteroides uniformis (88)	0	0	0	0	0	CCTATGGGTGGCTGCAGTGAGGAATATTGGTCAATGGACGAGAGTCTGAACCAGCCAAGTAGCGTGAAGGATGACTGCCCTATGGGTTGTAAACTTCTTTTATACGGGAATAAAGTGAGGCACGTGTGCCTTTTTGTATGTACCGTATGAATAAGGATCGGCTAACTCCGTGCCAGCAGCCGCGGTAATACGGAGGATCCGAGCGTTATCCGGATTTACTGGGTGTAAAGGGAGCGTAGACGGCAAGGCAAGTCTGATGTGAAAACCCAGGGCTTAACCCTGGGACTGCATTGGAAACTGTCTGGCTCGAGTGCCGGAGAGGTAAGCGGAATTCCTAGTGTAGCGGTGAAATGCGTAGATATTAGGAAGAACACCAGTGGCGAAGGCGGCTTACTGGAC…
k__Bacteria, p__Bacteroidetes, c__Bacteroidia, o__Bacteroidales, f__Porphyromonadaceae, g__Parabacteroides, s__	Bacteroides uniformis (88)	0	0	0	0	0	CCTACGGGAGGCAGCAGTGAGGAATATTGGTCAATGGACGAGAGTCTGAACCAGCCAAGTAGCGTGAAGGATGACTGCCCTATGGGTTGTAAACTTCTTTTATACGGGAATAAAGTGAGGCACGTGTGCCTTTTTGTATGTACCGTATGAATAAGGATCGGCTAACTCCGTGCCAGCAGCCGCGGTAATACGGAGGATCCGAGCGTTATCCGGATTTACTGGGTGTAAAGGGTGCGTAGGTGGCAAGGCAAGTCTGAAGTGAAAATCCGGGGCTCAACCCCGGAACTGCTTTGGAAACTGTTTAGCTGGAGTACAGGAGAGGTAAGTGGAATTCCTAGTGTAGCGGTGAAATGCGTAGATATTAGGAGGAACACCAGTGGCGAAGGCGACTTACTGGAC…
k__Bacteria, p__Bacteroidetes, c__Bacteroidia, o__Bacteroidales, , ,	Bacteroides uniformis (89)	0	0	0	0	0	CCTACGGGAGGCAGCAGTGAGGAATATTGGTCAATGGACGAGAGTCTGAACCAGCCAAGTAGCGTGAAGGATGACTGCCCTATGGGTTGTAAACTTCTTTTATACGGGAATAAAGTGAGGCACGTGTGCCTTTTTGTATGTACCGTATGAATAAGGATCGGCTAACTCCGTGCCAGCAGCCGCGGTAATACGGAGGATCCGAGCGTTATCCGGATTTATTGGGTGTAAAGGGAGCGTAGACGGCACAGCAAGTCTGAAGTGAAATCCCCGGGCTCAACCCGGGAACTGCTTTGGAAACTGTTGGGCTGGAGTGCTGGAGAGGCAAGCGGAATTCCTAGTGTAGCGGTGAAATGCGTAGATATTAGGAGGAACACCAGTGGCGAAGGCGGCTTGCTGGAC…
k__Bacteria, p__Bacteroidetes, c__Bacteroidia, o__Bacteroidales, f__Bacteroidaceae, g__Bacteroides, s__	Bacteroides uniformis (89)	0	0	0	0	0	CCTACGGGTGGCAGCAGTGAGGAATATTGGTCAATGGACGAGAGTCTGAACCAGCCAAGTAGCGTGAAGGATGACTGCCCTATGGGTTGTAAACTTCTTTTATACGGGAATAAAGTGAGGCACGTGTGCCTTTTTGTATGTACCGTATGAATAAGGATCGGCTAACTCCGTGCCAGCAGCCGCGGTAATACGGAGGATCCGAGCGTTATCCGGATTTATTGGGTTTAAAGGGCGTGTAGGCGGGATTGCAAGTCAGATGTGAAAACTGGGGGCTCAACCTCCAGCCTGCATTTGAAACTGTAGTTCTTGAGTGTCGGAGAGGCAATCGGAATTCCGTGTGTAGCGGTGAAATGCGTAGATATACGGAGGAACACCAGTGGCGAAGGCGGATTGCTGGAC…
k__Bacteria, p__Firmicutes, c__Clostridia, o__Clostridiales, f__Lachnospiraceae, g__Blautia, s__	Bacteroides uniformis (94)	0	0	0	0	0	CCTACGGGAGGCAGCAGTGGGGAATATTGCACAATGGGGGAAACCCTGATGCAGCGACGCCGCGTGAGTGATGAAGTATCTCGGTATGTAAACTTCTATCAGCAGGGAAGAAAATGACGGTACCTGACTAAGAAGCCCCGGCTAACTACGTGCCAGCAGCCGCGGTAATACGTAGGGGGCAAGCGTTATCCGGATTTACTGGGTGTAAAGGGAGCGTAGACGGATGGACAAGTCTGATGTGAAAGGCTGGGGCTCAACCCCGGGACTGCATTGGAAACTGCCCGTCTTGAGTGCCGGAGAGGTAAGCGGAATTCCTAGTGTAGCGGTGAAATGCGTAGATATTAGGAGGAACACCAGTGGCGAAGGCGGCTTACTGGACGGTAACTGACGTTGAGGCTC…
k__Bacteria, p__Bacteroidetes, c__Bacteroidia, o__Bacteroidales, f__Bacteroidaceae, g__Bacteroides, s__	Bacteroides uniformis (97)	0.000227	0.00108	9.72e-05	0.000213	0.000469	CCTACGGGAGGCAGCAGTGAGGAATATTGGTCAATGGGCGATGGCCTGAACCAGCCAAGTAGCGTGAAGGATGACTGCCCTATGGGTTGTAAACTTCTTTTATACGGGAATAAAGTGAGGCACGTGTGCCTTTTTGTATGTACCGTATGAATAAGGATCGGCTAACTCCGTGCCAGCAGCCGCGGTAATACGGAGGATCCGAGCGTTATCCGGATTTATTGGGTTTAAAGGGAGCGTAGGCGGACGCTTAAGTCAGTTGTGAAAGTTTGCGGCTCAACCGTAAAATTGCAGTTGATACTGGGTGTCTTGAGTACAGTAGAGGCAGGCGGAATTCGTGGTGTAGCGGTGAAATGCTTAGATATCACGAAGAACTCCGATTGCGAAGGCAGCCTGCTAAGC…
k__Bacteria, p__Bacteroidetes, c__Bacteroidia, o__Bacteroidales, , ,	Bacteroides uniformis (97)	0.000104	0.000174	0	0	0	CCTACGGGAGGCAGCAGTGAGGAATATTGGTCAATGGACGAGAGTCTGAACCAGCCAAGTAGCGTGAAGGATGACTGCCCTATGGGTTGTAAACTTCTTTTATACGGGAATAAAGTGAGGCACGTGTGCCTTTTTGTATGTACCGTATGAATAAGGATCGGCTAACTCCGTGCCAGCAGCCGCGGTAATACGGAGGATCCGAGCGTTATCCGGATTTATTGGGTTTAAAGGGAGCGTAGGCGGACGCTTAAGTCAGTTGTGAAAGTTTGCGGCTCAACCGTAAAATTGCAGTTGATACTGGGTGTCTTGAGTACAGTAGAGGCAGGCGGAATTCGTGGTGTAGCGGTGAAATGCGTAGATATTAGGAGGAACACCAGTGGCGAAGGCGGCTTACTGGAC…
k__Bacteria, p__Firmicutes, c__Clostridia, o__Clostridiales, f__Lachnospiraceae, g__Coprococcus, s__	Bacteroides uniformis (97)	0	0	0	0	0	CCTACGGGAGGCAGCAGTGGGGAATATTGCACAATGGGGGAAACCCTGATGCAGCAACGCCGCGTGAGTGAAGAAGTATTTCGGTATGTAAAGCTCTATCAGCAGGGAAGATAATGACGGTACCTGACTAAGAAGCTCCGGCTAAATACGTGCCAGCAGCCGCGGTAATACGTATGGAGCAAGCGTTATCCGGATTTACTGGGTGTAAAGGGTGCGTAGGTGGCAGTGCAAGTCAGATGTGAAAGGCCGGGGCTCAACCCCGGAGCTGCATTTGAAACTGCATAGCTAGAGTACAGGAGAGGCAGGCGGAATTCCTAGTGTAGCGGTGAAATGCGTAGATATTAGGAGGAACACCAGTGGCGAAGGCGGCTTACTGGACTGTAACTGACGTTGAGGCTC…
k__Bacteria, p__Bacteroidetes, c__Bacteroidia, o__Bacteroidales, f__Bacteroidaceae, g__Bacteroides, s__	Bacteroides uniformis (98)	0	3.74e-05	0	0	0	CCTACGGGAGACAGCAGTGAGGAATATTGGTCAATGGGCGCTAGCCTGAACCAGCCAAGTAGCGTGAAGGATGAAGGCTCTATGGGTCGTAAACTTCTTTTATACGGGAATAAAGTGAGGCACGCGTGCCTTTTTGTATGTACCGTATGAATAAGGATCGGCTAACTCCGTGCCAGCAGCCGCGGTAATACGGAGGATCCGAGCGTTATCCGGATTTATTGGGTTTAAAGGGAGCGTAGGCGGACGCTTAAGTCAGTTGTGAAAGTTTGCGGCTCAACCGTAAAATTGCAGTTGATACTGGGTGTCTTGAGTACAGTAGAGGCAGGCGGAATTCGTGGTGTAGCGGTGAAATGCTTAGATATCACGAAGAACTCCGATTGCGAAGGCAGCTTGCTGGAC…
k__Bacteria, p__Bacteroidetes, c__Bacteroidia, o__Bacteroidales, f__Bacteroidaceae, g__Bacteroides, s__uniformis	bacteroides uniformis (98)	0	0	0	0	0	CCTACGGGAGGCAGCAGTGGGGAATTTTGGACAATGGGCGAGAGTCTGAACCAGCCAAGTAGCGTGAAGGATGACTGCCCTATGGGTTGTAAACTTCTTTTATACGGGAATAAAGTGAGGCACGTGTGCCTTTTTGTATGTACCGTATGAATAAGGATCGGCTAACTCCGTGCCAGCAGCCGCGGTAATACGGAGGATCCGAGCGTTATCCGGATTTATTGGGTTTAAAGGGAGCGTAGGCGGACGCTTAAGTCAGTTGTGAAAGTTTGCGGCTCAACCGTAAAATTGCAGTTGATACTGGGTGTCTTGAGTACAGTAGAGGCAGGCGGAATTCGTGGTGTAGCGGTGAAATGCTTAGATATCACGAAGAACTCCGATTGCGAAGGCAGCCTGCTGGAC…
k__Bacteria, p__Bacteroidetes, c__Bacteroidia, o__Bacteroidales, f__Bacteroidaceae, g__Bacteroides, s__uniformis	Bacteroides uniformis (99)	0.00386	0.04	0.000389	0.02	0.01	CCTACGGGAGGCAGCAGTGAGGAATATTGGTCAATGGACGAGAGTCTGAACCAGCCAAGTAGCGTGAAGGATGACTGCCCTATGGGTTGTAAACTTCTTTTATACGGGAATAAAGTGAGGCACGTGTGCCTTTTTGTATGTACCGTATGAATAAGGATCGGCTAACTCCGTGCCAGCAGCCGCGGTAATACGGAGGATCCGAGCGTTATCCGGATTTATTGGGTTTAAAGGGAGCGTAGGCGGACGCTTAAGTCAGTTGTGAAAGTTTGCGGCTCAACCGTAAAATTGCAGTTGATACTGGGTGTCTTGAGTACAGTAGAGGCAGGCGGAATTCGTGGTGTAGCGGTGAAATGCTTAGATATCACGAAGAACTCCGATTGCGAAGGCAGCCTGCTGGAC…
k__Bacteria, p__Bacteroidetes, c__Bacteroidia, o__Bacteroidales, f__Bacteroidaceae, g__Bacteroides, s__uniformis	Bacteroides uniformis (99)	9.8e-05	0.000237	0.000826	0.02	8.79e-05	CCTACGGGAGGCAGCAGTGAGGAATATTGGTCAATGGACGAGAGTCTGAACCAGCCAAGTAGCGTGAAGGATGACTGCCCTATGGGTTGTAAACTTCTTTTATACGGGAATAAAGTGAGGCACGCGTGCCTTTTTGTATGTACCGTATGAATAAGGATCGGCTAACTCCGTGCCAGCAGCCGCGGTAATACGGAGGATCCGAGCGTTATCCGGATTTATTGGGTTTAAAGGGAGCGTAGGCGGACGCTTAAGTCAGTTGTGAAAGTTTGCGGCTCAACCGTAAAATTGCAGTTGATACTGGGTGTCTTGAGTACAGTAGAGGCAGGCGGAATTCGTGGTGTAGCGGTGAAATGCTTAGATATCACGAAGAACTCCGATTGCGAAGGCAGCTTGCTGGAC…
k__Bacteria, p__Bacteroidetes, c__Bacteroidia, o__Bacteroidales, f__Bacteroidaceae, g__Bacteroides, s__uniformis	Bacteroides uniformis (99)	0	0.000137	0.02	0	1.95e-05	CCTACGGGAGGCAGCAGTGAGGAATATTGGTCAATGGACGAGAGTCTGAACCAGCCAAGTAGCGTGAAGGATGACTGCCCTATGGGTTGTAAACTTCTTTTATACGGGAATAAAGTTAGGCACGTGTGCCTTTTTGTATGTACCGTATGAATAAGGATCGGCTAACTCCGTGCCAGCAGCCGCGGTAATACGGAGGATCCGAGCGTTATCCGGATTTATTGGGTTTAAAGGGAGCGTAGGCGGATGCTTAAGTCAGTTGTGAAAGTTTGCGGCTCAACCGTAAAATTGCAGTTGATACTGGGTGTCTTGAGTACAGTAGAGGCAGGCGGAATTCGTGGTGTAGCGGTGAAATGCTTAGATATCACGAAGAACTCCGATTGCGAAGGCAGCTTGCTGGAC…
k__Bacteria, p__Bacteroidetes, c__Bacteroidia, o__Bacteroidales, f__Bacteroidaceae, g__Bacteroides, s__	Bacteroides uniformis (99)	7.96e-05	9.97e-05	0	2.84e-05	3.91e-05	CCTACGGGAGGCAGCAGTGAGGAATATTGGTCAATGGACGAGAGTCTGAACCAGCCAAGTAGCGTGAAGGATGACTGCCCTATGGGTTGTAAACTTCTTTTATACGGGAATAAAGTGAGGCACGTGTGCCTTTTTGTATGTACCGTATGAATAAGGATCGGCTAACTCCGTGCCAGCAGCCGCGGTAATACGGAGGATCCGAGCGTTATCCGGATTTATTGGGTTTAAAGGGAGCGTAGGCGGACGCTTAAGTCAGTTGTGAAAGTTTGCGGCTCAACCGTAAAATTGCAGTTGATACTGGGTGTCTTGAGTACAGTAGAGGCAGGCGGAATTCGTGGTGTAGCGGTGAAATGCTTAGATATCACGAAGAACTCCGATTGCGAAGGCAGCTCACTAGAC…
k__Bacteria, p__Bacteroidetes, c__Bacteroidia, o__Bacteroidales, f__Bacteroidaceae, g__Bacteroides, s__	Bacteroides uniformis (99)	6.12e-06	0.000312	0	1.42e-05	1.95e-05	CCTACGGGAGGCAGCAGTGAGGAATATTGGTCAATGGGCGCAGGCCTGAACCAGCCAAGTAGCATGAAGGATGACTGCCCTATGGGTTGTAAACTTCTTTTATACGGGAATAAAGTGAGGCACGTGTGCCTTTTTGTATGTACCGTATGAATAAGGATCGGCTAACTCCGTGCCAGCAGCCGCGGTAATACGGAGGATCCGAGCGTTATCCGGATTTATTGGGTTTAAAGGGAGCGTAGGCGGACGCTTAAGTCAGTTGTGAAAGTTTGCGGCTCAACCGTAAAATTGCAGTTGATACTGGGTGTCTTGAGTACAGTAGAGGCAGGCGGAATTCGTGGTGTAGCGGTGAAATGCTTAGATATCACGAAGAACTCCGATTGCGAAGGCAGCTTGCTGGAC…
k__Bacteria, p__Bacteroidetes, c__Bacteroidia, o__Bacteroidales, f__Bacteroidaceae, g__Bacteroides, s__uniformis	Bacteroides uniformis (99)	0	0	0	0	1.95e-05	CCTACGGGAGGCAGCAGTGAGGAATATTGGTCAATGGACGAGAGTCTGAACCAGCCAAGTAGCGTGAAGGATGACTGCCCTATGGGTTGTAAACTTCTTTTATACGGGAATAAAGTGAGGCACGTGTGCCTTTTTGTATGTACCGTATGAATAAGGATCGGCTAACTCCGTGCCAGCAGCCGCGGTAATACGGAGGATCCGAGCGTTATCCGGATTTATTGGGTTTAAAGGGAGCGTAGGCGGACGCTTAAGTCAGTTGTGAAAGTTTGCGGCTCAACCGTAAAATTGCAGTTGATACTGGGTGTCTTGAGTACAGTAGAGGCAGGCGGAATTCGTGGTGTAGCGGTGAAATGCTTAGATATCACGAAGAACTCCGATTGCGAAGGCAGCCTGCTGGAC…
k__Bacteria, p__Bacteroidetes, c__Bacteroidia, o__Bacteroidales, f__Bacteroidaceae, g__Bacteroides, s__uniformis	Bacteroides uniformis (99)	6.12e-05	1.25e-05	0	0	0	CCTACGGGAGGCAGCAGTGAGGAATATTGGTCAATGGACGAGAGTCTGAACCAGCCAAGTAGCGTGAAGGATGACTGCCCTATGGGTTGTAAACTTCTTTTATACGGGAATAAAGTGAGGCACGTGTGCCTTTTTGTATGTACCGTATGAATAAGGATCGGCTAACTCCGTGCCAGCAGCCGCGGTAATACGGAGGATCCGAGCGTTATCCGGATTTATTGGGTTTAAAGGGAGCGTAGGCGGACGCTTAAGTCAGTTGTGAAAGTTTGCGGCTCAACCGTAAAATTGCAGTTGATACTGGGTGTCTTGAGTATAGTAGAGGCAGGCGGAATTCGTGGTGTAGCGGTGAAATGCTTAGATATCACGAAGAACTCCGATTGCGAAGGCAGCTTGCTGGAC…
k__Bacteria, p__Bacteroidetes, c__Bacteroidia, o__Bacteroidales, f__Bacteroidaceae, g__Bacteroides, s__eggerthii	Bacteroides uniformis (99)	0	0	0.000219	2.84e-05	0	CCTACGGGAGGCAGCAGTGAGGAATATTGGTCAATGGACGAGAGTCTGAATCAGCCAAGTAGCGTGAAGGATGACTGCCCTATGGGTTGTAAACTTCTTTTATACGGGAATAAAGTTAGGCACGTGTGCCTTTTTGTATGTACCGTATGAATAAGGATCGGCTAACTCCGTGCCAGCAGCCGCGGTAATACGGAGGATCCGAGCGTTATCCGGATTTATTGGGTTTAAAGGGAGCGTAGGCGGATGCTTAAGTCAGTTGTGAAAGTTTGCGGCTCAACCGTAAAATTGCAGTTGATACTGGGTGTCTTGAGTACAGTAGAGGCAGGCGGAATTCGTGGTGTAGCGGTGAAATGCTTAGATATCACGAAGAACTCCGATTGCGAAGGCAGCTTACTGGAC…
k__Bacteria, p__Firmicutes, c__Clostridia, o__Clostridiales, f__Lachnospiraceae, g__Coprococcus, s__	Bacteroides uniformis (99)	0	0	0	0	0	CCTACGGGAGGCAGCAGTGGGGAATATTGCACAATGGAGGAAACTCTGATGCAGCGACGCCGCGTGAAGGATGAAGTATTTCGGTATGTAAACTTCTATCAGCAGGGAAGAAAATGACGGTACCTGACTAAGAAGCCCCGGCTAACTACGTGCCAGCAGCCGCGGTAATACGTAGGGGGCAAGCGTTATCCGGATTTACTGGGTGTAAAGGGAGCGTAGACGGCACGGCAAGCCAGATGTGAAAGCCCGGGGCTCAACCCCGGGACTGCATTTGGAACTGCTGAGCTAGAGTGTCGGAGAGGCAAGTGGAATTCCTAGTGTAGCGGTGAAATGCGTAGATATTAGGAGGAACACCAGTGGCGAAGGCGGCCTGCTGGACTGTTACTGACACTGAGGCAC…
k__Bacteria, p__Bacteroidetes, c__Bacteroidia, o__Bacteroidales, f__Bacteroidaceae, g__Bacteroides, s__	Bacteroides uniformis (99)	0	0	0	0	0	CCTACGGGAGGCAGCAGTGAGGAATATTGGTCAATGGGCGCAGGCCTGAACCAGCCAAGTAGCGTGAAGGATGACTGCCCTATGGGTTGTAAACTTCTTCTATATGGGAATAAAGTGAGCCACGTGTGGCTTTTTGTATGTACCATATGAATAAGGATCGGCTAACTCCGTGCCAGCAGCCGCGGTAATACGGAGGATCCGAGCGTTATCCGGATTTATTGGGTTTAAAGGGAGCGTAGGTGGATTGTTAAGTCAGTTGTGAAAGTTTGCGGCTCAACCGTAAAATTGCAGTTGAAACTGGGAGTCTTGAGTACAGTAGAGGTGGGCGGAATTCGTGGTGTAGCGGTGAAATGCTTAGATATCACGAAGAACTCCGATTGCGAAGGCAGCTCACTAGAC…
k__Bacteria, p__Bacteroidetes, c__Bacteroidia, o__Bacteroidales, f__Bacteroidaceae, g__Bacteroides, s__uniformis	Bacteroides uniformis (99)	0	0	0	0	0	CCTACGGGAGGCAGCAGTGAGGAATATTGGTCAATGGACGAGAGTCTGAACCAGCCAAGTAGCGTGAAGGATGACTGCCCTATGGGTTGTAAACTTCTTTTATACGGGAATAAAGTGAGGCACGTGTGCCTTTTTGTATGTACCGTATGAATAAGGATCGGCTAACTCCGTGCCAGCAGCCGCGGTAATACGGAGGATCTGAGCGTTATCCGGATTTATTGGGTTTAAAGGGAGCGTAGGCGGATGCTTAAGTCAGTTGTGAAAGTTTGCGGCTCAACCGTAAAATTGCAGTTGATACTGGGTGCCTTGAGTACAGTAGAGGTAGGCGGAATTCGTGGTGTAGCGGTGAGATGCTTAGATATCACGAAGAACTCCGATTGCGAAGGCAGCCTGCTGGAC…
k__Bacteria, p__Firmicutes, c__Clostridia, o__Clostridiales, f__Lachnospiraceae, g__Blautia, s__	Bacteroides uniformis (99)	0	0	0	0	0	CCTACGGGAGGCAGCAGTGGGGAATATTGCACAATGGGGGAAACCCTGATGCAGCGACGCCGCGTGAAGGAAGAAGTATCTCGGTATGTAAACTTCTATCAGCAGGGAAGATAGTGACGGTACCTGACTAAGAAGCCCCGGCTAACTACGTGCCAGCAGCCGCGGTAATACGTAGGGGGCAAGCGTTATCCGGATTTACTGGGTGTAAAGGGGGCGTAGACGGTGTGGCAAGTCTGATGTGAAAGGCATGGGCTCAACCTGTGGACTGCATTGGAAACTGTCATACTTGAGTGCCGGAGGGGTAAGCGGAATTCCTAGTGTAGCGGTGAAATGCGTAGATATTAGGAGGAACACCAGTGGCGAAGGCGGCTTACTGGACGGTAACTGACGTTGAGGCTC…
k__Bacteria, p__Firmicutes, c__Clostridia, o__Clostridiales, f__Ruminococcaceae, g__, s__	Bacteroides uniformis (99)	0	0	0	0	0	CCTACGGGAGGCAGCAGTGGGGAATATTGCACAATGGGGGAAACCCTGATGCAGCGACGCCGCGTGAAGGAAGAAGTATCTCGGTATGTAAACTTCTATCAGCAGGGAAGATAGTGACGGTACCTGACTAAGAAGCCCCGGCTAACTACGTGCCAGCAGCCGCGGTAATACGTAGGGGGCAAGCGTTATCCGGATTTACTGGGTGTAAAGGGAGCGTAGACGGACTGGCAAGTCTGATGTGAAAGGCGGGGGCTCAACCCCTGGACTGCATTGGAAACTGTTAGTCTTGAGTGCCGGAGAGGTAAGCGGAATTCCTAGTGTAGCGGTGAAATGCGTAGATATTAGGAGGAACACCAGTGGCGAAGGCGGCCTACTGGGCTTTAACTGACGCTGAGGCAC…
k__Bacteria, p__Bacteroidetes, c__Bacteroidia, o__Bacteroidales, f__Bacteroidaceae, g__Bacteroides, s__uniformis	Bacteroides uniformis (99)	0	0	0	0	0	CCTACGGGAGGCAGCAGTGAGGAATATTGGTCAATGGACGCGAGTCTGAACCAGCCAAGTAGCGTGAAGGATGACTGCCCTATGGGTTGTAAACTTCTTTTATACGGGAATAAAGTGAGGCACGCGTGCCTTTTTGTATGTACCGTATGAATAAGGATCGGCTAACTCCGTGCCAGCAGCCGCGGTAATACGGAGGATCCGAGCGTTATCCGGATTTATTGGGTTTAAAGGGAGCGTAGGCGGACGCTTAAGTCAGTTGTGAAAGTTTGCGGCTCAACCGTAAAATTGCAGTTGATACTGGGTGTCTTGAGTACAGTAGAGGCAGGCGGAATTCGTGGTGTAGCGGTGAAATGCTTAGATATCACGAAGAACTCCGATTGCGAAGGCAGCTTGCTGGAC…
k__Bacteria, p__Bacteroidetes, c__Bacteroidia, o__Bacteroidales, f__Bacteroidaceae, g__Bacteroides, s__uniformis	Bacteroides uniformis (99)	0	0	0	0	0	CCTACGGGAGGCAGCAGTGAGGAATATTGGTCAATGGACGAGAGTCTGAACCAGCCAAGTAGCGTGAAGGATGACTGCCCTATGGGTTGTAAACTTCTTTTATACGGGAATAAAGTGAGGCACGTGTGCCTTTTTGTATGTACCGTATGAATAAGGATCGGCTAACTCCGTGCCAGCAGCCGCGGTAATACGGAGGATCCGAGCGTTATCCGGATTTATTGGGTTTAAAGGGAGCGTAGGCGGACGCTTAAGTCAGTTGTGAAAGTTTGCGGCTCAACCGTAAAATTGCAGTTGATACTGGGTGTCTTGAGTACAGTAGAGGCAGGCGGAATTCGTGGTGTAGCGGTGAAATGCTTAGATATCACGAAGAACTCCGATTGCGAAGGCAGCCTGCTGGAC…
k__Bacteria, p__Firmicutes, c__Clostridia, o__Clostridiales, f__Lachnospiraceae, g__, s__	Bacteroides uniformis (99)	0	0	0	0	0	CCTACGGGAGGCAGCAGTGGGGAATATTGCACAATGGGGGAAACCCTGATGCAGCGACGCCGCGTGAGCGAAGAAGTATTTCGGTATGTAAAGCTCTATCAGCAGGGAAGAAGAATGACGGTACCTGACTAAGAAGCACCGGCTAAATACGTGCCAGCAGCCGCGGTAATACGTATGGTGCAAGCGTTATCCGGATTTACTGGGTGTAAAGGGAGCGCAGGCGGTACGGCAAGTCTGATGTGAAATCCCGGGGCTCAACCCCGGTACTGCATTGGAAACTGTCGGACTAGAGTGTCGGAGGGGTAAGTGGAATTCCTAGTGTAGCGGTGAAATGCGTAGATATTAGGAGGAACACCAGTGGCGAAGGCGGCTTACTGGACGATAACTGACGCTGAGGCT…
k__Bacteria, p__Bacteroidetes, c__Bacteroidia, o__Bacteroidales, f__Bacteroidaceae, g__Bacteroides,	Bacteroides uniformis (99)	0.00239	0.00196	0.000267	0.000454	0.000576	CAGCAGTGAGGAATATTGGTCAATGGACGAGAGTCTGAACCAGCCAAGTAGCGTGAAGGATGACTGCCCTATGGGTTGTAAACTTCTTTTATACGGGAATAAAGTGAGGCACGTGTGCCTTTTTGTATGTACCGTATGAATAAGGATCGGCTAACTCCGTGCCAGCAGCCGCGGTAATACGGAGGATCCGAGCGTTATCCGGATTTATTGGGTTTAAAGGGAGCGTAGGCGGACGCTTAAGTCAGTTGTGAAAGTTTGCGGCTCAACCGTAAAATTGCAGTTGATACTGGGTGTCTTGAGTACAGTAGAGGCAGGCGGAATTCGTGGTGTAGCGGTGAAATGCTTAGATATCACGAAGAACTCCGATTGCGAAGGCAGCCTGCTGGACTGTAACTGACG…
k__Bacteria, p__Bacteroidetes, c__Bacteroidia, o__Bacteroidales, f__Bacteroidaceae, g__Bacteroides, s__uniformis	Bacteroides uniformis/cellulsilyticus (98)	9.19e-05	9.97e-05	0	1.42e-05	7.81e-05	CCTACGGGAGGCAGCAGTGAGGAATATTGGTCAATGGACGAGAGTCTGAACCAGCCAAGTAGCGTGAAGGATGACTGCCCTATGGGTTGCAAACTTCTTTTATATGGGAATAAAGTGAGCCACGTGTGGCTTTTTGTATGTACCATACGAATAAAGATCGGCTAACTCCGTGCCAGCAGCCGCGGTAATACGGAGGATCCGAGCGTTATCCGGATTTATTGGGTTTAAAGGGAGCGTAGGCGGACGCTTAAGTCAGTTGTGAAAGTTTGCGGCTCAACCGTAAAATTGCAGTTGATACTGGGTGTCTTGAGTACAGTAGAGGCAGGCGGAATTCGTGGTGTAGCGGTGAAATGCTTAGATATCACGAAGAACTCCGATTGCGAAGGCAGCCTGCTGGAC…
k__Bacteria, p__Bacteroidetes, c__Bacteroidia, o__Bacteroidales, f__Porphyromonadaceae, g__Parabacteroides, s__	bacteroides uniformis/clarus (89)	1.22e-05	0	0	0	0	CCTACGGGTGGCAGCAGTGAGGAATATTGGTCAATGGACGTGAGTCTGAACCAGCCAAGTAGCGTGAAGGATGACTGCCCTATGGGTTGTAAACTTCTTTTATACGGGAATAAAGTGAGGCACGTGTGCCTTTTTGTATGTACCGTATGAATAAGGATCGGCTAACTCCGTGCCAGCAGCCGCGGTAATACGGAGGATCCGAGCGTTATCCGGATTTACTGGGTGTAAAGGGCGCGTAGGCGGGGATGCAAGTCAGATGTGAAATCTATGGGCTTAACCCATAAACTGCATTTGAAACTGTATCTCTTGAGTGCTGGAGAGGTAGATGGAATTCCTTGTGTAGCGGTGAAATGCGTAGATATAAGGAAGAACACCAGTGGCGAAGGCGATCTACTGGAC…
k__Bacteria, p__Bacteroidetes, c__Bacteroidia, o__Bacteroidales, f__Prevotellaceae, g__Prevotella, s__copri	Bacteroides uniformis/intestinalis/cellulosilyticus (98)	0	0	4.86e-05	0	0	CCTACGGGAGGCAGCAGTGAGGAATATTGGTCAATGGGCGAGAGCCTGAACCAGCCAAGTAGCGTGCAGGAAGACGGCCCTATGGGTTGTAAACTGCTTTTATAAGGGAATAAAGTGAGCCTCGTGAGGCTTTTTGCATGTACCTTATGAATAAGGACCGGCTAATTCCGTGCCAGCAGCCGCGGTAATACGGAAGGTCCGGGCGTTATCCGGATTTATTGGGTTTAAAGGGAGCGTAGGCCGGAGATTAAGCGTGTTGTGAAATGTAGACGCTCAACGTCTGCACTGCAGCGCGAACTGGTTTCCTTGAGTACGCACAAAGTGGGCGGAGTTCGTGGTGTAGCGGTGAAATGCTTAGATATCACGAAGAACTCCGATTGCGAAGGCAGCTCACTGGAG…
k__Bacteria, p__Bacteroidetes, c__Bacteroidia, o__Bacteroidales, f__Porphyromonadaceae, g__Parabacteroides, s__	Bacteroides uniformis/stercoris (87)	0	0	0	0	0	CCTACGGGCGGCAGCAGTGAGGAATATTGGTCAATGGACGAGAGTCTGAACCAGCCAAGTAGCGTGAAGGATGACTGCCCTATGGGTTGTAAACTTCTTTTATACGGGAATAAAGTGAGGCACGTGTGCCTTTTTGTATGTACCGTATGAATAAGGATCGGCTAACTACGTGCCAGCAGCCGCGGTAATACGTAGGGGGCAAGCGTTATCCGGATTTACTGGGTGTAAAGGGTGCGTAGACGGTTAGGCAAGTCAGATGTGAAAGCCCGGGGCTCAACCCCGGGACTGCATTTGAAACTGTTTAACTAGAGTGCAGGAGAGGTAAGTGGAATTCCTAGTGTAGCGGTGAAATGCGTAGATATTAGGAGGAACACCAGTGGCGAAGGCGGCTTACTGGAC…
k__Bacteria, p__Bacteroidetes, c__Bacteroidia, o__Bacteroidales, f__Porphyromonadaceae, g__Parabacteroides, s__	Bacteroides uniformis/stercoris (87)	1.22e-05	0	0	0	0	CCTACGGGAGGCTGCAGTGAGGAATATTGGTCAATGGACGAGAGTCTGAACCAGCCAAGTAGCGTGAAGGATGACTGCCCTATGGGTTGTAAACTTCTTTTATACGGGAATAAAGTGAGGCACGTGTGCCTTTTTGTATGTACCGTATGAATAAGGATCGGCTAACTCCGTGCCAGCAGCCGCGGTAATACGGAGGATCCGAGCGTTATCCGGAATGACTGGGCGTAAAGGGCGCGTAGGCGGCTTTTTAAGTTAGAAGTGGAAGTCCTGCTTTTAAGGTGGGAATTGCTTTTAATACTGGAAGGCTTGAGTGCAGAAGAGGTAAGTGGAATTCCCAGTGTAGCGGTGAAATGCGTAGAGATTGGGAAGAACACCAGTGGCGAAGGCGACTTACTGGGC…
k__Bacteria, p__Bacteroidetes, c__Bacteroidia, o__Bacteroidales, f__Bacteroidaceae, g__Bacteroides, s__	Bacteroides vulgatus (100)	0.00508	0.02	0.02	0.03	0.000566	CCTACGGGAGGCAGCAGTGAGGAATATTGGTCAATGGACGCAAGTCTGAACCAGCCATGCCGCGTGCAGGATGACGGCTCTATGAGTTGTAAACTGCTTTTGTACGAGGGTAAACGCAGATACGTGTATCTGTCTGAAAGTATCGTACGAATAAGGATCGGCTAACTCCGTGCCAGCAGCCGCGGTAATACGGAGGATTCAAGCGTTATCCGGATTTATTGGGTTTAAAGGGTGCGTAGGCGGTTTGATAAGTTAGAGGTGAAATTTCGGGGCTCAACCCTGAACGTGCCTCTAATACTGTTGAGCTAGAGAGTAGTTGCGGTAGGCGGAATGTATGGTGTAGCGGTGAAATGCTTAGAGATCATACAGAACACCGATTGCGAAGGCAGCTTACCAAAC…
k__Bacteria, p__Bacteroidetes, c__Bacteroidia, o__Bacteroidales, f__Bacteroidaceae, g__Bacteroides, s__	Bacteroides vulgatus (100)	0.000269	0.00224	0.00209	0.00155	0.00332	CAGCAGTGAGGAATATTGGTCAATGGGCGAGAGCCTGAACCAGCCAAGTAGCGTGAAGGATGACTGCCCTATGGGTTGTAAACTTCTTTTATAAAGGAATAAAGTCGGGTATGGATACCCGTTTGCATGTACTTTATGAATAAGGATCGGCTAACTCCGTGCCAGCAGCCGCGGTAATACGGAGGATCCGAGCGTTATCCGGATTTATTGGGTTTAAAGGGAGCGTAGATGGATGTTTAAGTCAGTTGTGAAAGTTTGCGGCTCAACCGTAAAATTGCAGTTGATACTGGATATCTTGAGTGCAGTTGAGGCAGGCGGAATTCGTGGTGTAGCGGTGAAATGCTTAGATATCACGAAGAACTCCGATTGCGAAGGCAGCCTGCTAAGCTGCAACTGACA…
k__Bacteria, p__Firmicutes, c__Clostridia, o__Clostridiales, f__, g__, s__	Bacteroides vulgatus (100)	1.22e-05	0	0	0	0	CCTACGGGAGGCAGCAGTGGGGAATATTGGGCAATGGAGGCAACTCTGACCCAGCAACGCCGCGTGAATGAAGAAGGCCTTCGGGTTGTAAAGTTCTTTAATTGGGGACGAAGAAAGTGACGGTACCCAAAGAATAAGCCACGGCTAACTACGTGCCAGCAGCCGCGGTAATACGTAGGTGGCAAGCGTTGTCCGGAATGACTGGGCGTAAAGGGAGCGTAGGCGGCGCAGCAAGTTAGGAGTGAAATCCCAAGGCTTAACCTTGGAACTGCTTTTAAAACTGCTGAGCTTGAGTGATGGAGAGGAAAGCGGAATTCCTAGTGTAGCGGTGGAATGCGTAGATATTAGGAGGAACACCAGAGGCGAAGGCGGCTTTCTGGACATTAACTGACGCTGAGG…
k__Bacteria, p__Bacteroidetes, c__Bacteroidia, o__Bacteroidales, f__Bacteroidaceae, g__Bacteroides, s__	Bacteroides vulgatus (85)	0	0	0	0	0	CCTACGGGGGGCAGCAGTGAGGAATATTGGTCAATGGGCGAGAGCCTGAACCAGCCAAGTAGCGTGAAGGATGACTGCCCTATGGGTTGTAAACTTCTTTTATAAAGGAATAAAGTCGGGTATGGATACCCGTTTGCATGTACTTTATGAATAAGGATCGGCTAACTCCGTGCCAGCAGCCGCGGTAATACGAAGGGGGCAAGCGTTGTTCGGAATTACTGGGCGTAAAGGGAGTGTAGGCGGCCCTGCAAGTCAGGCGTGAAAACCATGGGCTCAACCCGTGGACTGCGTTTGAAACTGTGGGGCTTGAGTGAAGTAGAGGTAGGCGGAATTCCCGGTGTAGCGGTGAAATGCGTAGAGATCGGGAGGAACACCAGTGGCGAAGGCGGCCTACTGGGC…
k__Bacteria, p__Firmicutes, c__Clostridia, o__Clostridiales, f__Lachnospiraceae, g__Blautia, s__	Bacteroides vulgatus (95)	1.22e-05	0	0	0	0	CCTACGGGAGGCAGCAGTGGGGAATATTGCACAATGGGGGAAACCCTGATGCAGCGACGCCGCGTGAAGGAAGAAGTATCTCGGTATGTAAACTTCTATCAGCAGGGAAGATAGTGACGGTACCTGACTAAGAAGCCCCGGCTAACTACGTGCCAGCAGCCGCGGTAATACGTAGGGGGCAAGCGTTATCCGGATTTACTGGGTGTAAAGGGAGCGTAGACGGTGTGGCAAGTCTGATGTGAAAGGCATGGGCTCAACCTGTGGACTGCATTGGAAACTGTCATACTTGAGTGCCGGAGGGGTAAGCGGAATTCCTAGTGTAGCGGTGAAATGCGTAGATATTAGGAGGAACACCAGTGGCGAAGGCGGCTTACTGGACTGTAACTGACACTGAGGCAC…
k__Bacteria, p__Bacteroidetes, c__Bacteroidia, o__Bacteroidales, f__Bacteroidaceae, g__Bacteroides, s__uniformis	Bacteroides vulgatus (96)	6.12e-06	0.000399	0	0.000312	0.02	CCTACGGGAGGCAGCAGTGAGGAATATTGGTCAATGGACGAGAGTCTGAACCAGCCAAGTAGCGTGAAGGATGACTGCCCTATGGGTTGTAAACTTCTTTTATACGGGAATAAAGTGAGGCACGCGTGCCTTTTTGTATGTACCGTATGAATAAGGATCGGCTAACTCCGTGCCAGCAGCCGCGGTAATACGGAGGATCCGAGCGTTATCCGGATTTATTGGGTTTAAAGGGAGCGTAGGCGGACGCTTAAGTCAGTTGTGAAAGTTTGCGGCTCAACCGTAAAATTGCAGTTGATACTGGGTGTCTTGAGTACAGTAGAGGCAGGCGGAATTCGTGGTGTAGCGGTGAAATGCTTAGATATCACGAAGAACTCCGATTGCGAAGGCAGCCTGCTGGAC…
k__Bacteria, p__Bacteroidetes, c__Bacteroidia, o__Bacteroidales, f__Bacteroidaceae, g__Bacteroides, s__	Bacteroides vulgatus (96)	0	0.000361	0	7.09e-05	0.000283	CCTACGGGAGGCAGCAGTGAGGAATATTGGTCAATGGGCGAGAGCCTGAACCAGCCAAGTAGCGTGAAGGATGACTGCCCTATGGGTTGTAAACTTCTTTTATAAAGGAATAAAGTCGGGTATGCATACCCGTTTGCATGTACTTTATGAATAAGGATCGGCTAACTCCGTGCCAGCAGCCGCGGTAATACGGAGGATCCGAGCGTTATCCGGATTTATTGGGTTTAAAGGGAGCGTAGGTGGATTGTTAAGTCAGTTGTGAAAGTTTGCGGCTCAACCGTAAAATTGCAGTTGATACTGGATATCTTGAGTGCAACAGAGGTAGGCGGAATTCGTGGTGTAGCGGTGAAATGCTTAGATATCACGAAGAACTCCGATTGCGAAGGCAGCTTACTGGAT…
k__Bacteria, p__Bacteroidetes, c__Bacteroidia, o__Bacteroidales, f__Bacteroidaceae, g__Bacteroides, s__	Bacteroides vulgatus (96)	0	0	4.86e-05	0	0.000322	CCTACGGGAGGCAGCAGTGAGGAATATTGGTCAATGGGCGGAAGCCTGAACCAGCCAAGTAGCGTGAAGGATGACTGCCCTATGGGTTGTAAACTTCTTTTATAGGGGAATAAAGTGAGCCACGTGTGGCTTTTTGTATGTACCCTATGAATAAGGATCGGCTAACTCCGTGCCAGCAGCCGCGGTAATACGGAGGATCCGAGCGTTATCCGGATTTATTGGGTTTAAAGGGAGCGTAGATGGATGTTTAAGTCAGTTGTGAAAGTTTGCGGCTCAACCGTAAAATTGCAGTTGATACTGGATATCTTGAGTGCAGTTGAGGCAGGCGGAATTCGTGGTGTAGCGGTGAAATGCTTAGATATCACGAAGAACTCCGATTGCGAAGGCAGCCTGCTAAGC…
k__Bacteria, p__Bacteroidetes, c__Bacteroidia, o__Bacteroidales, f__Bacteroidaceae, g__Bacteroides, s__	Bacteroides vulgatus (98)	7.96e-05	0.000336	0.000146	0.000156	0.000254	CCTACGGGAGGCAGCAGTGAGGAATATTGGTCAATGGGCGAGAGCCTGAACCAGCCAAGTAGCGTGAAGGATGACTGCCCTATGGGTTGTAAACTTCTTTTATAAAGGAATAAAGTCGGGTATGGATACCCGTTTGCATGTACTTTATGAATAAGGATCGGCTAACTCCGTGCCAGCAGCCGCGGTAATACGGAGGATCCGAGCGTTATCCGGATTTATTGGGTTTAAAGGGAGCGTAGATGGATGTTTAAGTCAGTTGTGAAAGTTTGCGGCTCAACCGTAAAATTGCAGTTGATACTGGATATCTTGAGTGCAGTTGAGGCAGGCGGAATTCGTGGTGTAGCGGTGAAATGCTTAGATATCACGAAGAACTCCGATTGCGAAGGCAGCTCACTGGAC…
k__Bacteria, p__Firmicutes, c__Clostridia, o__Clostridiales, f__Ruminococcaceae, g__, s__	Bacteroides vulgatus (98)	0	0	0	1.42e-05	0	CCTACGGGAGGCAGCAGTGGGGGATATTGCACAATGGGGGAAACCCTGATGCAGCGACGCCGCGTGAGGGAAGACGGCCTTCGGGTTGTAAACCTCTGTCTTCGGGGACGAATAAATGACGGTACCCGAGGAGGAAGCCACGGCTAACTACGTGCCAGCAGCCGCGGTAATACGTAGGTGGCAAGCGTTGTCCGGAATTACTGGGTGTAAAGGGAGCGTAGGCGGGGAGGCAAGTTGAATGTCTAAACTATCGGCTCAACAGATAGTCGCGTTCAAAACTGCCACTCTTGAGTGCAGTAGAGGTAGGCGGAATTCCTAGTGTAGCGGTGAAATGCGTAGATATTAGGAGGAACACCAGTGGCGAAGGCGGCCTACTGGGCTGTAACTGACGCTGAGGCT…
k__Bacteria, p__Firmicutes, c__Clostridia, o__Clostridiales, f__Ruminococcaceae, g__Oscillospira, s__	Bacteroides vulgatus (99)	0	0	0	2.84e-05	0	CCTACGGGAGGCAGCAGTGGGGAATATTGGGCAATGGGCGCAAGCCTGACCCAGCAACGCCGCGTGAAGGAAGAAGGCTTTCGGGTTGTAAACTTCTTTTCTCAGGGACGAAGAAAGTGACGGTACCTGAGGAATAAGCCACGGCTAACTACGTGCCAGCAGCCGCGGTAATACGTAGGTGGCAAGCGTTATCCGGATTTACTGGGTGTAAAGGGCGTGTAGGCGGGAGTGCAAGTCAGATGTGAAAACCACGGGCTCAACCTGTGGCCTGCATTTGAAACTGTACTTCTTGAGTACTGGAGAGGCAGACGGAATTCCTAGTGTAGCGGTGAAATGCGTAGATATTAGGAGGAACACCAGTGGCGAAGGCGGTCTGCTGGACAGCAACTGACGCTGAGG…
k__Bacteria, p__Firmicutes, c__Clostridia, o__Clostridiales, f__Ruminococcaceae, g__, s__	Bacteroides vulgatus (99)	0	0	0	0	0	CCTACGGGAGGCAGCAGTGGGGAATATTGCACAATGGGGGAAACCCTGATGCAGCGACGCCGCGTGGAGGAAGAAGGTCTTCGGATTGTAAACTCCTGTTGTTGAGGAAGATAATGACGGTACTCAACAAGGAAGTGACGGCTAACTACGTGCCAGCAGCCGCGGTAAAACGTAGGTCACAAGCGTTGTCCGGAATTACTGGGTGTAAAGGGAGCGCAGGCGGGAAGACAAGTCGGAAGTGAAATCTATGGGCTCAACCCATAAACTGCTTTCAAAACTGTTTTTCTTGAGTAGTGCAGAGGTAGGCGGAATTCCCGGTGTAGCGGTGGAATGCGTAGATATTAGGAGGAACACCAGTGGCGAAGGCGGCTTACTGGACGATAACTGACGCTGAGGCTC…
k__Bacteria, p__Firmicutes, c__Clostridia, o__Clostridiales, f__Ruminococcaceae, g__, s__	Bacteroides vulgatus/dorei (85)	0	0	0	0	0	CCTACGGGAGGCAGCAGTGAGGAATATTGGTCAATGGGCGAGAGCCTGAACCAGCCAAGTAGCGTGAAGGATGACTGCCCTATGGGTTGTAAACTTCTTTTATAAAGGAATAAAGTCGGGTATGGATACCCGTTTGCATGTACTTTATGAATAAGGATCGGCTAACTCCGTGCCAGCAGCCGCGGTAATACGTAGGGAGCAAGCGTTATCCGGATTTACTGGGTGTAAAGGGCGCGCAGGCGGGCCGGCAAGTTGGGAGTGAAATCCCGGGGCTTAACCCCGGAACTGCTTTCAAAACTGCTGGTCTTGAGTGATGGAGAGGCAGGCGGAATTCCGTGTGTAGCGGTGAAATGCGTAGATATACGGAGGAACACCAGTGGCGAAGGCGGCCTGCTGGAC…
k__Bacteria, p__Bacteroidetes, c__Bacteroidia, o__Bacteroidales, f__Bacteroidaceae, g__Bacteroides, s__	Bacteroides vulgatus/dorei (86)	0	0	0	0	0	CCTACGGGTCGCAGCAGTGAGGAATATTGGTCAATGGGCGAGAGCCTGAACCAGCCAAGTAGCGTGAAGGATGACTGCCCTATGGGTTGTAAACTTCTTTTATAAATGAATAAAGTCGGGTATGTATACCCGTTTGCATGTACTTTATGAATAAGGATCGGCTAACTCCGTGCCAGCAGCCGCGGTAATACGTATGGAGCAAGCGTTATCCGGAATTACTGGGTGTAAAGGGAGCGTAGACGGACTTGCAAGTCTGATGTGAAAGGCGGGGGCTCAACCCCTGGACTGCATTGGAAACTGTAGGTCTTGAGTGCCGGAGAGGTAAGCGGAATTCCTAGTGTAGCGGTGAAATGCGTAGATATTAGGAGGAACACCAGTGGCGAAGGCGGCTTACTGGAC…
k__Bacteria, p__Bacteroidetes, c__Bacteroidia, o__Bacteroidales, f__Bacteroidaceae, g__Bacteroides, s__	Bacteroides vulgatus/dorei (97)	0	0	0.000437	9.93e-05	0.000713	CCTACGGGAGGCAGCAGTGAGGAATATTGGTCAATGGGCGAGAGCCTGAACCAGCCAAGTAGCGTGAAGGATGACTGCCCTATGGGTTGTAAACTTCTTTTATAAAGGAATAAAGTCGGGTATGCATACCCGTTTGCATGTACTTTATGAATAAGGATCGGCTAACTCCGTGCCAGCAGCCGCGGTAATACGGAGGATCCGAGCGTTATCCGGATTTATTGGGTTTAAAGGGAGCGTAGATGGATGTTTAAGTCAGTTGTGAAAGTTTGCGGCTCAACCGTAAAATTGCAGTTGATACTGGATATCTTGAGTGCAGTTGAGGCAGGCGGAATTCGTGGTGTAGCGGTGAAATGCTTAGATATCACGAAGAACTCCGATTGCGAAGGCAGCTCACTGGAG…
k__Bacteria, p__Bacteroidetes, c__Bacteroidia, o__Bacteroidales, f__Bacteroidaceae, g__Bacteroides, s__	Bacteroides vulgatus/dorei (97)	0	8.72e-05	0	4.26e-05	0	CCTACGGGAGGCAGCAGTGAGGAATATTGGTCAATGGGCGTAAGCCTGAACCAGCCAAGTCGCGTGAGGGATGAAGGTTCTATGGATCGTAAACCTCTTTTATAAAGGAATAAAGTCGGGTATGCATACCCGTTTGCATGTACTTTATGAATAAGGATCGGCTAACTCCGTGCCAGCAGCCGCGGTAATACGGAGGATCCGAGCGTTATCCGGATTTATTGGGTTTAAAGGGAGCGTAGATGGATGTTTAAGTCAGTTGTGAAAGTTTGCGGCTCAACCGTAAAATTGCAGTTGATACTGGATGTCTTGAGTGCAGTTGAGGCAGGCGGAATTCGTGGTGTAGCGGTGAAATGCTTAGATATCACGAAGAACTCCGATTGCGAAGGCAGCCTGCTAAGC…
k__Bacteria, p__Firmicutes, c__Clostridia, o__Clostridiales, f__Ruminococcaceae, g__Oscillospira, s__	Bacteroides vulgatus/dorei (97)	2.45e-05	0	0	0	0	CCTACGGGAGGCAGCAGTGGGGAATATTGGGCAATGGGCGCAAGCCTGACCCAGCAACGCCGCGTGAAGGAAGAAGGCTTTCGGGTTGTAAACTTCTTTTGTCAGGGACGAAGCAAGTGACGGTACCTGACGAATAAGCCACGGCTAACTACGTGCCAGCAGCCGCGGTAATACGTAGGTGGCAAGCGTTATCCGGATTTACTGGGTGTAAAGGGCGTGTAGGCGGGGAGGCAAGTCAGATGTGAAAACCACGGGCTCAACCTGTGGCCTGCATTTGAAACTGTTTTTCTTGAGTGCTGGAGAGGCAATCGGAATTCCGTGTGTAGCGGTGAAATGCGTAGATATACGGAGGAACACCAGTGGCGAAGGCGGATTGCTGGACAGTAACTGACGCTGAGG…
k__Bacteria, p__Firmicutes, c__Clostridia, o__Clostridiales, f__Lachnospiraceae, g__Coprococcus, s__	Bacteroides vulgatus/dorei (97)	0	0	0	2.84e-05	0	CCTACGGGAGGCAGCAGTGGGGAATATTGCACAATGGGGGAAACCCTGATGCAGCGACGCCGCGTGAGTGAAGAAGTATCTCGGTATGTAAAGCTCTATCAGCAGGGAAGAAAATGACGGTACCTGACTAAGAAGCCCCGGCTAACTACGTGCCAGCAGCCGCGGTAATACGTAGGGGGCAAGCGTTATCCGGAATTACTGGGTGTAAAGGGTGCGTAGGTGGTATGGCAAGTCAGAAGTGAAAACCCAGGGCTTAACTCTGGGACTGCTTTTGAAACTGTCAGACTAGAGTGCAGGAGAGGTAAGCGGAATTCCTAGTGTAGCGGTGAAATGCGTAGATATTAGGAGGAACATCAGTGGCGAAGGCGGCTTACTGGACTGAAACTGACGTTGAGGCTC…
k__Bacteria, p__Bacteroidetes, c__Bacteroidia, o__Bacteroidales, f__Bacteroidaceae, g__Bacteroides, s__	Bacteroides vulgatus/dorei (99)	0.00087	0.02	0.00603	0.00233	0.000107	CCTACGGGAGGCAGCAGTGAGGAATATTGGTCAATGGGCGCAGGCCTGAACCAGCCAAGTAGCGTGAAGGATGACTGCCCTATGGGTTGTAAACTTCTTTTATAAAGGAATAAAGTCGGGTATGTATACCCGTTTGCATGTACTTTATGAATAAGGATCGGCTAACTCCGTGCCAGCAGCCGCGGTAATACGGAGGATCCGAGCGTTATCCGGATTTATTGGGTTTAAAGGGAGCGTAGATGGATGTTTAAGTCAGTTGTGAAAGTTTGCGGCTCAACCGTAAAATTGCAGTTGATACTGGATATCTTGAGTGCAGTTGAGGCAGGCGGAATTCGTGGTGTAGCGGTGAAATGCTTAGATATCACGAAGAACTCCGATTGCGAAGGCAGCCTGCTAAGC…
k__Bacteria, p__Bacteroidetes, c__Bacteroidia, o__Bacteroidales, f__Bacteroidaceae, g__Bacteroides, s__	Bacteroides vulgatus/dorei (99)	1.22e-05	0.00535	0.00938	0.000241	0.000195	CCTACGGGAGGCAGCAGTGAGGAATATTGGTCAATGGGCGAGAGCCTGAACCAGCCAAGTAGCGTGAAGGATGACTGCCCTATGGGTTGTAAACTTCTTTTATAAAGGAATAAAGTCGGGTATGTATACCCGTTTGCATGTACTTTATGAATAAGGATCGGCTAACTCCGTGCCAGCAGCCGCGGTAATACGGAGGATCCGAGCGTTATCCGGATTTATTGGGTTTAAAGGGAGCGTAGATGGATGTTTAAGTCAGTTGTGAAAGTTTGCGGCTCAACCGTAAAATTGCAGTTGATACTGGATATCTTGAGTGCAGTTGAGGCAGGCGGAATTCGTGGTGTAGCGGTGAAATGCTTAGATATCACGAAGAACTCCGATTGCGAAGGCAGCCTGCTAAGC…
k__Bacteria, p__Bacteroidetes, c__Bacteroidia, o__Bacteroidales, f__Bacteroidaceae, g__Bacteroides, s__	Bacteroides vulgatus/dorei (99)	6.12e-05	0.000486	0.00017	0.000241	0.000938	CCTACGGGAGGCAGCAGTGAGGAATATTGGTCAATGGGCGAGAGCCTGAACCAGCCAAGTAGCGTGAAGGATGACTGCCCTATGGGTTGTAAACTTCTTTTATAAAGGAATAAAGTCGGGTATGGATACCCGTTTGCATGTACTTTATGAATAAGGATCGGCTAACTCCGTGCCAGCAGCCGCGGTAATACGGAGGATCCGAGCGTTATCCGGATTTATTGGGTTTAAAGGGAGCGTAGATGGATGTTTAAGTCAGTTGTGAAAGTTTGCGGCTCAACCGTAAAATTGCAGTTGATACTGGATATCTTGAGTGCAGTTGAGGCAGGCGGAATTCGTGGTGTAGCGGTGAAATGCTTAGATATCACGAAGAACTCCGATTGCGAAGGCAGCCTGCTAGGC…
k__Bacteria, p__Bacteroidetes, c__Bacteroidia, o__Bacteroidales, f__Bacteroidaceae, g__Bacteroides, s__	Bacteroides vulgatus/dorei (99)	0	4.98e-05	0	8.51e-05	0.000254	CCTACGGGAGGCAGCAGTGAGGAATATTGGTCAATGGGCGCTAGCCTGAACCAGCCAAGTAGCGTGAAGGATGAAGGCCCTATGGGTTGTAAACTTCTTTTATAAAGGAATAAAGTCGGGTATGGATACCCGTTTGCATGTACTTTATGAATAAGGATCGGCTAACTCCGTGCCAGCAGCCGCGGTAATACGGAGGATCCGAGCGTTATCCGGATTTATTGGGTTTAAAGGGAGCGTAGATGGATGTTTAAGTCAGTTGTGAAAGTTTGCGGCTCAACCGTAAAATTGCAGTTGATACTGGATATCTTGAGTGCAGTTGAGGCAGGCGGAATTCGTGGTGTAGCGGTGAAATGCTTAGATATCACGAAGAACTCCGATTGCGAAGGCAGCCTGCTAAGC…
k__Bacteria, p__Bacteroidetes, c__Bacteroidia, o__Bacteroidales, f__Bacteroidaceae, g__Bacteroides, s__	Bacteroides vulgatus/dorei (99)	0	6.23e-05	0	4.26e-05	7.81e-05	CCTACGGGAGGCAGCAGTGAGGAATATTGGTCAATGGGCGAGAGCCTGAACCAGCCAAGTAGCGTGAAGGATGATTGCCCTATGGGTTGTAAACTTCTTTTATAAAGGAATAAAGTCGGGTATGCATACCCGTTTGCATGTACTTTATGAATAAGGATCGGCTAACTCCGTGCCAGCAGCCGCGGTAATACGGAGGATCCGAGCGTTATCCGGATTTATTGGGTTTAAAGGGAGCGTAGATGGATGTTTAAGTCAGTTGTGAAAGTTTGCGGCTCAACCGTAAAATTGCAGTTGATACTGGATATCTTGAGTGCAGTTGAGGCAGGCGGAATTCGTGGTGTAGCGGTGAAATGCTTAGATATCACGAAGAACTCCGATTGCGAAGGCAGCCTGCTAAGC…
k__Bacteria, p__Firmicutes, c__Clostridia, o__Clostridiales, f__Ruminococcaceae, g__, s__	Bacteroides vulgatus/dorei (99)	0.000178	0	0	0.000199	0	CCTACGGGAGGCAGCAGTGGGGAATATTGGGCAATGGGCGAAAGCCTGACCCAGCGACGCCGCGTGAGGGAAGAAGGTCTTCGGATTGTAAACCTTAGTCAACAGGGAAGAAGAAAGTGACGGTACCTGTGGAGGAAGCCACGGCTAACTACGTGCCAGCAGCCGCGGTAATACGTAGGTGGCGAGCGTTATCCGGATTTACTGGGTGTAAAGGGTGTGTAGGCGGGATTGCAAGTCAGATGTGAAAATTATGGGCTCAACTCATAAAGTGCATTTGAAACTGCAGTTCTTGAGTATCGGAGAGGTAAGCGGAATTCCCGGTGTAGCGGTGAAATGCGTAGATATCGGGAGGAACACCGGTGGCGAAGGCGGCTTACTGGACGACAACTGACGCTGAGA…
k__Bacteria, p__Bacteroidetes, c__Bacteroidia, o__Bacteroidales, f__Bacteroidaceae, g__Bacteroides, s__	Bacteroides vulgatus/dorei (99)	0	1.25e-05	0	1.42e-05	4.88e-05	CCTACGGGAGGCAGCAGTGAGGAATATTGGTCAATGGGCGAGAGCCTGAACCAGCCAAGTAGCGTGAAGGATGACTGCCCTATGGGTTGTAAACTTCTTTTATAAAGGAATAAAGTCGGGTATGGATACCCGTTTGCATGTACTTTATGAATAAGGATCGGCTAACTCCGTGCCAGCAGCCGCGGTAATACGGAGGATCCGAGCGTTATCCGGATTTATTGGGTTTAAAGGGAGCGTAGATGGATGTTTAAGTCAGTTGTGAAAGTTTGCGGCTCAACCGTAAAATTGCAGTTGATACTGGATATCTTGAGTGCAGTTGAGGCAGGCGGAATTCATGGTGTAGCGGTGAAATGCTTAGATATCACGAAGAACTCCGATTGCGAAGGCAGCCTGCTAAGC…
k__Bacteria, p__Firmicutes, c__Clostridia, o__Clostridiales, f__Ruminococcaceae, g__Oscillospira, s__	Bacteroides vulgatus/dorei (99)	0	1.25e-05	0	2.84e-05	0	CCTACGGGAGGCAGCAGTGGGGAATATTGGGCAATGGGCGCAAGCCTGACCCAGCAACGCCGCGTGAAGGAAGAAGGCTTTCGGGTTGTAAACTTCTTTTAAGTGGGAAGAGCAGAAGACGGTACCACTTGAATAAGCCACGGCTAACTACGTGCCAGCAGCCGCGGTAATACGTAGGTGGCAAGCGTTGTCCGGATTTACTGGGTGTAAAGGGCGTGCAGCCGGGCATGCAAGTCAGATGTGAAATCTCAGGGCTTAACCCTGAAACTGCATTTGAAACTGTATGTCTTGAGTGCCGGAGAGGTAATCGGAATTCCTCGTGTAGCGGTGAAATGCGTAGATATAAGGAAGAACACCAGTGGCGAAGGCGGATTACTGGACGGTAACTGACGGTGAGGC…
k__Bacteria, p__Bacteroidetes, c__Bacteroidia, o__Bacteroidales, f__Bacteroidaceae, g__Bacteroides, s__	Bacteroides vulgatus/dorei (99)	0	0	0	0	0	CCTACGGGAGGCAGCAGTGAGGAATATTGGTCAATGGGCGATGGCCTGAACCAGCCAAGTAGCGTGAAGGATGACTGCCCTATGGGTCGTAAACTTCTTTTATAAAGGAATAAAGTCGGGTATGCATACCCGTTTGCATGTACTTTATGAATAAGGATCGGCTAACTCCGTGCCAGCAGCCGCGGTAATACGGAGGATCCGAGCGTTATCCGGATTTATTGGGTTTAAAGGGAGCGTAGATGGATGTTTAAGTCAGTTGTGAAAGTTTGCGGCTCAACCGTAAAATTGCAGTTGATACTGGATGTCTTGAGTGCAGTTGAGGCAGGCGGAATTCGTGGTGTAGCGGTGAAATGCTTAGATATCACGAAGAACTCCGATTGCGAAGGCAGCCTGCTAAGC…
k__Bacteria, p__Bacteroidetes, c__Bacteroidia, o__Bacteroidales, f__Bacteroidaceae, g__Bacteroides, s__	Bacteroides vulgatus/rodentium/dorei/uniformis (96)	0.000116	0.00167	0	0.000326	0.00041	CCTACGGGAGGCAGCAGTGAGGAATATTGGTCAATGGGCGAGAGCCTGAACCAGCCAAGTAGCGTGAAGGATGACTGCCCTATGGGTTGTAAACTTCTTTTATAAAGGAATAAAGTCGGGTATGCATACCCGTTTGCATGTACTTTATGAATAAGGATCGGCTAACTCCGTGCCAGCAGCCGCGGTAATGCGGAGGATCCGAGCGTTATCCGGATTTATTGGGTTTAAAGGGAGCGTAGGCGGACGCTTAAGTCAGTTGTGAAAGTTTGCGGCTCAACCGTAAAATTGCAGTTGATACTGGGTGTCTTGAGTACAGTAGAGGCAGGCGGAATTCGTGGTGTAGCGGTGAAATGCTTAGATATCACGAAGAACTCCGATTGCGAAGGCAGCCTGCTGGAC…
k__Bacteria, p__Bacteroidetes, c__Bacteroidia, o__Bacteroidales, f__Bacteroidaceae, g__Bacteroides, s__	Bacteroides vulgatus/uniformis (96)	0	4.98e-05	0	0	0	CCTACGGGAGGCAGCAGTGAGGAATATTGGTCAATGGTCGGCAGACTGAACCAGCCAAGTCGCGTGAGGGAAGACGGCCCTACGGGTTGTAAACCTCTTTTGTCGGAGAGTAAAGTGCGCTACGCGTAGCGTATTGCAAGTATCCGAAGAAAAAGCATCGGCTAACTCCGTGCCAGCAGCCGCGGTAATACGGAGGATGCGAGCGTTATCCGGATTTATTGGGTTTAAAGGGTGCGTAGGCGGCACGCCAAGTCAGCGGTGAAATTTCCGGGCTCAACCCGGACTGTGCCGTTGAAACTGGCGAGCTAGAGTGCACAAGAGGCAGGCGGAATGCGTGGTGTAGCGGTGAAATGCATAGATATCACGAAGAACTCCGATTGCGAAGGCAGCCTGCTAAGC…
k__Bacteria, p__Firmicutes, c__Clostridia, o__Clostridiales, f__, g__, s__	Bacteroides vulgatus/uniformis (96)	1.22e-05	0	0	0	0	CTACGGGAGGCAGCAGTGGGGAATATTGGGCAATGGGCGCAAGCCTGACCCAGCAACGCCGCGTGAAGGAAGAAGGCTTTCGGGTTGTAAACTTCTTTTAAGAGGGAAGAGTAGAAGACGGTACCTCTAGAATAAGCCACGGCTAACTACGTGCCAGCAGCCGCGGTAATACGTAGGTGGCAAGCGTTGTCCGGATTTACTGGGTGTAAAGGGCGTGCAGCCGGGTCTGCAAGTCAGATGTGAAATCCATGGGCTCAACCCATGAACTGCATTTGAAACTGTGGATCTTGAGTGTCGGAGGGGCAATCGGAATTCCTAGTGTAGCGGTGAAATGCGTAGATATTAGGAGGAACACCAGTGGCGAAGGCGGATTGCTGGACGATAACTGACGGTGAGGCG…
k__Bacteria, p__Bacteroidetes, c__Bacteroidia, o__Bacteroidales, f__Bacteroidaceae, g__Bacteroides, s__	Bacteroides vulgatus/uniformis (96)	0	0	0	0	0	CCTACGGGAGGCAGCAGTGAGGAATATTGGTCAATGGACGAGAGTCTGAACCAGCCAAGTAGCGTGAAGGATGACTGCCCTATGGGTTGTAAACTTCTTTTATACGGGAATAAAGTGAGCCACGTGTGGCTTTTTGTATGTACCGTATGAATAAGGATCGGCTAACTCCGTGCCAGCAGCCGCGGTAATACGGAGGATCCGAGCGTTATCCGGATTTATTGGGTTTAAAGGGAGCGTAGATGGATATTTAAGTCAGTTGTGAAAGTTTGCGGCTCAACCGTAAAATTGCAGTTGATACTGGATATCTTGAGTGCAGTTGAGGCAGGCGGAATTCGTGGTGTAGCGGTGAAATGCTTAGATATCACGAAGAACTCCGATTGCGAAGGCAGCCTGCTAAGC…
k__Bacteria, p__Bacteroidetes, c__Bacteroidia, o__Bacteroidales, f__Bacteroidaceae, g__Bacteroides, s__	Bacteroides xylanisolvens (100)	0.00669	0.01	0.00134	0.00167	0.03	CCTACGGGAGGCAGCAGTGAGGAATATTGGTCAATGGACGAGAGTCTGAACCAGCCAAGTAGCGTGAAGGATGACTGCCCTATGGGTTGTAAACTTCTTTTATATGGGAATAAAGTATTCCACGTGTGGGATTTTGTATGTACCATATGAATAAGGATCGGCTAACTCCGTGCCAGCAGCCGCGGTAATACGGAGGATCCGAGCGTTATCCGGATTTATTGGGTTTAAAGGGAGCGTAGGTGGATTGTTAAGTCAGTTGTGAAAGTTTGCGGCTCAACCGTAAAATTGCAGTTGAAACTGGCAGTCTTGAGTACAGTAGAGGTGGGCGGAATTCGTGGTGTAGCGGTGAAATGCTTAGATATCACGAAGAACTCCGATTGCGAAGGCAGCTCACTAGAC…
k__Bacteria, p__Bacteroidetes, c__Bacteroidia, o__Bacteroidales, f__Bacteroidaceae, g__Bacteroides, s__	Bacteroides xylanisolvens (100)	0.000527	0.000648	0.000389	0.000539	0.00085	CAGCAGTGAGGAATATTGGTCAATGGACGAGAGTCTGAACCAGCCAAGTAGCGTGAAGGATGACTGCCCTATGGGTTGTAAACTTCTTTTATATGGGAATAAAGTATTCCACGTGTGGGATTTTGTATGTACCATATGAATAAGGATCGGCTAACTCCGTGCCAGCAGCCGCGGTAATACGGAGGATCCGAGCGTTATCCGGATTTATTGGGTTTAAAGGGAGCGTAGGTGGATTGTTAAGTCAGTTGTGAAAGTTTGCGGCTCAACCGTAAAATTGCAGTTGAAACTGGCAGTCTTGAGTACAGTAGAGGTGGGCGGAATTCGTGGTGTAGCGGTGAAATGCTTAGATATCACGAAGAACTCCGATTGCGAAGGCAGCTCACTAGACTGCAACTGACA…
k__Bacteria, p__Firmicutes, c__Clostridia, o__Clostridiales, f__[Mogibacteriaceae], g__, s__	Bacteroides xylanisolvens (99)	2.45e-05	0	0	0	0	CCTACGGGAGGCAGCAGTGGGGAATATTGCACAATGGGGGAAACCCTGATGCAGCAACGCCGCGTGAACGAAGAAGGCTCTTGGGTCGTAAAGTTCTGTTCTGAGGGAAGAAGAAAGTGACGGTACCTCAGGAGAAAGCCCCGGCTAACTACGTGCCAGCAGCCGCGGTAATACGTAGGGGGCAAGCGTTGTCCGGAATTATTGGGCGTAAAGAGTACGTAGGCGGTCTGGTAAGCGCAAGGTGAAAGGCATAGGCTCAACCAATGTCAGCCTTGCGAACTGTCAGACTTGAGTGCAGGAGGGGAAAGTGGAATTCCTAGTGTAGCGGTGAAATGCGTAGATATTAGGAGGAACACCAGTGGCGAAGGCGACTTTCTGGACTGTAACTGACGCTGAGGT…
k__Bacteria, p__Bacteroidetes, c__Bacteroidia, o__Bacteroidales, f__Bacteroidaceae, g__Bacteroides, s__	Bacteroides xylanisolvens/acidifaciens (98)	0.000135	0.000212	2.43e-05	0	0.000166	CCTACGGGAGGCAGCAGTGAGGAATATTGGTCAATGGACGAGAGTCTGAACCAGCCAAGTAGCGTGAAGGATGACTGCCCTATGGGTTGTAAACTTCTTTTATATGGGAATAAAGTATTCCACGTGTGGAATTTTGTATGTACCATATGAATAAGGATCGGCTAACTCCGTGCCAGCAGCCGCGGTAATACGGAGGATCCGAGCGTTATCCGGATTTATTGGGTTTAAAGGGAGCGTAGGTGGATCGTTAAGTCAGTTGTGAAAGTTTGCGGCTCAACCGTAAAATTGCAGTTGAAACTGGCAGTCTTGAGTACAGTAGAGGCAGGCGGAATTCGTGGTGTAGCGGTGAAATGCTTAGATATCACGAAGAACTCCGATTGCGAAGGCAGCTTGCTGGAC…
k__Bacteria, p__Bacteroidetes, c__Bacteroidia, o__Bacteroidales, f__Bacteroidaceae, g__Bacteroides, s__ovatus	Bacteroides xylanisolvens/acidifaciens (99)	0.00292	0.00516	0.00168	0.000156	0.00476	CCTACGGGAGGCAGCAGTGAGGAATATTGGTCAATGGACGAGAGTCTGAACCAGCCAAGTAGCGTGAAGGATGACTGCCCTATGGGTTGTAAACTTCTTTTATATGGGAATAAAGTATTCCACGTGTGGAATTTTGTATGTACCATATGAATAAGGATCGGCTAACTCCGTGCCAGCAGCCGCGGTAATACGGAGGATCCGAGCGTTATCCGGATTTATTGGGTTTAAAGGGAGCGTAGGTGGATTGTTAAGTCAGTTGTGAAAGTTTGCGGCTCAACCGTAAAATTGCAGTTGAAACTGGCAGTCTTGAGTACAGTAGAGGTGGGCGGAATTCGTGGTGTAGCGGTGAAATGCTTAGATATCACGAAGAACTCCGATTGCGAAGGCAGCTCACTAGAC…
k__Bacteria, p__Bacteroidetes, c__Bacteroidia, o__Bacteroidales, f__[Barnesiellaceae], g__, s__	Bacteroides xylanisolvens/acidifaciens (99)	0	0	0.00719	0	0	CCTACGGGAGGCAGCAGTGAGGAATATTGGTCAATGGGCGAGAGCCTGAACCAGCCAAGTCGCGTGAGGGAAGACGGCCCTATGGGTTGTAAACCTCTTTTAGATGGGAGTAAAGTGTTCTACGCGTAGGATATTGCAAGTACCATCAGAATAAGCATCGGCTAATTCCGTGCCAGCAGCCGCGGTAATACGGAAGATGCGAGCGTTATCCGGATTTATTGGGTTTAAAGGGTGCGTAGGCGGGTGATTAAGTCAGCGGTGAAATGCGTCAGCTTAACTGGCGAACTGCCATTGAAACTGGTTACCTTGAGTGTAGCGGAAGTATGCGGAATGCGTGGTGTAGCGGTGAAATGCATAGATATCACGCAGAACTCCGATTGCGAAGGCAGCTTACTAAAC…
k__Bacteria, p__Firmicutes, c__Clostridia, o__Clostridiales, f__Ruminococcaceae, g__Faecalibacterium, s__prausnitzii	Bacteroides xylanisolvens/acidifaciens (99)	0	0	0	0	0	CCTACGGGAGGCAGCAGTGGGGGATATTGCACAATGGGCGAAAGCCTGATGCAGCAACGCCGCGTGAGGGAAGAAGGTCTTCGGATTGTAAACTCCTGTTGTTGAGGAAGATAATGACGGTACTCAACAAGGAAGTGACGGCTAACTACGTGCCAGCAGCCGCGGTAAAACGTAGGTCACAAGCGTTGTCCGGAATTACTGGGTGTAAAGGGAGCGCAGGCGGGAAGACAAGTTGGAAGTGAAATCTATGGGCTCAACCCATAAACTGCTTTCAAAACTGTTTTTCTTGAGTAGTGCAGAGGTAGGCGGAATTCCCGGTGTAGCGGTGGAATGCGTAGATATCGGGAGGAACACCAGTGGCGAAGGCGGCCTACTGGGCACCAACTGACGCTGAGGCTC…
k__Bacteria, p__Bacteroidetes, c__Bacteroidia, o__Bacteroidales, f__Bacteroidaceae, g__Bacteroides, s__	Bacteroides xylanisolvens/ovatus (99)	3.06e-05	7.48e-05	2.43e-05	1.42e-05	9.77e-06	CCTACGGGAGGCAGCAGTGAGGAATATTGGTCAATGGACGAGAGTCTGAACCAGCCAAGTAGCGTGAAGGATGACTGCCCTATGGGTTGTAAACTTCTTTTATATGGGAATAAAGTTTTCCACGTGTGGAATTTTGTATGTACCATATGAATAAGGATCGGCTAACTCCGTGCCAGCAGCCGCGGTAATACGGAGGATCCGAGCGTTATCCGGATTTATTGGGTTTAAAGGGAGCGTAGGTGGATTGTTAAGTCAGTTGTGAAAGTTTGCGGCTCAACCGTAAAATTGCAGTTGAAACTGGCAGTCTTGAGTACAGTAGAGGTGGGCGGAATTCGTGGTGTAGCGGTGAAATGCTTAGATATCACGAAGAACTCCGATTGCGAAGGCAGCTCACTAGAC…
k__Bacteria, p__Bacteroidetes, c__Bacteroidia, o__Bacteroidales, f__S24-7, g__, s__	Barnesiella intestinihominis (84)	0	0	0	0	0	CCTACGGGTGGCTGCAGTGAGGAATATTGGTCAATGGGCGCGAGCCTGAACCAGCCAAGTCGCGTGAGGGATGACGGCCCTACGGGTTGTAAACCTCTTTTGTCGGGGAGCAAATTCCGCCACGTGTGGCGGAGTCGAGAGTACCCGAAGAAAAAGCATCGGCTAACTCCGTGCCAGCAGCCGCGGTAATACGGAGGATGCGAGCGTTATCCGGATTTATTGGGTTTAAAGGGTGCGTAGGTGGCCGCTCAAGTTAGTAGTGAAATTCCGAGGCTTAACCTCGGCGCTACTACTAAGACTGAGTGGCTTGAGTGCAGGAGAGGTAAGCGGAATTCCTAGTGTAGCGGTGGAATGCGTAGATATTAGGAGGAACACCGGTGGCGAAAGCGGCTTACTGGC…
k__Bacteria, p__Firmicutes, c__Clostridia, o__Clostridiales, f__Ruminococcaceae, g__Oscillospira, s__	Barnesiella intestinihominis (92)	0.00019	0	9.72e-05	0.000156	2.93e-05	CCTACGGGAGGCAGCAGTGGGGAATATTGGGCAATGGGCGCAAGCCTGACCCAGCAACGCCGCGTGAAGGAAGAAGGCTTTCGGGTTGTAAACTTCTTTTGTCAGGGACGAAACAAATGACGGTACCTGACGAATAAGCCACGGCTAACTACGTGCCAGCAGCCGCGGTAATACGTAGGTGGCAAGCGTTATCCGGATTTACTGGGTGTAAAGGGCGTGTAGGCGGGAGTGCAAGTCAGATGTGAAAATTATGGGCTCAACCCATAACCTGCATTTGAAACTGTACTTCTTGAGTACTGGAGAGGCAGGCGGAATTCCGTGTGTAGCGGTGAAATGCGTAGATATACGGAGGAACACCAGTGGCGAAGGCGGCCTGCTGGACAGCAACTGACGCTGAGG…
k__Bacteria, p__Bacteroidetes, c__Bacteroidia, o__Bacteroidales, f__Prevotellaceae, g__Prevotella, s__copri	Barnesiella intestinihominis (93)	0	0	0.000729	0.00322	0	CCTACGGGAGGCAGCAGTGAGGAATATTGGTCAATGGGCGAGAGCCTGAACCAGCCAAGTAGCGTGCAGGATGACGGCCCTATGGGTTGTAAACTGCTTTTATAAGGGAATAAAGTGAGTCTCGTGAGACTTTTTGCATGTACCTTATGAATAAGGACCGGCTAATTCCGTGCCAGCAGCCGCGGTAATACGGAAGGTCCGGGCGTTATCCGGATTTATTGGGTTTAAAGGGAGCGTAGGCCGGAGATTAAGCGTGTTGTGAAATGTAGATGCTCAACATCTGCACTGCAGCGCGAACTGGTTTCCTTGAGTACGCACAAAGTGGGCGGAATTCGTGGTGTAGCGGTGAAATGCTTAGATATCACGAAGAACTCCGATTGCGAAGGCAGCTCACTGGAG…
k__Bacteria, p__Firmicutes, c__Clostridia, o__Clostridiales, f__Ruminococcaceae, g__, s__	Barnesiella intestinihominis (97)	0.000178	0	9.72e-05	0.000114	0.000234	CCTACGGGAAGCAGCAGTGGGGAATATTGCACAATGGAGGAAACTCTGATGCAGCGACGCCGCGTGAAGGATGAAGTATTTCGGTATGTAAACTTCTATCAGCAGGGAAGAAAATGACGGTACCTGACTAAGAAGCCCCGGCTAACTACGTGCCAGCAGCCGCGGTAATACGTAGGGGGCAAGCGTTATCCGGATTTACTGGGTGTAAAGGGAGCGTAGACGGCACGGCAAGCCAGATGTGAAAGCCCGGGGCTCAACCCCGGGACTGCATTTGGAACTGCTGAGCTAGAGTGTCGGAGAGGCAAGTGGAATTCCTAGTGTAGCGGTGAAATGCGTAGATATTAGGAGGAACACCAGTGGCGAAGGCGGCTTGCTGGACGATGACTGACGTTGAGGCTC…
k__Bacteria, p__Bacteroidetes, c__Bacteroidia, o__Bacteroidales, f__[Barnesiellaceae], g__, s__	Barnesiella intestinihominis (99)	1.22e-05	0.000835	0.000146	0	0	CCTACGGGAGGCAGCAGTGAGGAATATTGGTCAATGGTCGGCAGACTGAACCAGCCAAGTCGCGTGAGGGAAGACGGCCCTACGGGTTGTAAACCTCTTTTGTCGGAGAGTAAAGTACGCTACGTGTAGTGTATTGCAAGTATCCGAAGAAAAAGCATCGGCTAACTCCGTGCCAGCAGCCGCGGTAATACGGAGGATGCAAGCGTTATCCGGATTTATTGGGTTTAAAGGGTGCGTAGGCGGCACGCCAAGTCAGCGGTGAAATTTCCGGGCTCAACCCGGAGTGTGCCGTTGAAACTGGCGAGCTAGAGTACACAAGAGGCAGGCGGAATGCGTGGTGTAGCGGTGAAATGCATAGATATCACGCAGAACCCCGATTGCGAAGGCAGCCTGCTAGGG…
k__Bacteria, p__Bacteroidetes, c__Bacteroidia, o__Bacteroidales, f__[Barnesiellaceae], g__, s__	Barnesiella intestinihominis (99)	0	3.74e-05	0.02	0	0	CCTACGGGAGGCAGCAGTGAGGAATATTGGTCAATGGTCGGCAGACTGAACCAGCCAAGTCGCGTGAGGGAAGACGGCCCTACGGGTTGTAAACCTCTTTTGTCGGAGAGTAAAGTACGCTACGCGTAGTGTATTGCAAGTATCCGAAGAAAAAGCATCGGCTAACTCCGTGCCAGCAGCCGCGGTAATACGGAGGATGCAAGCGTTATCCGGATTTATTGGGTTTAAAGGGTGCGTAGGCGGCACGCCAAGTCAGCGGTGAAATTTCCGGGCTCAACCCGGACTGTGCCGTTGAAACTGGCGAGCTAGAGTACACAAGAGGCAGGCGGAATGCGTGGTGTAGCGGTGAAATGCATAGATATCACGCAGAACCCCGATTGCGAAGGCAGCCTGCTAGGG…
k__Bacteria, p__Bacteroidetes, c__Bacteroidia, o__Bacteroidales, f__[Barnesiellaceae], g__, s__	Barnesiella intestinihominis (99)	0	0.00729	0	0.00218	0	CCTACGGGAGGCAGCAGTGAGGAATATTGGTCAATGGTCGGCAGACTGAACCAGCCAAGTCGCGTGAGGGAAGACGGCCCTACGGGTTGTAAACCTCTTTTGTCGGAGAGTAAAGTACGCTACGTGTAGCGTATTGCAAGTATCCGAAGAAAAAGCATCGGCTAACTCCGTGCCAGCAGCCGCGGTAATACGGAGGATGCGAGCGTTATCCGGATTTATTGGGTTTAAAGGGTGCGTAGGCGGCACGCCAAGTCAGCGGTGAAATTTTCGGGCTCAACCCGGACTGTGCCGTTGAAACTGGCGAGCTAGAGTGCACAAGAGGCAGGCGGAATGCGTGGTGTAGCGGTGAAATGCATAGATATCACGCAGAACCCCGATTGCGAAGGCAGCCTGCTAGGG…
k__Bacteria, p__Bacteroidetes, c__Bacteroidia, o__Bacteroidales, f__[Barnesiellaceae], g__, s__	Barnesiella intestinihominis (99)	0	0	0.000316	0	0	CAGCAGTGAGGAATATTGGTCAATGGTCGGCAGACTGAACCAGCCAAGTCGCGTGAGGGAAGACGGCCCTACGGGTTGTAAACCTCTTTTGTCGGAGAGTAAAGTACGCTACGTGTAGTGTATTGCAAGTATCCGAAGAAAAAGCATCGGCTAACTCCGTGCCAGCAGCCGCGGTAATACGGAGGATGCAAGCGTTATCCGGATTTATTGGGTTTAAAGGGTGCGTAGGCGGCACGCCAAGTCAGCGGTGAAATTTCCGGGCTCAACCCGGAGTGTGCCGTTGAAACTGGCGAGCTAGAGTACACAAGAGGCAGGCGGAATGCGTGGTGTAGCGGTGAAATGCATAGATATCACGCAGAACCCCGATTGCGAAGGCAGCCTGCTAGGGTGAAACAGACG…
k__Bacteria, p__Firmicutes, c__Clostridia, o__Clostridiales, f__, g__, s__	Barnesiella intestinihominis/viscericola/Muribaculum intestinale (83)	0	0	0	0	0	CCTACGGGAGGCAGCAGTGAGGAATATTGGTCAATGGGCGCGAGCCTGAACCAGCCAAGTCGCGTGAGGGATGACGGCCCTACGGGTTGTAAACCTCTTTTGTCGGGGAGCAAATTCCGTTACGTGTAACGGAGTCGAGAGTACCCGAAGAAAAAGCATCGGCTAACTCCGTGCCAGCAGCCGCGGTAATACGGAGGATGCGAGCGTTATCCGGATTTATTGGGTGTAAAGGGTGCGTAGACGGGAAGTCAAGTTAGTTGTGAAATCCCTCGGCTTAACTGAGGAACTGCAACTAAAACTGATTTTCTTGAGTACTGGAGAGGAAAGTGGAATTCCTAGTGTAGCGGTGAAATGCGTAGATATTAGGAGGAACACCGGTGGCGAAGGCGACTTTCTGGA…
k__Bacteria, p__Bacteroidetes, c__Bacteroidia, o__Bacteroidales, f__S24-7, g__, s__	Barnesiella intestinihominisMuribaculum intestinale (87)	0	0	0	0	0	CCTACGGGAGGCAGCAGTGAGGAATATTGGTCAATGGCCGAGAGGCTGAACCAGCCAAGTCGCGTGAGGGAAGAATGTCCTAAGGATTGTAAACCTCTTTTGTCGGGGAGCAAAAAGGCTCTGCGGAGTCGTATTGAGAGTACCCGAAGAAAAAGCATCGGCTAACTCCGTGCCAGCAGCCGCGGTAATACGGAGGATGCGAGCGTTATCCGGATTTATTGGGTTTAAAGGGTGCGCAGGCGGCGTGTCAAGCAAGCGGTAAAATAGCGGGGCTCAACCCCGTCGAGCCGTTTGAACTGGCGCGCTTGAGTTCAGGCGAGGTAGGCGGAATTCGTGGTGTAGCGGTGAAATGCATAGATATCACGAAGAACTCCGATTGCGAAGGCAGCTTACCAGTCT…
k__Bacteria, p__Bacteroidetes, c__Bacteroidia, o__Bacteroidales, f__, g__, s__	Barnesiella viscericola (84)	0	0.00649	0	0	0	CCTACGGGAGGCAGCAGTGAGGAATATTGGTCAATGGGCGGAAGCCTGAACCAGTCATGCCGCGTGAAGGACTAAGGCCCTACGGGTCGTAAACTTCTTTAGACGCAGAGCAATAAGGTCCACGCGTGGACTGATGAGAGTATGCGTAGAATAAGCATCGGCTAACTCCGTGCCAGCAGCCGCGGTAATACGGGGGATGCGAGCGTTACCCGGATTCATTGGGTTTAAAGGGTGCGTAGGCGGCCGAGTAAGTCAGCGGTGAAAGACCGGGGCTCAACCCTGGAAGTGCCGTTGATACTGTTTGGCTGGAATGATCCCGCCGCGGGAGGAATGAGTGGTGTAGCGGTGAAATGCATAGATATCACTCAGAACACCGATTGCGAAGGCATCTCGCGAGGG…
k__Bacteria, p__Bacteroidetes, c__Bacteroidia, o__Bacteroidales, f__, g__, s__	Barnesiella viscericola (85)	0	2.49e-05	0	0	0	CAGCAGTGAGGAATATTGGTCAATGGGCGGAAGCCTGAACCAGCCATGCCGCGTGAAGGACTAAGGCCCTACGGGTCGTAAACTTCTTTAGACGCAGAGCAATAAGGTCCACGCGTGGACCGATGAGAGTATGCGTAGAATAAGCATCGGCTAACTCCGTGCCAGCAGCCGCGGTAATACGGGGGATGCGAGCGTTATCCGGATTCATTGGGTTTAAAGGGTGCGTAGGCGGCCGAGTAAGTCAGCGGTGAAAGACCTGGGCTCAACCCTGGAAGTGCCGTTGATACTGTTTGGCTGGAATGATCCCGCCGCGGGAGGAATGAGTGGTGTAGCGGTGAAATGCATAGATATCACTCAGAACACCGATTGCGAAGGCATCTCGCGAGGGGTCAATTGACG…
k__Bacteria, p__Bacteroidetes, c__Bacteroidia, o__Bacteroidales, f__S24-7, g__, s__	Barnesiella viscericola/intestinihominis (84)	0	0	0	0	0	CCTACGGGTGGCAGCAGTGAGGAATATTGGTCAATGGGCGCGAGCCTGAACCAGCCAAGTCGCGTGAGGGATGACGGCCCTACGGGTTGTAAACCTCTTTTGTCGGGGAGCAAATTCCGTTACGTGTAACGGAGTCGAGAGTACCCGAAGAAAAAGCATCGGCTAACTCCGTGCCAGCAGCCGCGGTAATACGGAGGATGCGAGCGTTATCCGGATTTATTGGGTTTAAAGGGTGCGTAGGCGGCCCTGCAGGTCAGATGTGAAATACCCGTGCTTAACATGGGGGCTGCATTTGAAACCGTAGGGCTTGAGTGTGGAAGAGGTAAGTGGAATTCCCGGTGTAGCGGTGAAATGCGTAGAGATCGGGAGGAACACCAGTGGCGAAGGCGACTTACTGGG…
k__Bacteria, p__Firmicutes, c__Clostridia, o__Clostridiales, f__Christensenellaceae, g__, s__	Barnesiella viscericola/Nitrosococcus halophilus (81)	0	0	0	0	0	CCTACGGGAGGCAGCAGTGAGGAATATTGGTCAATGGGCGCGAGCCTGAACCAGCCAAGTCGCGTGAGGGATGACGGCCCTACGGGTTGTAAACCTCTTTTGTCGGGGAGCAAATTCCGTTACGTGTAACGGAGTCGAGAGTACCCGAAGAAAAAGCATCGGCTAACTCCGTGCCAGCAGCCGCGGTAATACGTAGGGGGCGAGCGTTGTCCGGAATTATTGGGCGTAAAGGGCGCGTAGACGGCTGAGTAAGTTACTGGTGAAAGCCCAGCTTTTAAGGCTGGAATTGCCGGTAATACTGTTCAGCTTGAGTGCAGGAGAGGGAAGCGGAATTCCTAGTGTAGCGGTGAAATGCGTAGATATTAGGAGGAACACCAGTGGCGAAGGCGGCTTTCTGGA…
k__Bacteria, p__Firmicutes, c__Erysipelotrichi, o__Erysipelotrichales, f__Erysipelotrichaceae, g__, s__	Beduini massiliensis (93)	0	0	0	0	0	CCTACGGGTGGCAGCAGTAGGGAATTTTCGGCAATGGGCGAAAGCCTGACCGAGCAACGCCGCGTGAAGGAAGAAGGCCTTCGGGTTGTAAACTTCTGTTATAAAGGAAGAACGTCTATGACAGGGAATGGTGATAGAGTGACGGTACTTTATGAGGAAGCCACGGCTAACTACGTGCCAGCAGCCGCGGTAATACGTAGGTGGCGAGCGTTATCCGGAATTATTGGGCGTAAAGAGGGAGCAGGCGGCAGGAAGGGTCTGTGGTGAAAGAGTGAAGCTTAACTTCATAAAGCCATGGAAACCGGCCAGCTAGAGTGATGAAGAGGATCGCGGAATTCCATGTGTAGCGGTGAAATGCGTAGATATATGGAGGAACACCAGTGGCGAAGGCGGCGATCT…
k__Bacteria, p__Firmicutes, c__Clostridia, o__Clostridiales, f__Ruminococcaceae, g__, s__	Bifidobacterium adolescentis/stercoris (100)	0.00308	0	0	5.68e-05	0	CCTACGGGAGGCAGCAGTGGGGAATATTGGGCAATGGGCGAAAGCCTGACCCAGCGACGCCGCGTGAGGGAAGAAGGTCTTCGGATTGTAAACCTTTGTAGACAGGGACGAAGAAATGACGGTACCTGTAAAGTAAGCCACGGCTAACTACGTGCCAGCAGCCGCGGTAATACGTAGGTGGCAAGCGTTATCCGGATTTATTGGGTGTAAAGGGTGAGTAGGCGGGCTGACAAGTCAGATGTGAAATGTTCAGGCTTAACCTGAGAACTGCATTTGAAACTGCCAGTCTTGAGAGTCGGAGGGGTAATCGGAATTCCCGGTGTAGCGGTGAAATGCGTAGAGATCGGGAGGAACACCAGTGGCGAAGGCGGATTACTGGACGACAACTGACGCTGAAAC…
k__Bacteria, p__Actinobacteria, c__Actinobacteria, o__Bifidobacteriales, f__Bifidobacteriaceae, g__Bifidobacterium, s__bifidum	Bifidobacterium bifidum (99)	0	0	0.000122	0	0	CCTACGGGAGGCAGCAGTGGGGAATATTGCACAATGGGCGCAAGCCTGATGCAGCGACGCCGCGTGAGGGATGGAGGCCTTCGGGTTGTAAACCTCTTTTGTTTGGGAGCAAGCCTTCGGGTGAGTGTACCTTTCGAATAAGCGCCGGCTAACTACGTGCCAGCAGCCGCGGTAATACGTAGGGCGCAAGCGTTATCCGGATTTATTGGGCGTAAAGGGCTCGTAGGCGGCTCGTCGCGTCCGGTGTGAAAGTCCATCGCTTAACGGTGGATCTGCGCCGGGTACGGGCGGGCTGGAGTGCGGTAGGGGAGACTGGAATTCCCGGTGTAACGGTGGAATGTGTAGATATCGGGAAGAACACCGATGGCGAAGGCAGGTCTCTGGGCCGTCACTGACGCT…
k__Bacteria, p__Actinobacteria, c__Actinobacteria, o__Bifidobacteriales, f__Bifidobacteriaceae, g__Bifidobacterium, s__adolescentis	Bifidobacterium pseudolongum (91)	1.22e-05	0	0	0	0	CCTACGGGGGGCTGCAGTGGGGAATTTTGGACAATGGGGGAAACCCTGATCCAGCCATGCCGCGTGCGGGATGAAGGCCTTCGGGTTGTAAACCGCTTTTGTCAGAGACGAAAAGGGACGTACGAATAATACGTTCCGCTGACGGTATCTGAAGAATAAGCACCGGCTAACTACGTGCCAGCAGCCGCGGTAATACGTAGGGTGCAAGCGTTAATCGGAATTATTGGGCGTAAAGGGCTCGTAGGCGGTTCGTCGCGTCCGGTGTGAAAGTCCATCGCTTAACGGTGGATCCGCGCCGGGTACGGGCGGGCTTGAGTGCGGTAGGGGAGACTGGAATTCCCGGTGTAACGGTGGAATGTGTAGATATCGGGAAGAACACCAATGGCGAAGGCAGGTCTC…
k__Bacteria, p__Firmicutes, c__Clostridia, o__Clostridiales, f__Lachnospiraceae, g__Blautia, s__	Blautia faecis (100)	0.00361	0.000299	0.00068	0.000653	0.000254	CCTACGGGAGGCAGCAGTGGGGAATATTGCACAATGGGGGAAACCCTGATGCAGCGACGCCGCGTGAAGGAAGAAGTATCTCGGTATGTAAACTTCTATCAGCAGGGAAGATAATGACGGTACCTGACTAAGAAGCCCCGGCTAACTACGTGCCAGCAGCCGCGGTAATACGTAGGGGGCAAGCGTTATCCGGATTTACTGGGTGTAAAGGGAGCGTAGACGGCGCAGCAAGTCTGATGTGAAAGGCAGGGGCTTAACCCCTGGACTGCATTGGAAACTGCTGTGCTTGAGTGCCGGAGGGGTAAGCGGAATTCCTAGTGTAGCGGTGAAATGCGTAGATATTAGGAGGAACACCAGTGGCGAAGGCGGCTTACTGGACGGTAACTGACGTTGAGGCTC…
k__Bacteria, p__Bacteroidetes, c__Bacteroidia, o__Bacteroidales, f__Prevotellaceae, g__Prevotella, s__copri	Blautia faecis (100)	0	0	0.02	0	0	CCTACGGGAGGCAGCAGTGAGGAATATTGGTCAATGGACGAGAGTCTGAACCAGCCAAGTAGCGTGCAGGATGACGGCCCTATGGGTTGTAAACTGCTTTTATAAGGGAATAAAGTGAGTCTCGTGAGACTTTTTGCATGTACCTTATGAATAAGGACCGGCTAATTCCGTGCCAGCAGCCGCGGTAATACGGAAGGTCCGGGCGTTATCCGGATTTATTGGGTTTAAAGGGAGCGTAGGCCGGAGATTAAGCGTGTTGTGAAATGTAGATGCTCAACATCTGCACTGCAGCGCGAACTGGTTTCCTTGAGTACGCACAAAGTGGGCGGAATTCGTGGTGTAGCGGTGAAATGCTTAGATATCACGAAGAACTCCGATTGCGAAGGCAGCTCACTGGAG…
k__Bacteria, p__Firmicutes, c__Clostridia, o__Clostridiales, f__Lachnospiraceae, g__, s__	Blautia faecis (86)	0	0	0	0	0	CCTACGGGGGGCAGCAGTGAGGAATATTGGTCAATGGGCGAGAGCCTGAACCAGCCAAGTCGCGTGAGGGAAGAATGGTCTATGGCCTGTAAACCTCTTTTGTCAGGGAAGAATAAGTGCCACGTGTGGCATGATGCCAGTACTTGACGAATAAGCATCGGCTAACTCCGTGCCAGCAGCCGCGGTAACACGGGGGATGCGAGCGTTATCCGGATTTACTGGGTGTAAAGGGAGCGTAGACGGCTGTGCAAGTCTGATGTGAAAGGCAGGGGCTCAACTCCTGGACTGCATTGGAAACTGTGTAGCTTGAGTGCCGGAGAGGTAAGCGGAATTCCTAGTGTAGCGGTGAAATGCGTAGATATTAGGAGGAACACCAGTGGCGAAGGCGGCTTACTGGAC…
k__Bacteria, p__Firmicutes, c__Clostridia, o__Clostridiales, f__Lachnospiraceae, g__Blautia, s__	Blautia faecis (94)	0	0	0	0	0	CCTACGGGAGGCAGCAGTGGGGAATATTGGGCAATGGGCGCAAGCCTGACCCAGCAACGCCGCGTGAAGGAAGAAGGCTTTCGGGTTGTAAACTTCTTTTGTCAGGGACGAAGCAAGTGACGGTACCTGACGAATAAGCCACGGCTAACTACGTGCCAGCAGCCGCGGTAATACGTAGGGGGCAAGCGTTATCCGGATTTACTGGGTGTAAAGGGAGCGTAGACGGCGCAGCAAGTCTGATGTGAAAGGCAGGGGCTTAACCCCTGGACTGCATTGGAAACTGCTGTGCTTGAGTGCCGGAGGGGTAAGCGGAATTCCTAGTGTAGCGGTGAAATGCGTAGATGTTAGGAGGAACACCAGTGGCGAAGGCGGCTTACTGGACGGTAACTGACGTTGAGG…
k__Bacteria, p__Firmicutes, c__Clostridia, o__Clostridiales, f__Ruminococcaceae, g__, s__	Blautia faecis (94)	0	0	0	0	1.95e-05	CCTACGGGAGGCAGCAGTGGGGAATATTGCACAATGGAGGAAACTCTGATGCAGCGACGCCGCGTGAAGGATGAAGTATTTCGGTATGTAAACTTCTATCAGCAGGGAAGAAAATGACGGTACCTGACTAAGAAGCCCCGGCTAACTACGTGCCAGCAGCCGCGGTAATACGTAGGGGGCAAGCGTTATCCGGATTTACTGGGTGTAAAGGGAGCGTAGACGGCACGGCAAGCCAGATGTGAAAGCCCGGGGCTCAACCCCGGGACTGCATTTGGAACTGCTGAGCTAGAGTGTCGGAGAGGCAAGTGGAATTCCTAGTGTAGCGGTGAAATGCGTAGATATTAGGAGGAACACCAGTGGCGAAGGCGGCTTGCTGGACGATGACTGACGCTGAGGCTC…
k__Bacteria, p__Firmicutes, c__Clostridia, o__Clostridiales, f__Ruminococcaceae, g__, s__	Blautia faecis (94)	0	0	4.86e-05	0	0	CCTACGGGAGGCAGCAGTGGGGAATATTGCACAATGGGGGAAACCCTGATGCAGCGACGCCGCGTGGAGGAAGAAGGTCTTCGGATTGTAAACTCCTGTTGTTGAGGAAGATAATGACGGTACTCAACAAGGAAGTGACGGCTAAATACGTGCCAGCAGCCGCGGTAATACGTAGGGGGCAAGCGTTATCCGGATTTACTGGGTGTAAAGGGAGCGTAGACGGCAAGGCAAGTCTGATGTGAAAACCCAGGGCTTAACCCTGGGACTGCATTGGAAACTGTCTGGCTCGAGTGCCGGAGAGGTAAGCGGAATTCCTAGTGTAGCGGTGAAATGCGTAGATATTAGGAAGAACACCAGTGGCGAAGGCGGCTTACTGGACGGTAACTGACGTTGAGGCTC…
k__Bacteria, p__Firmicutes, c__Clostridia, o__Clostridiales, , ,	Blautia faecis (96)	0	0	0	0	0	CCTACGGGCGGCTGCAGTGGGGAATATTGCACAATGGGGGAAACCCTGATGCAGCGACGCCGCGTGAAGGAAGAAGTATCTCGGTATGTAAACTTCTATCAGCAGGGAAGATAATGACGGTACCTGACTAAGAAGCCCCGGCTAACTACGTGCCAGCAGCCGCGGTAATACGTAGGGGGCAAGCGTTATCCGGATTTACTGGGTGTAAAGGGAGCGTAGACGGCGCAGCAAGTCTGATGTGAAAGGCAGGGGCTTAACCCCTGGACTGCATTGGAAACTGCTGTGCTTGAGTGTCGGAGGGGTAAGCGGAATTCCTAGTGTAGCGGTGAAATGCGTAGATATTAGGAGGAACACCAGTGGCGAAGGCAGCATACCGGCGCCCAACTGACGCTGAAGCAC…
k__Bacteria, p__Firmicutes, c__Clostridia, o__Clostridiales, , ,	Blautia faecis (96)	0	0	0	0	0	CCTACGGGTGGCAGCAGTGAGGAATATTGGTCAATGGGCGCGAGCCTGAACCAGCCAAGTCGCGTGAGGGATGACGGCCCTACGGGTTGTAAACCTCTTTTGTCGGGGAGCAAATTCCGTTACGTGTAACGGAGTCGAGAGTACCCGAAGAAAAAGCATCGGCTAACTCCGTGCCAGCAGCCGCGGTAATACGGAGGATGCGAGCGTTATCCGGATTTACTGGGTGTAAAGGGAGCGTAGACGGCGCAGCAAGTCTGATGTGAAAGGCAGGGGCTTAACCCCTGGACTGCATTGGAAACTGCTGTGCTTGAGTGCCGGAGGGGTAAGCGGAATTCCTAGTGTAGCGGTGAAATGCGTAGATATTAGGAGGAACACCAGTGGCGAAGGCGGCTTACTGGA…
k__Bacteria, p__Firmicutes, c__Clostridia, o__Clostridiales, , ,	Blautia faecis (96)	1.84e-05	0	0	1.42e-05	0	CCTACGGGTGGCAGCAGTGGGGAATATTGCACAATGGGGGAAACCCTGATGCAGCGACGCCGCGTGAAGGAAGAAGTATCTCGGTATGTAAACTTCTATCAGCAGGGAAGATAATGACGGTACCTGACTAAGAAGCCCCGGCTAACTACGTGCCAGCAGCCGCGGTAATACGTAGGGGGCAAGCGTTATCCGGATTTACTGGGTGTAAAGGGAGCGTAGACGGCGCAGCAAGTCTGATGTGAAAGGCAGGGGCTTAACCCCTGGACTGCATTGGAAACTGCTGTGCTTGAGTGCCGGAGGGGTAAGCGGAATTCCTAGTGTAGCGGTGAAATGCGTAGATATTGGGAGGAACACCAGTGGCGAAGGCGCCTTTCTGGACTGTGTCTGACGCTGAGATGC…
k__Bacteria, p__Bacteroidetes, c__Bacteroidia, o__Bacteroidales, f__[Barnesiellaceae], g__, s__	Blautia faecis (98)	0	0	0	0	9.77e-06	CCTACGGGGGGCAGCAGTGAGGAATATTGGTCAATGGACGAGAGTCTGAACCAGCCAAGTAGCGTGAAGGATGACTGCCCTATGGGTTGTAAACTTCTTTTATATGGGAATAAAGTATTCCACGTGTGGGATTTTGTATGTACCATATGAATAAGGATCGGCTAACTCCGTGCCAGCAGCCGCGGTAATACGGAGGATGCGAGCGTTATCCGGATTTATTGGGTTTAAAGGGTGCGTAGGCGGCACGCCAAGTCAGCGGTGAAATTTCCGGGCTCAACCCGGAGTGTGCCGTTGAAACTGGCGAGCTAGAGTACACAAGAGGCAGGCGGAATGCGTGGTGTAGCGGTGAAATGCATAGATATCACGCAGAACCCCGATTGCGAAGGCAGCCTGCTAGGG…
k__Bacteria, p__Firmicutes, c__Clostridia, o__Clostridiales, f__Ruminococcaceae, g__, s__	Blautia faecis (98)	0.000165	0	2.43e-05	5.68e-05	2.93e-05	CCTACGGGAGGCAGCAGTGGGGAATATTGCACAATGGGGGAAACCCTGATGCAGCGACGCCGCGTGAAGGAAGAAGTATCTCGGTATGTAAACTTCTATCAGCAGGGAAGATAGTGACGGTACCTGACTAAGAAGCCCCGGCTAACTACGTGCCAGCAGCCGCGGTAATACGTAGGGGGCAAGCGTTATCCGGATTTACTGGGTGTAAAGGGAGCGTAGACGGATTAGCAAGTCTGATGTGAAAGGCAGGGGCTCAACCCCTGGACTGCATTGGAAACTGCCAGTCTTGAGTGCCGGAGAGGTAAGCGGAATTCCTAGTGTAGCGGTGAAATGCGTAGATATTAGGAGGAACACCAGTGGCGAAGGCGGCTTACTGGACGGCAACTGACGTTGAGGCTC…
k__Bacteria, p__Firmicutes, c__Clostridia, o__Clostridiales, f__Ruminococcaceae, g__, s__	Blautia faecis (98)	0	0	0	0	0	CCTACGGGAGGCAGCAGTGGGGAATATTGCACAATGGGGGAAACCCTGATGCAGCGACGCCGCGTGGAGGAAGAAGGTCTTCGGATTGTAAACTCCTGTTGTTGAGGAAGATAATGACGGTACTCAACAAGGAAGTGACGGCTAACTACGTGCCAGCAGCCGCGGTAAAACGTAGGTCACAAGCGTTGTCCGGAATTACTGGGTGTAAAGGGAGCGCAGGCGGGAAGACAAGTTGGAAGTGAAATCTATGGGCTCAACCCATAAACTGCTTTCAAAACTGTTTTTCTTGAGTAGTGCAGAGGTAGGCGGAATTCCCGGTGTAGCGGTGGAATGCGTAGATATCGGGAGGAACACCAGTGGCGAAGGCGGCCTACTGGGCACCAACTGACGCTGAGGCTC…
k__Bacteria, p__Firmicutes, c__Clostridia, o__Clostridiales, f__, g__, s__	Blautia faecis (98)	2.45e-05	0	0	2.84e-05	0	CCTACGGGAGGCAGCAGTGGGGAATATTGGGCAATGGGCGAAAGCCTGACCCAGCAACGCCGCGTGAGGGAAGAAGGTTTTCGGATTGTAAACCTCTGTCCTCAGGGACGAAGGAAGTGACGGTACCTGAGGAGGAAGCCCCGGCTAACTACGTGCCAGCAGCCGCGGTAATACGTAGGGGGCAAGCGTTGTCCGGAATGACTGGGCGTAAAGGGCGTGTAGGCGGCCTGATAAGTATGAAGTGAAAGTCCTGCTTTCAAGGTGGGAATTGCTTTGTAGACTGTCGGGCTTGAGTGCGGAAGAGGTAAGTGGAATTCCCAGTGTAGCGGTGAAATGCGTAGAGATTGGGAGGAACACCAGTGGCGAAGGCGACTTACTGGGCCGTAACTGACGCTGAGG…
k__Bacteria, p__Proteobacteria, c__Betaproteobacteria, o__Burkholderiales, f__Alcaligenaceae, g__Sutterella, s__	Blautia faecis (99)	1.22e-05	0.01	0.01	0.00165	0.00409	CCTACGGGAGGCAGCAGTGGGGAATTTTGGGCAATGGGGGCAACCCTGATCCAGCCATGCCGCGTGCAGGATGAAGGCCTTCGGGTTGTAAACTGCTTTTGTCAGGGACGAAAAGGACCGTGTTAATACCATGGTCTGCTGACGGTACCTGAAGAATAAGCACCGGCTAACTACGTGCCAGCAGCCGCGGTAATACGTAGGGTGCAAGCGTTAATCGGAATTACTGGGCGTAAAGCGTGCGCAGGCGGTTCTGTAAGACAGATGTGAAATCCCCGGGCTCAACCTGGGAATTGCATTTGTGACTGCAGGACTAGAGTTCATCAGAGGGGGGTGGAATTCCAAGTGTAGCAGTGAAATGCGTAGATATTTGGAAGAACACCAATGGCGAAGGCAGCCCCC…
k__Bacteria, p__Firmicutes, c__Clostridia, o__Clostridiales, f__Ruminococcaceae, g__, s__	Blautia faecis (99)	0.02	2.49e-05	0.00068	0	0	CCTACGGGGGGCAGCAGTGGGGAATATTGGGCAATGGGCGAAAGCCTGACCCAGCGACGCCGCGTGAAGGAAGAAGGCCTTCGGGTTGTAAACTTTAGTAAGCAGGGAAGAAGAAAGTGACGGTACCTGCAGAGTAAGCCACGGCTAACTACGTGCCAGCAGCCGCGGTAATACGTAGGTGGCGAGCGTTATCCGGAATTACTGGGTGTAAAGGGTGTGTAGGCGGGACTTCAAGTCAGATGTGAAAATTGCGGGCTCAACCCGCGACCTGCATTTGAAACTGAGGTTCTTGAGAGTCGGAGAGGTAAATGGAATTCCCGGTGTAGCGGTGAAATGCGTAGATATCGGGAGGAACACCAGTGGCGAAGGCGATTTACTGGACGACAACTGACGCTGAGA…
k__Bacteria, p__Firmicutes, c__Clostridia, o__Clostridiales, f__, g__, s__	Blautia faecis (99)	0.000147	0.000112	0	0	0	CCTACGGGAGGCAGCAGTGGGGAATATTGCACAATGGGGGAAACCCTGATGCAGCGACGCCGCGTGAGTGAAGAAGTATTTCGGTATGTAAAGCTCTATCAGCAGGGAAGATAATGACGGTACCTGACTAAGAAGCCCCGGCTAACTACGTGCCAGCAGCCGCGGTAATACGTAGGGGGCAAGCGTTATCCGGATTTACTGGGTGTAAAGGGAGCGTAGGTGGCAAGGCAAGTCAGATGTGAAAACCCGGGGCTCAACCCCGGGACTGCATTTGAAACTGTCTAGCTAGAGTGCAGGAGAGGTAAGTGGAATTCCTAGTGTAGCGGTGAAATGCATAGATATTAGGAGGAACACCAGTGGCGAAGGCGGCTTACTGGACTGTAACTGACACTGAGGCTC…
k__Bacteria, p__Firmicutes, c__Clostridia, o__Clostridiales, f__Ruminococcaceae, g__, s__	Blautia faecis (99)	1.84e-05	1.25e-05	0	0	0	CCTACGGGAGGCAGCAGTGGGGAATATTGCACAATGGGGGAAACCCTGATGCAGCGACGCCGCGTGAAGGAAGAAGTATCTCGGTATGTAAACTTCTATCAGCAGGGAAGATAATGACGGTACCTGACTAAGAAGCCCCGGCTAACTACGTGCCAGCAGCCGCGGTAATACGTAGGGGGCAAGCGTTATCCGGATTTACTGGGTGTAAAGGGAGCGTAGACGGCACAGCAAGTCTGATGTGAAAGGCAGGGGCTTAACCCCTGGACTGCATTGGAAACTGCTGTGCTTGAGTGCCGGAGGGGTAAGCGGAATTCCTAGTGTAGCGGTGAAATGCGTAGATATTAGGAGGAACACCAGTGGCGAAGGCGGCTTACTGGACGGTAACTGACGTTGAGGCTC…
k__Bacteria, p__Firmicutes, c__Clostridia, o__Clostridiales, f__Lachnospiraceae, g__, s__	Blautia faecis (99)	0	0	0	0	0.000615	CCTACGGGAGGCAGCAGTGGGGAATATTGCACAATGGGGGAAACCCTGATGCAGCGACGCCGCGTGAGTGAAGAAGTATTTCGGTATGTAAAGCTCTATCAGCAGGGAAGAGAATGACGGTACCTGACTAAGAAGCCCCGGCTAACTACGTGCCAGCAGCCGCGGTAATACGTAGGGGGCAAGCGTTATCCGGATTTACTGGGTGTAAAGGGAGCGTAGACGGCTTAGCAAGTCTGAAGTGAAAGCCCGGGGCTCAACCCCGGGACTGCTTTGGAAACTGTTAAGCTGGAGTGCTGGAGAGGTAAGCGGAATTCCTAGTGTAGCGGTGAAATGCGTAGATATTAGGAGGAACACCAGTGGCGAAGGCGGCTTACTGGACAGTAACTGACGTTGAGGCTC…
k__Bacteria, p__Firmicutes, c__Clostridia, o__Clostridiales, f__Ruminococcaceae, g__Oscillospira, s__	Blautia faecis (99)	0.000625	0	0	0	0	CCTACGGGAGGCAGCAGTGGGGAATATTGGGCAATGGGGGAAACCCTGACCCAGCAACGCCGCGTGAAGGAAGAAGGCTTTCGGGTTGTAAACTTCTTTTACCAGGGACGAAGAACGTGACGGTACCTGGAGAAAAAGCCACGGCTAACTACGTGCCAGCAGCCGCGGTAATACGTAGGTGGCAAGCGTTGTCCGGATTTACTGGGTGTAAAGGGCGTGTAGGCGGGGCTGCAAGTCAGAAGTGAAATCTATGGGCTTAACCCATAAACTGCTTTTGAAACTGTGGCTCTTGAGTATCGGAGAGGCAGGCGGAATTCCTAGTGTAGCGGTGAAATGCGTAGATATTAGGAGGAACACCAGTGGCGAAGGCGGCCTGCTGGACGACAACTGACGCTGAGG…
k__Bacteria, p__Firmicutes, c__Clostridia, o__Clostridiales, f__Ruminococcaceae, g__Ruminococcus, s__	Blautia faecis (99)	4.29e-05	0	0	0	0.000576	CCTACGGGAGGCAGCAGTGGGGGATATTGCACAATGGGGGAAACCCTGATGCAGCAACGCCGCGTGAAGGAAGAAGGTCTTCGGATTGTAAACTTCTGTCCTCAGGGAAGATAATGACGGTACCTGAGGAGGAAGCTCCGGCTAACTACGTGCCAGCAGCCGCGGTAATACGTAGGGAGCGAGCGTTGTCCGGATTTACTGGGTGTAAAGGGTGCGTAGGCGGATCTGCAAGTCAGTAGTGAAATCCCAGGGCTTAACCCTGGAACTGCTATTGAAACTGTGGGTCTTGAGTGAGGTAGAGGCAGGCGGAATTCCCGGTGTAGCGGTGAAATGCGTAGAGATCGGGAGGAACACCAGTGGCGAAGGCGGCCTGCTGGGCCTTAACTGACGCTGAGGCAC…
k__Bacteria, p__Firmicutes, c__Clostridia, o__Clostridiales, f__Lachnospiraceae, g__, s__	Blautia faecis (99)	1.22e-05	0	0.000292	0.000355	0	CCTACGGGAGGCAGCAGTGGGGAATATTGCACAATGGGGGAAACCCTGATGCAGCGACGCCGCGTGAGTGAAGAAGTATTTCGGTATGTAAAGCTCTATCAGCAGGGAAGAAAATGACGGTACCTGACTAAGAAGCCCCGGCTAACTACGTGCCAGCAGCCGCGGTAATACGTAGGGGGCAAGCGTTATCCGGATTTACTGGGTGTAAAGGGAGCGTAGACGGCTTTACAAGTCTGACGTGAAAATCCGGGGCTCAACCCCGGAACTGCGTTGGAAACTGTGAGGCTTGAGTGCCGGAGAGGTAAGCGGAATTCCTAGTGTAGCGGTGAAATGCGTAGATATTAGGAGGAACACCAGTGGCGAAGGCGGCTTACTGGACGGCAACTGACGTTGAGGCTC…
k__Bacteria, p__Firmicutes, c__Clostridia, o__Clostridiales, f__Lachnospiraceae, g__Blautia, s__	Blautia faecis (99)	0	0	0	0	0	CCTACGGGAGGCAGCAGTGGGGAATATTGCACAATGGGGGAAACCCTGATGCAGCGACGCCGCGTGAAGGAAGAAGTATCTCGGTATGTAAACTTCTATCAGCAGGGAAGATAGTGACGGTACCTGACTAAGAAGCCCCGGCTAACTACGTGCCAGCAGCCGCGGTAATACGTAGGGGGCAAGCGTTATCCGGATTTACTGGGTGTAAAGGGAGCGTAGACGGTGTGGCAAGTCTGATGTGAAAGGCATGGGCTCAACCTGTGGACTGCATTGGAAACTGTCATACTTGAGTGCCGGAGGGGTAAGCGGAATTCCTAGTGTAGCGGTGAAATGCGTAGATATTAGGAGGAACACCAGTGGCGAAGGCGGCTTACTGGACGGTAACTGACGTTGAGGCTC…
k__Bacteria, p__Firmicutes, c__Clostridia, o__Clostridiales, f__Lachnospiraceae, g__, s__	Blautia faecis (99)	0	0	4.86e-05	0.000142	0	CCTACGGGAGGCAGCAGTGGGGAATATTGCACAATGGGGGAAACCCTGATGCAGCGACGCCGCGTGAAGGAAGAAGTATCTCGGTATGTAAACTTCTATCAGCAGGGAAGATAATGACGGTACCTGACTAAGAAGCCCCGGCTAACTACGTGCCAGCAGCCGCGGTAATACGTAGGGGGCGAGCGTTATCCGGATTTACTGGGTGTAAAGGGAGCGTAGACGGCGTATCAAGTCTGATGTGAAAGGCAGGGGCTTAACCCCTGGACTGCATTGGAAACTGGTATGCTTGAGTGCCGGAGGGGTAAGCGGAATTCCTAGTGTAGCGGTGAAATGCGTAGATATTAGGAGGAACACCAGTGGCGAAGGCGGCTTACTGGACGGTAACTGACGTTGAGGCTC…
k__Bacteria, p__Firmicutes, c__Clostridia, o__Clostridiales, f__Lachnospiraceae, g__Blautia, s__	Blautia faecis (99)	0	0	0	0	0	CCTACGGGAGGCAGCAGTGGGGAATATTGCACAATGGGGGAAACCCTGATGCAGCGACGCCGCGTGAAGGAAGAAGTTTCTCGGTATGTAAACTTCTATCAGCAGGGAAGATAATGACGGTACTTGACTAAGAAGCCCCGGCTAACTACGTGCCAGCAGCCGCGGTAATACGTAGGGGGCAAGCGTTATCCGGATTTACTGGGTGTAAAGGGAGCGTAGACGGCGCAGCAAGTCTGATGTGAAAGGCAGGGGCTTAACCCCTGGACTGCATTGGAAACTGCTGTGCTTGAGTGCCGGAGGGGTAAGCGGAATTCCTAGTGTAGCGGTGAAATGCGTAGATATTAGGAGGAACACCAGTGGCGAAGGCGGCTTACTGGACGGTAACTGACGTTGAGGCTC…
k__Bacteria, p__Firmicutes, c__Clostridia, o__Clostridiales, f__Lachnospiraceae, g__Blautia, s__	Blautia faecis (99)	0	0	0	0	0	CCTACGGGAGGCAGCAGTGGGGAATATTGCACAATGGGGGAAACCCTGATGCAGCGACGCCGCGTGAAGGAAGAAGTATCTCGGTATGTAAACTTCTATCAGCAGGGAAGATAGTGACGGTACCTGACTAAGAAGCCCCGGCTAACTACGTGCCAGCAGCCGCGGTAATACGTAGGGGGCAAGCGTTATCCGGATTTACTGGGTGTAAAGGGAGCGTAGACGGTGTGGCAAGTCTGATGTGAAAGGCATGGGCTCAACCTGTGGACTGCATTGGAAACTGTCATACTTGAGTGCCGGAGGGGTAAGCGGAATTCCTAGTGTAGCGGTGAAATGCGTAGATATTAGGAGGAACACCAGTGGCGAAGGCGGCTTACTGGACGGTAACTGACACTGAAGCAC…
k__Bacteria, p__Firmicutes, c__Clostridia, o__Clostridiales, f__Lachnospiraceae, g__[Ruminococcus], s__gnavus	Blautia faecis (99)	1.22e-05	0	0	0	0	CCTACGGGAGGCAGCAGTGGGGAATATTGCACAATGGGGGAAACCCTGATGCAGCGACGCCGCGTGAGCGATGAAGTATTTCGGTATGTAAACTTCTATCAGCAGGGAAGAAAATGACGGTACCTGACTAAGAAGCCCCGGCTAACTACGTGCCAGCAGCCGCGGTAATACGTAGGGGGCAAGCGTTATCCGGATTTACTGGGTGTAAAGGGAGCGTAGACGGCACGGCAAGCCAGATGTGAAAGCCCGGGGCTCAACCCCGGGACTGCATTTGGAACTGCTGAGCTAGAGTGTCGGAGAGGCAAGTGGAATTCCTAGTGTAGCGGTGAAATGCGTAGATATTAGGAGGAACACCAGTGGCGAAGGCGGCTTGCTGGACGATGACTGACGTTGAGGCTC…
k__Bacteria, p__Firmicutes, c__Clostridia, o__Clostridiales, f__Lachnospiraceae, g__Blautia, s__	Blautia faecis (99)	0	0	0	0	0	CCTACGGGAGGCAGCAGTGGGGAATATTGCACAATGGGGGAAACCCTGATGCAGCGACGCCGCGTGAAGGAAGAAGTATCTCGGTACGTAAACTTCTATCAGCAGGGAAGATAATGACGGTACCTGACTAAGAAGCCCCGGCTAACTACGTGCCAGCAGCCGCGGTAATACGTAGGGGGCAAGCGTTATCCGGATTTACTGGGTGTAAAGGGAGCGTAGACGGCGCAGCAAGTCTGATGTGAAAGGCAGGGGCTTAACCCCTGGACTGCATTGGAAACTGCTGTGCTTGAGTGCCGGAGGGGTAAGCGGAATTCCTAGTGTAGCGGTGAAATGCGTAGATATTAGGAGGAACACCAGTGGCGAAGGCGGCTTACTGGACGGTAACTGACGTTGAGGCTC…
k__Bacteria, p__Firmicutes, c__Erysipelotrichi, o__Erysipelotrichales, f__Erysipelotrichaceae, g__, s__	Blautia faecis (99)	2.45e-05	0	0	0	0	CCTACGGGAGGCAGCAGTAGGGAATTTTCGGCAATGGGGGAAACCCTGACCGAGCAACGCCGCGTGAAGGAAGAAGTAATTCGTTATGTAAACTTCTGTCATAGAGGAAGAACGGTGGATATAGGGAATGATATCCAAGTGACGGTACTCTATAAGAAAGCCACGGCTAACTACGTGCCAGCAGCCGCGGTAATACGTAGGTGGCGAGCGTTATCCGGAATTATTGGGCGTAAAGAGGGAGCAGGCGGCACTAAGGGTCTGTGGTGAAAGATCGAAGCTTAACTTCGGTAAGCCATGGAAACCGTAGAGCTAGAGTGTGTGAGAGGATCGTGGAATTCCATGTGTAGCGGTGAAATGCGTAGATATATGGAGGAACACCAGTGGCGAAGGCGGCGGTCT…
k__Bacteria, p__Firmicutes, c__Clostridia, o__Clostridiales, f__Lachnospiraceae, g__Coprococcus, s__	Blautia faecis (99)	0	0	0	0	0	CCTACGGGAGGCAGCAGTGGGGAATATTGCACAATGGAGGAAACTCTGATGCAGCGACGCCGCGTGAAGGATGAAGTATTTCGGTATGTAAACTTCTATCAGCAGGGAAGAAAATGACGGTACCTGACTAAGAAGCCCCGGCTAACTACGTGCCAGCAGCCGCGGTAATACGTAGGGGGCAAGCGTTATCCGGATTTACTGGGTGTAAAGGGAGCGTAGACGGCACGGCAAGCCAGATGTGAAAGCCCGGGGCTCAACCCCGGGACTGCATTTGGAACTGCTGAGCTAGAGTGTCGGAGAGGTAAGCGGAATTCCTAGTGTAGCGGTGAAATGCGTAGATATTAGGAGGAACACCAGTGGCGAAGGCGGCTTACTGGACGGTAACTGACGTTGAGGCTC…
k__Bacteria, p__Tenericutes, c__Mollicutes, o__RF39, f__, g__, s__	Blautia faecis (99)	1.22e-05	0	0	0	0	CCTACGGGAGACAGCAGTTAGGGATATTCGTCAATGGGGGAAACCCTGAACGAGCAATGCCGCGTGAGTGATGAAGGTCTTTGGATTGTAAAACTCTGTTGTATGGAAAAAATAGCTAGGTTAGGAAATGAACTTAGTTTGATGGTACCATACCAGAAAGCCCCGGCTAACTACGTGCCAGCAGCCGCGGTAATACGTAGGGGGCGAGCGTTATCCGGATTTATTGGGCGTAAAGCGTGCGTAGGCGGTTTATTAAGTTTAAGATTAAAGCCCGGGGCTTAACTCCGGTTCGTCTTAAAAACTGGTAGACTTGAGTGTGGTAGAGGTAAATGGAATTTCTAGTGTAGCGGTGAAATGCGTAGATATTAGAAGGAACACCAGTGGCGAAGGCGATTTACT…
k__Bacteria, p__Firmicutes, c__Clostridia, o__Clostridiales, f__, g__, s__	Blautia faecis (99)	0	0	0	0	0	CCTACGGGAGGCAGCAGTGGGGAATATTGCACAATGGGCGAAAGCCTGATGCAGCGACGCCGCGTGAGCGAAGAAGTATTTCGGTATGTAAAGCTCTATCAGCAGGGAAGATAATGACGGTACCTGACTAAGAAGCACCGGCTAAATACGTGCCAGCAGCCGCGGTAATACGTATGGTGCAAGCGTTATCCGGATTTACTGGGTGTAAAGGGAGCGCAGGCGGTGCGGCAAGTCTGATGTGAAAGCCCGGGGCTCAACCCTGGTACTGCATTGGAAACTGTCGTACTAGAGTGTCGGAGGGGTAAGCGGAATTCCTAGTGTAGCGGTGAAATGCGTAGATATTAGGAGGAACACCAGTGGCGAAGGCGGCTTACTGGACGATAACTGACGCTGAGGCTC…
k__Bacteria, p__Firmicutes, c__Clostridia, o__Clostridiales, f__, g__, s__	Blautia faecis (99)	0	0	0	0	0	CCTACGGGAGGCAGCAGTGGGGAATATTGCACAATGGGGGAAACCCTGATGCAGCGACGCCGCGTGAGTGAAGAAGTATTTCGGTATGTAAAGCTCTATCAGCAGGGAAGAAAATGACGGTACCTGACTAAGAAGCCCCGGCTAACTACGTGCCAGCAGCCGCGGTAATACGTAGGGGGCAAGCGTTATCCGGATTTACTGGGTGTAAAGGGAGCGTAGACGGTAAAGCAAGTCTGAAGTGAAAGCCCGGGGCTCAACCCCGGGACTGCTTTGGAAACTGTTTAACTAGAGTGCTGGAGAGGTAAGCGGAATTCCTAGTGTAGCGGTGAAATGCGTAGATATTAGGAGGAACACCAGTGGCGAAGGCGGCCTACTGGGCTTTAACTGACGCTGAGGCAC…
k__Bacteria, p__Firmicutes, c__Clostridia, o__Clostridiales, f__Lachnospiraceae, g__Blautia, s__	Blautia faecis (99)	0	0	0	2.84e-05	0	CCTACGGGAGGCAGCAGTGGGGAATATTGCACAATGGGGGAAACCCTGATGCAGCGACGCCGCGTGAGCGAAGAAGTATTTCGGTATGTAAAGCTCTATCAGCAGGGAAGATAATGACGGTACCTGACTAAGAAGCCCCGGCTAACTACGTGCCAGCAGCCGCGGTAATACGTATGGTGCAAGCGTTATCCGGATTTACTGGGTGTAAAGGGAGCGCAGGCGGTGCGGCAAGTCTGATGTGAAAGCCCGGGGCTCAACCCCGGTACTGCATTGGAAACTGTCGTACTAGAGTGTCGGAGGGGTAAGCGGAATTCCTAGTGTAGCGGTGAAATGCGTAGATATTAGGAGGAACACCAGTGGCGAAGGCGGCTTACTGGACGATAACTGACGCTGAGGCTC…
k__Bacteria, p__Firmicutes, c__Clostridia, o__Clostridiales, f__Lachnospiraceae, g__Blautia, s__	Blautia faecis (99)	0	0	0	0	0	CCTACGGGAGGCAGCAGTGGGGAATATTGCACAATGGGGGAAACCCTGATGCAGCGACGCCGCGTGAAGGAAGAAGTATCTCGGTATGTAAACTTCTATCAGCAGGGAAGATAATGACGGTACCTGACTAAGAAGCCCCGGCTAACTACGTGCCAGCAGCCGCGGTAATACGTAGGGGGCAAGCGTTATCCGGATTTACTGGGTGTAAAGGGAGCGTAGACGGCGCAGCAAGTCTGATGTGAAAGGCAGGGGCTTAACCCCTGGACTGCATTGGAAACTGCTGTGCTTGAGTGCCGGAGGGGTAAGCGGAATTCCTAGTGTAGCGGTGAAATGCGTAGATATTAGGAGGAACACCAGTGGCGAAGGCGGCTTACTGGACGATAACTGACGTTGAGGCTC…
k__Bacteria, p__Firmicutes, c__Clostridia, o__Clostridiales, f__Lachnospiraceae, g__, s__	Blautia faecis (99)	0	0	0	0	0	CCTACGGGAGGCAGCAGTGGGGAATATTGCACAATGGGGGAAACCCTGATGCAGCGACGCCGCGTGAAGGAAGAAGTATCTCGGTATGTAAACTTCTATCAGCAGGGAAGATAATGACGGTACCTGACTAAGAAGCCCCGGCTAACTACGTGCCAGCAGCCGCGGTAATACGTAGGGGGCAAGCGTTATCCGGATTTACTGGGTGTAAAGGGAGCGTAGACGGCGCAGCAAGTCTGATGCGAAAGGCAGGGGCTTAACCCCTGGACTGCATTGGAAACTGCTGTGCTTGAGTGCCGGAGGGGTAAGCGGAATTCCTAGTGTAGCGGTGAAATGCGTAGATATTAGGAGGAACACCAGTGGCGAAGGCGGCTTACTGGACGGTAACTGACGTTGAGGCTC…
k__Bacteria, p__Proteobacteria, c__Gammaproteobacteria, o__Enterobacteriales, f__Enterobacteriaceae, g__, s__	Blautia faecis/glucerasea (99)	0	0	0	4.26e-05	0	CCTACGGGAGGCAGCAGTGGGGAATATTGCACAATGGGCGCAAGCCTGATGCAGCCATGCCGCGTGTATGAAGAAGGCCTTCGGGTTGTAAAGTACTTTCAGCGGGGAGGAAGGGAGTAAAGTTAATACCTTTGCTCATTGACGTTACCCGCAGAAGAAGCACCGGCTAACTCCGTGCCAGCAGCCGCGGTAATACGGAGGGTGCAAGCGTTAATCGGAATTACTGGGCGTAAAGCGCACGCAGGCGGTTTGTTAAGTCAGATGTGAAATCCCCGGGCTCAACCTGGGAACTGCATCTGATACTGGCAAGCTTGAGTCTCGTAGAGGGGGGTAGAATTCCAGGTGTAGCGGTGAAATGCGTAGAGATCTGGAGGAATACCGGTGGCGAAGGCGGCCCCC…
k__Bacteria, p__Firmicutes, c__Clostridia, o__Clostridiales, f__Lachnospiraceae, g__[Ruminococcus], s__gnavus	Blautia faecis/glucerasea (99)	1.22e-05	0	0	0	0	CCTACGGGAGGCAGCAGTGGGGAATATTGCACAATGGGGGAAACCCTGATGCAGCGACGCCGCGTGAGTGATGAAGTATTTCGGTATGTAAAGCTCTATCAGCAGGGAAGAAAATGACGGTACCTGACTAAGAAGCACCGGCTAACTACGTGCCAGCAGCCGCGGTAATACGTAGGGGGCAAGCGTTATCCGGATTTACTGGGTGTAAAGGGAGCGTAGACGGCACGGCAAGCCAGATGTGAAAGCCCGGGGCTCAACCCCGGGACTGCATTTGGAACTGCTGAGCTAGAGTGTCGGAGAGGCAAGTGGAATTCCTAGTGTAGCGGTGAAATGCGTAGATATTAGGAGGAACACCAGTGGCGAAGGCGGCTTGCTGGACGATGACTGACGTTGAGGCTC…
k__Bacteria, p__Bacteroidetes, c__Bacteroidia, o__Bacteroidales, f__Prevotellaceae, g__Prevotella, s__copri	Blautia faecis/glucerasea (99)	0	0	4.86e-05	0	0	CCTACGAAAGGCAGCAGTGAGGAATATTGGTCAATGGACGAGAGTCTGAACCAGCCAAGTAGCGTGCAGGATGACGGCCCTATGGGTTGTAAACTGCTTTTATAAGGGAATAAAGTGAGTCTCGTGAGACTTTTTGCATGTACCTTATGAATAAGGACCGGCTAATTCCGTGCCAGCAGCCGCGGTAATACGGAAGGTCCGGGCGTTATCCGGATTTATTGGGTTTAAAGGGAGCGTAGGCCGGAGATTAAGCGTGTTGTGAAATGTAGACGCTCAACGTCTGCACTGCAGCGCGAACTGGTTTCCTTGAGTACGCACAAAGTGGGCGGAATTCGTGGTGTAGCGGTGAAATGCTTAGATATCACGAAGAACTCCGATTGCGAAGGCAGCTCACTGGAG…
k__Bacteria, p__Firmicutes, c__Clostridia, o__Clostridiales, f__Lachnospiraceae, g__, s__	Blautia faecis/Murimonas intestini (98)	1.22e-05	0	0	0	0	CCTACGGGAGGCAGCAGTGGGGAATATTGCACAATGGGGGAAACCCTGATGCAGCGACGCCGCGTGAGCGATGAAGTATTTCGGTATGTAAAGCTCTATCAGCAGGGAAGAAAATGACGGTACCTGACTAAGAAGCCCCGGCTAACTACGTGCCAGCAGCCGCGGTAATACGTAGGGGGCAAGCGTTATCCGGATTTACTGGGTGTAAAGGGAGCGTAGACGGCGCAGCAAGTCTGATGTGAAAGGCAGGGGCTTAACCCCTGGACTGCATTGGAAACTGCTGTGCTTGAGTGCCGGAGGGGTAAGCGGAATTCCTAGTGTAGCGGTGAAATGCGTAGATATTAGGAGGAACACCAGTGGCGAAGGCGGCTTACTGGACGGTAACTGACGTTGAGGCTC…
k__Bacteria, p__Firmicutes, c__Clostridia, o__Clostridiales, f__Ruminococcaceae, g__Oscillospira, s__	Blautia faecis/wexlerae/luti/Lactonifactor longoviformis/others (97)	0	0	0	0	0	CCTACGGGAGGCAGCAGTGGGGAATATTGGGCAATGGGCGCAAGCCTGACCCAGCAACGCCGCGTGAAGGAAGAAGGCTTTCGGGTTGTAAACTTCTTTTATCAGGGACGAAACAAATGACGGTACCTGATGAATAAGCCACGGCTAACTACGTGCCAGCAGCCGCGGTAATACGTAGGTGGCAAGCGTTATCCGGATTTACTGGGTGTAAAGGGCGTGTAGGCGGGACTGCAAGTCAGATGTGAAACCCATGGGCTCAACCCATGGCCTGCATTTGAAACTGTAGTTCTTGAGTGATGGAGAGGCAGGCGGAATTCCGTGTGTAGCGGTGAAATGCGTAGATATACGGAGGAACACCAGTGGCGAAGGCGGCCTGCTGGACATTAACTGACGCTGAGG…
k__Bacteria, p__Firmicutes, c__Clostridia, o__Clostridiales, f__Lachnospiraceae, g__Blautia, s__	Blautia glucerasea/caecimuris (99)	0	0	2.43e-05	0	0	CCTACGGGAGGCAGCAGTGGGGAATATTGCACAATGGGGGAAACCCTGATGCAGCGACGCCGCGTGAAGGAAGAAGTATCTCGGTATGTAAACTTCTATCAGCAGGGAAGAAAATGACGGTACCTGACTAAGAAGCCCCGGCTAACTACGTGCCAGCAGCCGCGGTAATACGTAGGGGGCAAGCGTTATCCGGATTTACTGGGTGTAAAGGGAGCGTAGACGGAGCAGCAAGTCTGATGTGAAAGGCAGGGGCTCAACCCCTGGACTGCATTGGAAACTGTTGATCTTGAGTACCGGAGGGGTAAGCGGAATTCCTAGTGTAGCGGTGAAATGCGTAGATATTAGGAGGAACACCAGTGGCGAAGGCGGCTTACTGGACGGTAACTGACGTTGAGGCTC…
k__Bacteria, p__Firmicutes, c__Clostridia, o__Clostridiales, f__Lachnospiraceae, g__Coprococcus, s__	Blautia glucerasea/caecimuris (99)	0	0	0	0	0	CCTACGGGAGGCAGCAGTGGGGAATATTGCACAATGGGGGAAACCCTGATGCAGCAACGCCGCGTGAAGGACGACGTATTTCGGTATGTAAACTTCTATCAGCAGGGAAGAAAATGACGGTACCTGACTAAGAAGCCCCGGCTAACTACGTGCCAGCAGCCGCGGTAATACGTAGGGGGCAAGCGTTATCCGGATTTACTGGGTGTAAAGGGAGCGTAGGCGGCGAGGCAAGTCAGAAGTGAAAACCCAGGGCTCAACTCTGGGATTGCTTTTGAAACTGCTTTGCTTGATTTCAGGAGAGGTAAGCGGAATTCCTAGTGTAGCGGTGAAATGCGTAGATATTAGGAGGAACACCAGTGGCGAAGGCGGCTTACTGGACTGACAATGACGCTGAGGCTC…
k__Bacteria, p__Firmicutes, c__Clostridia, o__Clostridiales, f__Lachnospiraceae, g__Blautia, s__producta	Blautia hansenii/marasmi (100)	0	0	0	0	0	CCTACGGGAGGCAGCAGTGGGGAATATTGCACAATGGGGGAAACCCTGATGCAGCGACGCCGCGTGAAGGAAGAAGTATCTCGGTATGTAAACTTCTATCAGCAGGGAAGAAAATGACGGTACCTGACTAAGAAGCCCCGGCTAACTACGTGCCAGCAGCCGCGGTAATACGTAGGGGGCAAGCGTTATCCGGATTTACTGGGTGTAAAGGGAGCGTAGACGGAAGAGCAAGTCTGATGTGAAAGGCTGGGGCTTAACCCCAGGACTGCATTGGAAACTGTTTTTCTAGAGTGCCGGAGAGGTAAGCGGAATTCCTAGTGTAGCGGTGAAATGCGTAGATATTAGGAGGAACACCAGTGGCGAAGGCGGCTTACTGGACGGTAACTGACGTTGAGGCTC…
k__Bacteria, p__Firmicutes, c__Clostridia, o__Clostridiales, f__Lachnospiraceae, g__Lachnospira, s__	Blautia hydrogenotrophica (94)	0.000704	0.04	0.00204	0.000298	0	CCTACGGGAGGCAGCAGTGGGGAATATTGCACAATGGAGGAAACTCTGATGCAGCGACGCCGCGTGAGTGAAGAAGTATTTCGGTATGTAAAGCTCTATCAGCAGGGAAGACAGTGACGGTACCTGACTAAGAAGCTCCGGCTAAATACGTGCCAGCAGCCGCGGTAATACGTATGGAGCAAGCGTTATCCGGATTTACTGGGTGTAAAGGGAGTGTAGGTGGTATCACAAGTCAGAAGTGAAAGCCCGGGGCTCAACCCCGGGACTGCTTTTGAAACTGTGGAACTGGAGTGCAGGAGAGGTAAGTGGAATTCCTAGTGTAGCGGTGAAATGCGTAGATATTAGGAGGAACACCAGTGGCGAAGGCGGCTTACTGGACTGTAACTGACACTGAGGCTC…
k__Bacteria, p__Firmicutes, c__Clostridia, o__Clostridiales, f__Lachnospiraceae, g__, s__	Blautia luti (96)	1.22e-05	0	0	0	0	CCTACGGGCGGCAGCAGTGGGGAATATTGCACAATGGGGGAAACCCTGATGCAGCGACGCCGCGTGAAGGAAGAAGTATCTCGGTATGTAAACTTCTATCAGCAGGGAAGAAAATGACGGTACCTGACTAAGAAGCCCCGGCTAACTACGTGCCAGCAGCCGCGGTAATACGTAGGGGGCAAGCGTTATCCGGATTTACTGGGTGTAAAGGGAGCGTAGACGGATGGACAAGTCTGATGTGAAAGGCTGGGGCTCAACCCCGGGACTGCATTGGAAACTGCCCGTCTTGAGTGCCGGAGAGGTAAGCGGAATTCCTAGTGTAGCGGTGAAATGCGTAGATATATGGAGGAACACCAGTGGCGAAGGCGACGATCTGGGCTGCAACTGACGCTCAGTCCC…
k__Bacteria, p__Bacteroidetes, c__Bacteroidia, o__Bacteroidales, f__Bacteroidaceae, g__Bacteroides, s__	Blautia luti (98)	3.67e-05	0.000224	9.72e-05	0.000568	0	CCTACGGGAGGCAGCAGTGAGGAATATTGGTCAATGGGCGCAGGCCTGAACCAGCCAAGTAGCGTGAAGGATGACTGCCCTATGGGTTGTAAACTTCTTTTATAAAGGAATAAAGTCGGGTATGTATACCCGTTTGCATGTACTTTATGAATAAGGATCGGCTAACTCCGTGCCAGCAGCCGCGGTAATACGGAGGATCCGAGCGTTATCCGGATTTATTGGGTTTAAAGGGAGCGTAGATGGATGTTTAAGTCAGTTGTGAAAGTTTGCGGCTCAACCGTAAAATTGCAGTTGATACTGGCAGTCTTGAGTGCAGTAGAGGTGGGCGGAATTCGTGGTGTAGCGGTGAAATGCTTAGATATCACGAAGAACTCCGATTGCGAAGGCAGCTCACTGGAG…
k__Bacteria, p__Firmicutes, c__Clostridia, o__Clostridiales, f__, g__, s__	Blautia luti (98)	1.22e-05	0	0	0	1.95e-05	CCTACGGGAGGCAGCAGTGGGGAATATTGCACAATGGGGGAAACCCTGATGCAGCGACGCCGCGTGAGCGAAGAAGTATTTCGGTATGTAAAGCTCTATCAGCAGGGAAGATAATGACGGTACCTGACTAAGAAGCCCCGGCTAACTACGTGCCAGCAGCCGCGGTAATACGTAGGGGGCAAGCGTTATCCGGATTTACTGGGTGTAAAGGGAGCGTAGACGGCACGGCAAGCCAGATGTGAAAGCCCGGGGCTCAACCCCGGGACTGCATTTGGAACTGCTGAGCTAGAGTGTCGGAGAGGCAAGTGGAATTCCTAGTGTAGCGGTGAAATGCGTAGATATTAGGAGGAACACCAGTGGCGAAGGCGGCTTGCTGGACGATGACTGACGTTGAGGCTC…
k__Bacteria, p__Firmicutes, c__Clostridia, o__Clostridiales, f__Ruminococcaceae, g__, s__	Blautia luti (98)	0	0	0	0	0	CCTACGGGAGGCAGCAGTGGGGAATATTGGGCAATGGGCGCAAGCCTGACCCAGCAACGCCGCGTGAAGGAAGAAGGCTTTCGGGTTGTAAACTTCTTTTAAGTGGGAAGAGCAGAAGACGGTACCACTTGAATAAGCCACGGCTAACTACGTGCCAGCAGCCGCGGTAATACGTAGGTGGCAAGCGTTGTCCGGATTTACTGGGTGTAAAGGGCGTGCAGCCGGGCATGCAAGTCAGATGTGAAATCTCAGGGCTTAACCCTGAAACTGCATTTGAAACTGTATGTCTTGAGTGCCGGAGAGGTAATCGGAATTCCTAGTGTAGCGGTGAAATGCGTAGATATTAGGAGGAACACCAGTGGCGAAGGCGGATTGCTGGACGACAACTGACGGTGAGGC…
k__Bacteria, p__Firmicutes, c__Clostridia, o__Clostridiales, f__Lachnospiraceae, g__, s__	Blautia luti (98)	0	0	0	0	0	CCTACGGGAGGCAGCAGTGGGGAATATTGCACAATGGGGGAAACCCTGATGCAGCGACGCCGCGTGAGTGAAGAAGTATTTCGGTATGTAAAGCTCTATCAGCAGGGAAGATAATGACGGTACCTGACTAAGAAGCACCGGCTAAATACGTGCCAGCAGCCGCGGTAATACGTATGGTGCAAGCGTTATCCGGATTTACTGGGTGTAAAGGGAGCGTAGACGGCATGGCAAGTCTGAAGTGAAAGCCTGGGGCTCAACCCCGGAACTGCTTTGGAAACTGTTAAGCTAGAGTGCAGGAGAGGTAAGTGGAATTCCTAGTGTAGCGGTGAAATGCGTAGATATTAGGAGGAACACCAGTGGCGAAGGCGGCTTACTGGACTGTAACTGACGTTGAGGCTC…
k__Bacteria, p__Firmicutes, c__Clostridia, o__Clostridiales, f__Lachnospiraceae, g__Blautia, s__	Blautia luti (98)	0	0	0	0	0	CCTACGGGAGGCAGCAGTGGGGAATATTGCACAATGGGGGAAACCCTGATGCAGCGACGCCGCGTGAAGGAAGAAGTATCTCGGTATGTAAACTTCTATCAGCAGGGAAGAAAATGACGGTACCTGACTAAGAAGCCCCGGCTAACTACGTGCCAGCAGCCGCGGTAATATGTAGGGGGCAAGCGTTATCCGGATTTACTGGGTGTAAAGGGAGCGTAGACGGATGGACAAGTCTGATGTGAAAGGCTGGGGCTCAACCCCGGGACTGCATTGGAAACTGCCCGTCTTGAGTGCCGGAGAGGTAAGCGGAATTCCTAGTGTAGCGGTGAAATGCGTAGATATTAGGAGGAACACCAGTGGCGAAGGCGGCTTACTGGACGGTAACTGACGTTGAGGCTC…
k__Bacteria, p__Firmicutes, c__Clostridia, o__Clostridiales, f__Lachnospiraceae, g__Blautia, s__	Blautia luti (99)	0.00135	0.000187	0.00231	0.000979	0.000156	CCTACGGGAGGCAGCAGTGGGGAATATTGCACAATGGGGGAAACCCTGATGCAGCGACGCCGCGTGAAGGAAGAAGTATCTCGGTATGTAAACTTCTATCAGCAGGGAAGAAAATGACGGTACCTGACTAAGAAGCCCCGGCTAACTACGTGCCAGCAGCCGCGGTAATACGTAGGGGGCAAGCGTTATCCGGATTTACTGGGTGTAAAGGGAGCGTAGACGGATGGACAAGTCTGATGTGAAAGGCTGGGGCTCAACCCCGGGACTGCATTGGAAACTGCCCGTCTTGAGTGCCGGAGAGGTAAGCGGAATTCCTAGTGTAGCGGTGAAATGCGTAGATATTAGGAGGAACACCAGTGGCGAAGGCGGCTTACTGGACGGTAACTGACGTTGAGGCTC…
k__Bacteria, p__Bacteroidetes, c__Bacteroidia, o__Bacteroidales, f__Bacteroidaceae, g__Bacteroides, s__	Blautia luti (99)	0.000367	0.00386	0.000389	0.000227	0.00129	CCTACGGGAGGCAGCAGTGAGGAATATTGGTCAATGGACGAGAGTCTGAACCAGCCAAGTAGCGTGAAGGATGACTGCCCTATGGGTTGTAAACTTCTTTTATACGGGAATAAAGTGAGCCACGTGTGGCTTTTTGTATGTACCGTATGAATAAGGATCGGCTAACTCCGTGCCAGCAGCCGCGGTAATACGGAGGATCCGAGCGTTATCCGGATTTATTGGGTTTAAAGGGAGCGTAGATGGATGTTTAAGTCAGTTGTGAAAGTTTGCGGCTCAACCGTAAAATTGCAGTTGATACTGGATATCTTGAGTGCAGTTGAGGCAGGCGGAATTCGTGGTGTAGCGGTGAAATGCTTAGATATCACGAAGAACTCCGATTGCGAAGGCAGCCTGCTAAGC…
k__Bacteria, p__Firmicutes, c__Clostridia, o__Clostridiales, f__Lachnospiraceae, g__, s__	Blautia luti (99)	7.35e-05	1.25e-05	0.000632	0.000411	0.000215	CCTACGGGAGGCAGCAGTGGGGAATATTGCACAATGGGGGAAACCCTGATGCAGCGACGCCGCGTGAGTGAAGAAGTATTTCGGTATGTAAAGCTCTATCAGCAGGGAAGAAAATGACGGTACCTGACTAAGAAGCCCCGGCTAACTACGTGCCAGCAGCCGCGGTAATACGTAGGGGGCAAGCGTTATCCGGATTTACTGGGTGTAAAGGGAGCGTAGACGGCTAAGCAAGTCAGAAGTGAAAGGCTGGGGCTCAACCCCGGGACTGCTTTTGAAACTGTTTGGCTAGAGTGCTGGAGAGGTAAGCGGAATTCCTAGTGTAGCGGTGAAATGCGTAGATATTAGGAGGAACACCAGTGGCGAAGGCGGCTTACTGGACAGTAACTGACGTTGAGGCTC…
k__Bacteria, p__Firmicutes, c__Clostridia, o__Clostridiales, f__Ruminococcaceae, g__Oscillospira, s__	Blautia luti (99)	0	1.25e-05	0	0	2.93e-05	CCTACGGGAGGCAGCAGTGGGGAATATTGGGCAATGGGCGCAAGCCTGACCCAGCAACGCCGCGTGAAGGAAGAAGGCTTTCGGGTTGTAAACTTCTTTTCTTAGGGACGAAGCAAGTGACGGTACCTAAGGAATAAGCCACGGCTAACTACGTGCCAGCAGCCGCGGTAATACGTAGGTGGCAAGCGTTATCCGGATTTACTGGGTGTAAAGGGCGTGTAGGCGGGATTGCAAGTCAGATGTGAAAACCACGGGCTCAACCTGTGGCCTGCATTTGAAACTGTAGTTCTTGAGTACTGGAGAGGCAGACGGAATTCCTAGTGTAGCGGTGAAATGCGTAGATATTAGGAGGAACACCAGTGGCGAAGGCGGTCTGCTGGACAGCAACTGACGCTGAGG…
k__Bacteria, p__Firmicutes, c__Clostridia, o__Clostridiales, f__Ruminococcaceae, g__, s__	Blautia luti (99)	0	0	0	0	0	CCTACGGGAGGCAGCAGTGGGGAATATTGGACAATGGGCGAAAGCCTGATCCAGCGACGCCGCGTGAGTGAAGAAGTATTTCGGTATGTAAAGCTCTATCAGCAGGGAAGAAAATGACGGTACCTGACTAAGAAGCCCCGGCTAACTACGTGCCAGCAGCCGCGGTAATACGTAGGGGGCAAGCGTTATCCGGATTTACTGGGTGTAAAGGGAGCGTAGACGGTTAAGCAAGTCTGAAGTGAAAGCCCGGGGCTCAACCCCGGTACTGCTTTGGAAACTGTTTGACTTGAGTGCAGGAGAGGTAAGTGGAATTCCTAGTGTAGCGGTGAAATGCGTAGATATTAGGAGGAACACCAGTGGCGAAGGCGGCTTACTGGACTGTAACTGACGTTGAGGCTC…
k__Bacteria, p__Bacteroidetes, c__Bacteroidia, o__Bacteroidales, f__Bacteroidaceae, g__Bacteroides, s__	Blautia luti (99)	1.84e-05	0	0	1.42e-05	0	CCTACGGGAGGCAGCAGTGAGGAATATTGGTCAATGGGCGATGGCCTGAACCAGCCAAGTAGCGTGAAGGATGACTGCCCTATGGGTTGTAAACTTCTTTTATAAAGGAATAAAGTCGGGTATGCATACCCGTTTGCATGTACTTTATGAATAGGGATCGGCTAACTCCGTGCCAGCAGCCGCGGTAATACGGAGGATCCGAGCGTTATCCGGATTTATTGGGTTTAAAGGGAGCGTAGATGGATGTTTAAGTCAGTTGTGAAAGTTTGCGGCTCAACCGTAAAATTGCAGTTGATACTGGATGTCTTGAGTGCAGTTGAGGCAGGCGGAATTCGTGGTGTAGCGGTGAAATGCTTAGATATCACGAAGAACTCCGATTGCGAAGGCAGCCTGCTAAGC…
k__Bacteria, p__Firmicutes, c__Clostridia, o__Clostridiales, f__, g__, s__	Blautia luti (99)	0	0	0	1.42e-05	0	CCTACGGGAGGCAGCAGTGGGGAATATTGCACAATGGGGGAAACCCTGATGCAGCGACGCCGCGTGAAGGAAGAAGTATCTCGGTATGTAAACTTCTATCAGCAGGGAAGAAAATGACGGTACCTGACTAAGAAGCCCCGGCTAACTACGTGCCAGCAGCCGCGGTAATACGTAGGGGGCAAGCGTTATCCGGATTTACTGGGTGTAAAGGGAGCGTAGACGGCACGGCAAGCCAGATGTGAAAGCCCGGGGCTCAACCCCGGGACTGCATTTGGAACTGCTGAGCTAGAGTGTCGGAGAGGCAAGTGGAATTCCTAGTGTAGCGGTGAAATGCGTAGATATTAGGAGGAACACCAGTGGCGAAGGCGGCTTGCTGGACGATGACTGACGTTGAGGCTC…
k__Bacteria, p__Bacteroidetes, c__Bacteroidia, o__Bacteroidales, f__Bacteroidaceae, g__Bacteroides, s__	Blautia luti (99)	0	4.98e-05	0	0	3.91e-05	CCTACGGGAGGCAGCAGTGAGGAATATTGGTCAATGGGCGAGAGCCTGAACCAGCCAAGTAGCGTGAAGGATGAAGGTTCTATGGATTGTAAACTTCTTTTATACGGGAATAAACGAATCCACGTGTGGATCTTTGCATGTACCGTATGAATAAGGATCGGCTAACTCCGTGCCAGCAGCCGCGGTAATACGGAGGATCCGAGCGTTATCCGGATTTATTGGGTTTAAAGGGAGCGTAGATGGGTTGTTAAGTCAGTTGTGAAAGTTTGCGGCTCAACCGTAAAATTGCAATTGATACTGGCAGTCTTGAGTACAGTTGAGGTAGGCGGAATTCGTGGTGTAGCGGTGAAATGCTTAGATATCACGAAGAACTCCGATTGCGAAGGCAGCTTACTAACC…
k__Bacteria, p__Bacteroidetes, c__Bacteroidia, o__Bacteroidales, f__Bacteroidaceae, g__Bacteroides, s__ovatus	Blautia luti (99)	0	0	0	0	0	CCTACGGGAGGCAGCAGTGAGGAATATTGGTCAATGGACGAGAGTCTGAACCAGCCAAGTAGCGTGAAGGATGACTGCCCTATGGGTTGTAAACTTCTTTTATATGGGAATAAAGTATTCCACGTGTGGAATTTTGTATGTACCATATGAATAAGGATCGGCTAACTCCGTGCCAGCAGCCGCGGTAATACGGAGGATCCGAGCGTTATCCGGATTTATTGGGTTTAAAGGGAGCGTAGGTGGATTGTTAAGTCAGTTGTGAAAGTTTGCGGCTCAACCGTAAAATTGCAGTTGAAACTGGGAGTCTTGAGTACAGTAGAGGTGGGCGGAATTCGTGGTGTAGCGGTGAAATGCTTAGATATCACGAAGAACTCCGATTGCGAAGGCAGCTCACTAGAC…
k__Bacteria, p__Firmicutes, c__Clostridia, o__Clostridiales, f__Lachnospiraceae, g__, s__	Blautia luti (99)	0	0	0	0	0	CCTACGGGAGGCAGCAGTGGGGAATATTGCACAATGGAGGAAACTCTGATGCAGCGACGCCGCGTGAAGGATGAAGTATTTCGGTATGTAAACTTCTATCAGCAGGGAAGAAAATGACGGTACCTGACTAAGAAGCCCCGGCTAAATACGTGCCAGCAGCCGCGGTAATACGTATGGGGCAAGCGTTATCCGGATTTACTGGGTGTAAAGGGAGCGTAGGCGGCATGGCAAGTCAGAAGTGAAAGCCTGGGGCTCAACCCCGGAATTGCTTTTGAAACTGTCAGGCTAGAGTGTCGGAGGGGTAAGCGGAATTCCTAGTGTAGCGGTGAAATGCGTAGATATTAGGAGGAACACCGGTGGCGAAGGCGGCTTACTGGACGATTACTGACGCTGAGGCTC…
k__Bacteria, p__Firmicutes, c__Clostridia, o__Clostridiales, f__Lachnospiraceae, g__Blautia, s__	Blautia luti (99)	0	0	0	0	0	CCTACGGGAGGCAGCAGTGGGGAATATTGCACAATGGGGGAAACCCTGATGCAGCGACGCCGCGTGAAGGAAGAAGTATCTCGGTATGTAAACTTCTATCAGCAGGGAAGAAAATGACGGTACCTGACTAAGAAGCCCCGGCTAACTACGTGCCAGCAGCCGCGGTAATACGTAGGGGGCAAGCGTTATCCGGATTTACTGGGTGTAAAGGGAGCGTAGACGGATGGACAAGTCTGATGTGAAAGGCTGGGGCTCAACCCCAGGACTGCATTGGAAACTGCCCGTCTTGAGTGCCGGAGAGGTAAGCGGAATTCCTAGTGTAGCGGTGAAATGCGTAGATATTAGGAGGAACACCAGTGGCGAAGGCGGCTTACTGGACGGTAACTGACGTTGAGGCTC…
k__Bacteria, p__Firmicutes, c__Clostridia, o__Clostridiales, f__Lachnospiraceae, g__Blautia, s__	Blautia luti (99)	6.12e-06	0	2.43e-05	0	0	CCTACGGGAGGCAGCAGTGGGGAATATTGCACAATGGGGGAAACCCTGATGCAGCGACGCCGCGTGAAGGAAGAAGTATCTCGGTATGTAAACTTCTATCAGCAGGGAAGAGATTGACGGTACCTGACTAAGAAGCCCCGGCTAACTACGTGCCAGCAGCCGCGGTAATACGTAGGGGGCAAGCGTTATCCGGATTTACTGGGTGTAAAGGGAGCGTAGACGGATGGACAAGTCTGATGTGAAAGGCTGGGGCTCAACCCCGGGACTGCATTGGAAACTGCCCGTCTTGAGTGCCGGAGAGGTAAGCGGAATTCCTAGTGTAGCGGTGAAATGCGTAGATATTAGGAGGAACACCAGTGGCGAAGGCGGCTTACTGGACGGTAACTGACGTTGAGGCTC…
k__Bacteria, p__Firmicutes, c__Clostridia, o__Clostridiales, f__Lachnospiraceae, g__Blautia, s__	Blautia luti (99)	0	0	0	0	0	CCTACGGGAGGCAGCAGTGGGGAATATTGCACAATGGGGGAAATCCTGATGCAGCGACGCCGCGTGAAGGAAGAAGTATCTCGGTATGTAAACTTCTATCAGCAGGGAAGAAAATGACGGTACCTGACTAAGAAGCCCCGGCTAACTACGTGCCAGCAGCCGCGGTAATACGTAGGGGGCAAGCGTTATCCGGATTTACTGGGTGTAAAGGGAGCGTAGACGGATGGACAAGTCTGATGTGAAAGGCTGGGGCTCAACCCCGGGACTGCATTGGAAACTGCCCGTCTTGAGTGCCGGAGAGGTAAGCGGAATTCCTAGTGTAGCGGTGAAATGCGTAGATATTAGGAGGAACACCAGTGGCGAAGGCGGCTTACTGGACGGTAACTGACGTTGAGGCTC…
k__Bacteria, p__Firmicutes, c__Clostridia, o__Clostridiales, f__, g__, s__	Blautia luti (99)	6.12e-06	0	0	0	0	CCTACGGGAGGCAGCAGTGGGGAATATTGCACAATGGGGGAAACCCTGATGCAGCGACGCCGCGTGAAGGAAGAAGTATCTCGGTATGTAAACTTCTATCAGCAGGGAAGATAGTGACGGTACCTGACTAAGAAGCCCCGGCTAACTACGTGCCAGCAGCCGCGGTAATACGTAGGGGGCAAGCGTTATCCGGATTTACTGGGTGTAAAGGGAGCGTAGACGGTGTGGCAAGTCTGATGTGAAAGGCATGGGCTCAACCTGTGGACTGCATTGGAAACTGTCATACTTGAGTGCCGGAGGGGTAAGCGGAATTCCTAGTGTAGCGGTGAAATGCGTAGATATTAGGAAGAACACCAGTGGCGAAGGCGGCTTTCTGGACTGAAACTGACGCTGAGGCTC…
k__Bacteria, p__Bacteroidetes, c__Bacteroidia, o__Bacteroidales, f__Porphyromonadaceae, g__Parabacteroides, s__	Blautia luti (99)	0	0	0	0	1.95e-05	CCTACGGGAGGCAGCAGTGAGGAATATTGGTCAATGGTCGTAAGGCTGAACCAGCCAAGTCGCGTGAAGGAAGAAGGATCTATGGTTTGTAAACTTCTTTTATAGGGGAATAAAGGTATCCACGTGTGGATATTTGCATGTACCCTATGAATAAGCATCGGCTAACTCCGTGCCAGCAGCCGCGGTAATACGGAGGATGCGAGCGTTATCCGGATTTATTGGGTTTAAAGGGTGCGTAGGTTGTTTTTTAAGTCAGCGGTGAAAGTTTGTGGCTCAACCATAAAATTGCCGTTGAAACTGGAAGACTTGAGTGTGTTTGAGGTAGGCGGAATGCGTGGTGTAGCGGTGAAATGCATAGATATCACGCAGAACTCCGATTGGGAAGGCAGGCTTACTAAG…
k__Bacteria, p__Firmicutes, c__Clostridia, o__Clostridiales, f__Ruminococcaceae, g__, s__	Blautia luti (99)	1.22e-05	0	0	0	0	CCTACGGGAGGCAGCAGTGGGGAATATTGCACAATGGGGGAAACCCTGATGCAGCGACGCCGCGTGAGTGAAGAAGTATTTCGGTATGTAAAGCTCTATCAGCAGGGAAGATAATGACGGTACCTGACTAAGAAGCTCCGGCTAAATACGTGCCAGCAGCCGCGGTAATACGTATGGAGCAAGCGTTATCCGGATTTACTGGGTGTAAAGGGTGCGTAGGTGGCAGTGCAAGTCAGATGTGAAAGGCCGGGGCTCAACCCCGGAGCTGCATTTGAAACTGCTCGGCTAGAGTACAGGAGAGGCAGGCGGAATTCCTAGTGTAGCGGTGAAATGCGTAGATATTAGGAGGAACACCAGTGGCGAAGGCGGATTGCTGGACGACAACTGACGGTGAGGCGC…
k__Bacteria, p__Firmicutes, c__Clostridia, o__Clostridiales, f__Clostridiaceae, g__, s__	Blautia luti/others (95)	0	0	0	0	0	CCTACGGGAGGCAGCAGTGGAGAATATTGCACAATGGGGGAAACCCTGATGCAGCAACGCCGCGTGAGTGATGACGGCCTTCGGGTTGTAAAGCTCTGTCTTCAGGGACGATAATGACGGTACCTGAGGAGGAAGCCACGGCTAACTACGTGCCAGCAGCCGCGGTAATACGTAGGTGGCGAGCGTTGTCCGGATTTACTGGGCGTAAAGGGAGCGTAGGCGGACTTTTAAGTGAGATGTGAAATACCCGGGCTCAACTTGGGTGCTGCATTTCAAACTGGAAGTCTAGAGTGCAGGAGAGGAGAATGGAATTCCTAGTGTAGCGGTGAAATGCGTAGAGATTAGGAAGAACACCAGTGGCGAAGGCGATTCTCTGGACTGTAACTGACGCTGAGGCTC…
k__Bacteria, p__Bacteroidetes, c__Bacteroidia, o__Bacteroidales, f__Prevotellaceae, g__Prevotella, s__copri	Blautia luti/others (98)	0	0	0.02	2.84e-05	0	CCTACGGGAGGCAGCAGTGAGGAATATTGGTCAATGGGCGAGAGCCTGAACCAGCCAAGTAGCGTGCAGGATGACGGCCCTATGGGTTGTAAACTGCTTTTATAAGGGAATAAAGTGAGCCTCGTGAGGCTTTTTGCATGTACCTTATGAATAAGGACCGGCTAATTCCGTGCCAGCAGCCGCGGTAATACGGAAGGTCCGGGCGTTATCCGGATTTATTGGGTTTAAAGGGAGCGTAGGCCGGAGATTAAGCGTGTTGTGAAATGTAGATGCTCAACGTCTGCACTGCAGCGCGAACTGGTTTCCTTGAGTACGCACAAAGTGGGCGGAATTCGTGGTGTAGCGGTGAAATGCTTAGATATCACGAAGAACTCCGATTGCGAAGGCAGCTCACTGGAG…
k__Bacteria, p__Firmicutes, c__Clostridia, o__Clostridiales, f__Ruminococcaceae, g__Oscillospira, s__	Blautia marasmi/hansenii/others (97)	6.12e-06	0	0	4.26e-05	0	CCTACGGGAGGCAGCAGTGGGGAATATTGGGCAATGGGCGCAAGCCTGACCCAGCAACGCCGCGTGAAGGAAGAAGGCTTTCGGGTTGTAAACTTCTTTTAACAGGGACGAAGCAAGTGACGGTACCTGTTGAATAAGCCACGGCTAACTACGTGCCAGCAGCCGCGGTAATACGTAGGTGGCAAGCGTTATCCGGATTTACTGGGTGTAAAGGGCGTGTAGGCGGGACTGCAAGTCAGATGTGAAAACTATGGGCTCAACCCATAGCCTGCATTTGAAACTGTAGTTCTTGAGTGTCGGAGAGGCAATCGGAATTCCGTGTGTAGCGGTGAAATGCGTAGATATACGGAGGAACACCAGTGGCGAAGGCGGATTGCTGGACGATAACTGACGCTGAGG…
k__Bacteria, p__Firmicutes, c__Clostridia, o__Clostridiales, f__Ruminococcaceae, g__Faecalibacterium, s__prausnitzii	Blautia marasmi/hansenii/stercoris/Fusicatenibacter saccharivorans (96)	6.12e-06	0	0	0	0	CCTACGGGAGGCAGCAGTGGGGAATATTGCACAATGGGGGAAACCCTGATGCAGCGACGCCGCGTGGAGGAAGAAGGTCTTCGGATTGTAAACTCCTGTTGTTGAGGAAGATAATGACGGTACTCAACAAGGAAGTGACGGCTAACTACGTGCCAGCAGCCGCGGTAAAACGTAGGTCACAAGCGTTGTCCGGAATTACTGGGTGTAGAGGGAGCGCAGGCGGGAGAACAAGTTGGAAGTGAAATCCATGGGCTCAACCCATGAACTGCTTTCAAAACTGTTTTTCTTGAGTAGTGCAGAGGTAGGCGGAATTCCCGGTGTAGCGGTGGAATGCGTAGATATCGGGAGGAACACCAGTGGCGAAGGCGGCCTACTGGGCACCAACTGACGCTGAGGCTC…
k__Bacteria, p__Firmicutes, c__Clostridia, o__Clostridiales, f__Lachnospiraceae, g__, s__	Blautia schinkii/luti/Ruminococcus obeum/others (98)	0	0	0	0	0	CCTACGGGAGGCAGCAGTGGGGAATATTGCACAATGGGGGAAACCCTGATGCAGCGGCGCCGCGTGAGCGAAGAAGTATTTCGGTATGTAAAGCTCTATCAGCAGGGAAGATAATGACGGTACCTGACTAAGAAGCCCCGGCTAACTACGTGCCAGCAGCCGCGGTAATACGTAGGGGGCAAGCGTTATCCGGATTTACTGGGTGTAAAGGGAGCGTAGACGGCAAGGCAAGTCTGATGTGAAAACCCAGGGCTTAACCCTGGGACTGCATTGGAAACTGTCTGGCTCGAGTGCCGGAGAGGTAAGCGGAATTCCTAGTGTAGCGGTGAAATGCGTAGATATTAGGAAGAACACCAGTGGCGAAGGCGGCTTACTGGACGGTAACTGACGTTGAGGCTC…
k__Bacteria, p__Firmicutes, c__Clostridia, o__Clostridiales, f__Lachnospiraceae, g__Blautia, s__	Blautia several (98)	0	0	0	0	0	CCTACGGGAGGCAGCAGTGGGGAATATTGCACAATGGGGGAAACCCTGATGCAGCGACGCCGCGTGAAGGAAGAAGTATCTCGGTATGTAAACTTCTATCAGCAGGGAAGACAATGACGGTACCTGACTAAGAAGCCCCGGCTAACTACGTGCCAGCAGCCGCGGTAATACGTAGGGGGCAAGCGTTATCCGGATTTACTGGGTGTAAAGGGAGCGTAGACGGAAGAGCAAGTCTGATGTGAAAGGCAGGGGCCCAACCCCTGGACTGCATTGGAAACTGCCCATCTTGAGTGCCGGAGGGGTAAGCGGAATTCCTAGTGTAGCGGTGAAATGCGTAGATATTAGGAGGAACACCAGTGGCGAAGGCGGCTTACTGGACGGTAACTGACGTTGAGGCTC…
k__Bacteria, p__Firmicutes, c__Clostridia, o__Clostridiales, f__Ruminococcaceae, g__, s__	Blautia several (98)	0	0	4.86e-05	0	0	CCTACGGGAGGCAGCAGTGGGGAATATTGCACAATGGGGGAAACCCTGATGCAGCGACGCCGCGTGGAGGAAGAAGGTCTTCGGATTGTAAACTCCTGTTGTTGGGGAAGATAATGACGGTACCCAACAAGGAAGTGACGGCTAACTACGTGCCAGCAGCCGCGGTAAAACGTAGGTCACAAGCGTTGTCCGGAATTACTGGGTGTAAAGGGAGCGCAGGCGGGAAGACAAGTTGGAAGTGAAATCCATGGGCTCAACCCATGAACTGCTTTCAAAACTGTTTTTCTTGAGTAGTGCAGAGGTAGGCGGAATTCCCGGTGTAGCGGTGGAATGCGTAGATATCGGGAGGAACACCAGTGGCGAAGGCGGCCTACTGGGCACCAACTGTCGCTGAGGCTC…
k__Bacteria, p__Firmicutes, c__Clostridia, o__Clostridiales, f__Lachnospiraceae, g__Blautia, s__	Blautia several (99)	0	0	0	0	0	CCTACGGGAGGCAGCAGTGGGGAATATTGCACAATGGGGGAAACCCTGATGCAGCGACGCCGCGTGAAGGAAGAAGTATCTCGGTATGTAAACTTCTATCAGCAGGGAAGATAATGACGGTACCTGACTAAGAAGCCCCGGCTAACTACGTGCCAGCAGCCGCGGTAATACGTAGGGGGCAAGCGTTATCCGGATTTACTGGGTGTAAAGGGAGCGTAGACGGCGCAGCAAGTCTGATGTGAAAGGCAGGGGCTTAACCCCTGGACTGCATTGGAAACTGCTGAGCTCGAGTGCCGGAGGGGTAAGCGGAATTCCTAGTGTAGCGGTGAAATGCGTAGATATTAGGAGGAACACCAGTGGCGAAGGCGGCTTACTGGACGGTAACTGACGTTGAGGCTC…
k__Bacteria, p__Bacteroidetes, c__Bacteroidia, o__Bacteroidales, f__S24-7, g__, s__	Blautia sp (98)	0	0	0	0	0	CCTACGGGAGGCAGCAGTGAGGAATATTGGTCAATGGGCGGAAGCCTGAACCAGCCAAGTCGCGTGAGGGATTAAGGCCCTATGGGTCGTAAACCTCTTTTGTCAGGGAGCAAGGTCGTCCACGTGTGGGCGTATGGAGAGTACCTGAAGAAAAAGCATCGGCTAACTCCGTGCCAGCAGCCGCGGTAATACGGAGGATGCGAGCGTTATCCGGATTTATTGGGTTTAAAGGGTGCGTAGGCGGGACCTTAAGTCAGCGGTAAAATTGCGGTGCTCAACGCCGTAGAGCCGTTGAAACTGGGGCTCTTGAGTGAGCGAGAAGTATGCGGAATGCGTGGTGTAGCGGTGAAATGCATAGATATCACGCAGAACCCCGATTGCGAAGGCAGCATACCGGCG…
k__Bacteria, p__Firmicutes, c__Clostridia, o__Clostridiales, f__Lachnospiraceae, g__Blautia, s__	Blautia sp (99)	0.000527	3.74e-05	0.000194	0.000128	0	CCTACGGGAGGCAGCAGTGGGGAATATTGCACAATGGGGGAAACCCTGATGCAGCGACGCCGCGTGAAGGAAGAAGTATCTCGGTATGTAAACTTCTATCAGCAGGGAAGATAATGACGGTACCTGACTAAGAAGCCCCGGCTAACTACGTGCCAGCAGCCGCGGTAATACGTAGGGGGCAAGCGTTATCCGGATTTACTGGGTGTAAAGGGAGCGTAGACGGTGTGGCAAGTCTGATGTGAAAGGCATGGGCTCAACCCGTGGACTGCATTGGAAACTGTCATACTTGAGTGCCGGAGGGGTAAGCGGAATTCCTAGTGTAGCGGTGAAATGCGTAGATATTAGGAGGAACACCAGTGGCGAAGGCGGCTTACTGGACGGTAACTGACGTTGAGGCTC…
k__Bacteria, p__Firmicutes, c__Clostridia, o__Clostridiales, f__, g__, s__	Blautia sp (99)	0	0	0	0	0	CCTACGGGAGGCAGCAGTGGGGAATATTGCACAATGGGGGAAACCCTGATGCAGCGACGCCGCGTGAAGGAAGAAGTATCTCGGTATGTAAACTTCTATCAGCAGGGAAGATAATGACGGTACCTGACTAAGAAGCCCCGGCTAACTACGTGCCAGCAGCCGCGGTAATACGTATGGTGCAAGCGTTATCCGGATTTACTGGGTGTAAAGGGAGCGCAGGCGGTGCGGCAAGTCTGATGTGAAAGCCCGGGGCTCAACCCCGGTACTGCATTGGAAACTGTCGTACTAGAGTGTCGGAGGGGTAAGCGGAATTCCTAGTGTAGCGGTGAAATGCGTAGATATTAGGAGGAACACCAGTGGCGAAGGCGGCTTACTGGACGATAACTGACGCTGAGGCTC…
k__Bacteria, p__Firmicutes, c__Clostridia, o__Clostridiales, f__Ruminococcaceae, g__Ruminococcus, s__	Blautia species (93)	0.00103	0	0	0	0	CCTACGGGAGGCAGCAGTGGGGAATATTGCACAATGGGCGCAAGCCTGATGCAGCGATGCCGCGTGGAGGAAGAAGGTTTTCGGATTGTAAACTCCTGTCTTAAGGGACGATAATGACGGTACCTTAGGAGGAAGCTCCGGGTAACTRCGTGCCAGCAGCCGCGGTAATACGTAGGGAGCGAGCGTTGTCCGGAATTACTGGGTGTAAAGGGAGCGTAGGCGGGATTGCAAGTCAGATGTGAAAACTATGGGCTTAACCCATAGACTGCATTTGAAACTGTAGTTCTTGAGTGAAGTAGAGGTAAGCGGAATTCCTAGTGTAGCGGTGAAATGCGTAGATATTAGGAGGAACATCGGTGGCGAAGGCGGCTTACTGGGCTTTTACTGACGCTGAGGCTC…
k__Bacteria, p__Firmicutes, c__Clostridia, o__Clostridiales, f__, g__, s__	Blautia species (97)	1.22e-05	0	0	2.84e-05	0	CCTACGGGAGGCAGCAGTGGGGAATATTGGGCAATGGGCGAAAGCCTGACCCAGCAACGCCGCGTGAGGGAAGAAGGTTTTCGGATTGTAAACCTCTGTCCTTGGTGACGAAGGAAGTGACGGTAGCCAAGGAGGAAGCCCCGGCTAACTACGTGCCAGCAGCCGCGGTAATACGTAGGGGGCGAGCGTTGTCCGGAATGACTGGGCGTAAAGGGCGTGTAGGCGGCCGATTAAGTCTGGAGTGAAAGTCCTGCTTTCAAGGTGGGAACTGCTTTGGAGACTGGTTGGCTTGAGTGCGGAAGAGGTAAGTGGAATTCCCAGTGTAGCGGTGAAATGCGTAGAGATTGGGAAGAACACCAGTGGCGAAGGCGACTTACTGGGCCGTAACTGACGCTGAGG…
k__Bacteria, p__Firmicutes, c__Clostridia, o__Clostridiales, f__Ruminococcaceae, g__, s__	Blautia species (98)	1.22e-05	0	0	5.68e-05	0	CCTACGGGAGGCAGCAGTGGGGAATATTGCACAATGGGGGAAACCCTGATGCAGCGACGCCGCGTGGAGGAAGAAGGTCTTCGGATTGTAAACTCCTGTTGTTGAGGAAGATAATGACGGTACTCAACAAGGAAGTGACGGCTAACTACGTGCCAGCAGCCGCGGTAAAACGTAGGTCACAAGCGTTGTCCGGAATTACTGGGTGTAAAGGGAGCGCAGGCGGGAAGACAAGTTGGAAGTGAAATCCATGGGCTCAACCCATGAACTGCTTTCAAAACTGTTTTTCTTGAGTAGTGCAGAGGTAGGCGGAATTCCCGGTGTAGCGGTGGAATGCGTAGATATCGGGAGGAACACCAGTGGCGAAGGTGGCCTACTGGGCACCAACTGACGCTGAGGCTC…
k__Bacteria, p__Firmicutes, c__Clostridia, o__Clostridiales, f__Lachnospiraceae, g__Blautia, s__producta	Blautia stercoris (100)	0	0	0	0	0	CCTACGGGAGGCAGCAGTGGGGAATATTGCACAATGGGGGAAACCCTGATGCAGCGACGCCGCGTGAAGGAAGAAGTATCTCGGTATGTAAACTTCTATCAGCAGGGAAGAAAATGACGGTACCTGACTAAGAAGCCCCGGCTAACTACGTGCCAGCAGCCGCGGTAATACGTAGGGGGCAAGCGTTATCCGGATTTACTGGGTGTAAAGGGAGCGTAGACGGAAGAGCAAGTCTGATGTGAAAGGCTGGGGCTTAACCCCAGGACTGCATTGGAAACTGTTTTTCTTGAGTGCCGGAGAGGTAAGCGGAATTCCTAGTGTAGCGGTGAAATGCGTAGATATTAGGAGGAACACCAGTGGCGAAGGCGGCTTACTGGACGGTAACTGACGTTGAGGCTC…
k__Bacteria, p__Firmicutes, c__Clostridia, o__Clostridiales, f__Lachnospiraceae, g__Blautia, s__	Blautia wexlerae (100)	0.0023	7.48e-05	0.0025	0.00104	0.000752	CCTACGGGAGGCAGCAGTGGGGAATATTGCACAATGGGGGAAACCCTGATGCAGCGACGCCGCGTGAAGGAAGAAGTATCTCGGTATGTAAACTTCTATCAGCAGGGAAGATAGTGACGGTACCTGACTAAGAAGCCCCGGCTAACTACGTGCCAGCAGCCGCGGTAATACGTAGGGGGCAAGCGTTATCCGGATTTACTGGGTGTAAAGGGAGCGTAGACGGTGTGGCAAGTCTGATGTGAAAGGCATGGGCTCAACCTGTGGACTGCATTGGAAACTGTCATACTTGAGTGCCGGAGGGGTAAGCGGAATTCCTAGTGTAGCGGTGAAATGCGTAGATATTAGGAGGAACACCAGTGGCGAAGGCGGCTTACTGGACGGTAACTGACGTTGAGGCTC…
k__Bacteria, p__Firmicutes, c__Clostridia, o__Clostridiales, f__Ruminococcaceae, g__, s__	Blautia wexlerae (95)	0	2.49e-05	0	0	0	CCTACGGGAGGCAGCAGTGGGGAATATTGCACAATGGGGGAAACCCTGATGCAGCGACGCCGCGTGGAGGAAGAAGGTCTTCGGATTGTAAACTCCTGTTGTTGGGGAAGATAATGACGGTACCCAACAAGGAAGTGACGGCTAACTACGTGCCAGCAGCCGCGGTAAAACGTAGGTCACAAGCGTTGTCCGGAATTACTGGGTGTAAAGGGAGCGCAGGCGGGAAGACAAGTTGGAAGTGAAATCTATGGGCTCAACCCATAAACTGCTTTCAAAACTGTTTTTCTTGAGTAGTGCAGAGGTAAGTGGAATTCCTAGTGTAGCGGTGAAATGCGTAGATATTAGGAGGAACACCAGTGGCGAAGGCGGCTTACTGGACTGTAACTGACGTTGAGGCTC…
k__Bacteria, p__Firmicutes, c__Clostridia, o__Clostridiales, f__Ruminococcaceae, g__, s__	Blautia wexlerae (98)	0	0	0	0	0	CCTACGGGAGGCAGCAGTGGGGAATATTGCACAATGGGCGAAAGCCTGATGCAGCGACGCCGCGTGAGTGAAGAAGTATTTCGGTATGTAAAGCTCTATCAGCAGGGAAGATAATGACGGTACCTGACTAAGAAGCCCCGGCTAACTACGTGCCAGCAGCCGCGGTAATACGTAGGGGGCAAGCGTTATCCAGATTTACTGGGTGTAAAGGGAGCGTAGACGGCATGGCAAGTCTGAAGTGAAAACCCAGGGCTCAACCCTGGGACTGCTTTGGAAACTGTCAAGCTAGAGTGCAGGAGAGGTAAGTGGAATTCCTAGTGTAGCGGTGAAATGCGTAGATATTAGGAGGAACACCAGTGGCGAAGGCGGCTTACTGGACTGTAACTGACGTTGAGGCTC…
k__Bacteria, p__Firmicutes, c__Clostridia, o__Clostridiales, f__Ruminococcaceae, g__, s__	Blautia wexlerae (99)	0.01	0.01	0.02	0.000568	0.00295	CCTACGGGAGGCAGCAGTGGGGAATATTGCACAATGGGGGAAACCCTGATGCAGCGACGCCGCGTGGAGGAAGAAGGTCTTCGGATTGTAAACTCCTGTTGTTGAGGAAGATAATGACGGTACTCAACAAGGAAGTGACGGCTAACTACGTGCCAGCAGCCGCGGTAAAACGTAGGTCACAAGCGTTGTCCGGAATTACTGGGTGTAAAGGGAGCGCAGGCGGGAGAACAAGTTGGAAGTGAAATCCATGGGCTCAACCCATGAACTGCTTTCAAAACTGTTTTTCTTGAGTAGTGCAGAGGTAGGCGGAATTCCCGGTGTAGCGGTGGAATGCGTAGATATCGGGAGGAACACCAGTGGCGAAGGCGGCCTACTGGGCACCAACTGACGCTGAGGCTC…
k__Bacteria, p__Firmicutes, c__Clostridia, o__Clostridiales, f__Lachnospiraceae, g__, s__	Blautia wexlerae (99)	0	0	0	4.26e-05	0	CCTACGGGAGGCAGCAGTGGGGAATATTGCACAATGGGCGAAAGCCTGATGCAGCGACGCCGCGTGAGCGAAGAAGTATTTCGGTATGTAAAGCTCTATCAGCAGGGAAGATAATGACGGTACCTGACTAAGAAGCCCCGGCTAACTACGTGCCAGCAGCCGCGGTAATACGTAGGGGGCAAGCGTTATCCGGATTTACTGGGTGTAAAGGGAGCGTAGACGGCAAGGCAAGTCTGATGTGAAAACCCAGGGCTTAACCCTGGGACTGCATTGGAAACTGTCTGGCTCGAGTGCCGGAGAGGTAAGCGGAATTCCTAGTGTAGCGGTGAAATGCGTAGATATTAGGAAGAACACCAGTGGCGAAGGCGGCTTACTGGACGGTAACTGACGTTGAGGCTC…
k__Bacteria, p__Firmicutes, c__Clostridia, o__Clostridiales, f__Lachnospiraceae, g__Blautia, s__	Blautia wexlerae (99)	0	0	0	0	0	CCTACGGGAGGCAGCAGTGGGGAATATTGGGCAATGGGCGCAAGCCTGACCCAGCAACGCCGCGTGAAGGAAGAAGTATCTCGGTATGTAAACTTCTATCAGCAGGGAAGATAGTGACGGTACCTGACTAAGAAGCCCCGGCTAACTACGTGCCAGCAGCCGCGGTAATACGTAGGGGGCAAGCGTTATCCGGATTTACTGGGTGTAAAGGGAGCGTAGACGGTGTGGCAAGTCTGATGTGAAAGGCATGGGCTCAACCTGTGGACTGCATTGGAAACTGTCATACTTGAGTGCCGGAGGGGTAAGCGGAATTCCTAGTGTAGCGGTGAAATGCGTAGATATTAGGAGGAACACCAGTGGCGAAGGCGGCTTACTGGACGGTAACTGACGTTGAGGCTC…
k__Bacteria, p__Firmicutes, c__Clostridia, o__Clostridiales, f__Lachnospiraceae, g__Coprococcus, s__	Blautia wexlerae/luti (93)	0	0	0	0	0	CCTACGGGAGGCAGCAGTGGGGAATATTGCACAATGGGGGAAACCCTGATGCAGCGACGCCGCGTGAAGGAAGAAGTATCTCGGTATGTAAACTTCTATCAGCAGGGAAGATAATGACGGTACCTGACTAAGAAGCACCGGCTAAATACGTGCCAGCAGCCGCGGTAATACGTATGGTGCAAGCGTTATCCGGATTTACTGGGTGTAAAGGGTGCGTAGGTGGTATGGCAAGTCAGAAGTGAAAGGCTGGGGCTCAACCCCGGGACTGCTTTTGAAACTGTCAAACTAGAGTACAGGAGAGGAAAGCGGAATTCCTAGTGTAGCGGTGAAATGCGTAGATATTAGGAGGAACACCAGTGGCGAAGGCGGCTTTCTGGACTGAAACTGACACTGAGGCAC…
k__Bacteria, p__Firmicutes, c__Clostridia, o__Clostridiales, f__Lachnospiraceae, g__Blautia, s__	Blautia wexlerae/luti (94)	0	0	0	0	0	CCTACGGGAGGCAGCAGTGGGGAATATTGCACAATGGGGGAAACCCTGATGCAGCGACGCCGCGTGAAGGAAGAAGTATCTCGGTATGTAAACTTCTATCAGCAGGGAAGATAATGACGGTACCTGACTAAGAAGCCCCGGCTAACTACGTGCCAGCAGCCGCGGTAATACGTAGGGGGCAAGCGTTATCCGGATTTACTGGGTGTAAAGGGAGCGTAGACGGCGCAGCAAGTCTGATGTGAAAGGCAGGGGCTCAACCCCTGGACTGCATTGGAAACTGCTGTGCTTGAGTGCCGGAGGGGTAAGCGGAATTCCTAGTGTAGCGGTGAAATGCGTAGATATTAGGAGGAACACCAGTGGCGAAGGCGGCTTACTGGACGGTAACTGACGTTGAGGCTC…
k__Bacteria, p__Firmicutes, c__Clostridia, o__Clostridiales, f__Ruminococcaceae, g__, s__	Blautia wexlerae/luti (94)	0	0	4.86e-05	0	0	CCTACGGGAGGCAGCAGTGGGGGATATTGCACAATGGGCGAAAGCCTGATGCAGCAACGCCGCGTGAGGGAAGACGGTTTTCGGATTGTAAACCTCTGTTCTAAGTGACGAACAAATGACGGTAGCTTAGGAGAAAGCCCCGGCTAACTACGTGCCAGCAGCCGCGGTAATACGTAGGGGGCAAGCGTTGTCCGGAATTACTGGGTGTAAAGGGAGCGCAGGCGGGAAGACAAGTTGGAAGTGAAATCTATGGGCTCAACCCATAAACTGCTTTCAAAACTGTTTTTCTTGAGTAGTGCAGAGGTAGGCGGAATTCCCGGTGTAGCGGTGGAATGCGTAGATATCGGGAGGAACACCAGTGGCGAAGGCGGCCTACTGGGCACCAACTGACGCTGAGGC…
k__Bacteria, p__Firmicutes, c__Clostridia, o__Clostridiales, f__Lachnospiraceae, g__Blautia, s__	Blautia wexlerae/luti (97)	0	0	0	0	0	CCTACGGGAGGCAGCAGTGGGGAATATTGCACAATGGGGGAAACCCTGATGCAGCGACGCCGCGTGAGCGAAGAAGTATTTCGGTATGTAAAGCTCTATCAGCAGGGAAGAAAATGACGGTACCTGACTAAGAAGCACCGGCTAAATACGTGCCAGCAGCCGCGGTAATACGTATGGTGCAAGCGTTATCCGGATTTACTGGGTGTAAAGGGAGCGTAGACGGTGTGGCAAGTCTGATGTGAAAGGCATGGGCTCAACCTGTGGACTGCATTGGAAACTGTCATACTTGAGTGCCGGAGGGGTAAGCGGAATTCCTAGTGTAGCGGTGAAATGCGTAGATATTAGGAGGAACACCAGTGGCGAAGGCGGCTTACTGGACGGTGACTGACGTTGAGGCTC…
k__Bacteria, p__Bacteroidetes, c__Bacteroidia, o__Bacteroidales, f__Bacteroidaceae, g__Bacteroides, s__	Blautia wexlerae/luti (98)	5.51e-05	0.00015	0	0	8.79e-05	CCTACGGGAGGCAGCAGTGAGGAATATTGGTCAATGGACGAGAGTCTGAACCAGCCAAGTAGCGTGAAGGATGACTGCCCTATGGGTTGTAAACTTCTTTTATACGGGAATAAAGTGAGGCACGTGTGCCTTTTTGTATGTACCGTATGAATAAGGATCGGCTAACTCCGTGCCAGCAGCCGCGGTAATACGGAGGATCCGAGCGTTATCCGGATTTATTGGGTTTAAAGGGAGCGTAGGCGGACGCTTAAGTCAGTTGTGAAAGTTTGCGGCTCAACCGTAAAATTGCAGTTGATACTGGGTGTCTTGAGTACAGTAGAGGCAGGCGGAATTCGTGGTGTAGCGGTGAAATGCTTAGATATCACGAAGAACTCCGATTGCGAAGGCAGCTCACTGGAC…
k__Bacteria, p__Actinobacteria, c__Coriobacteriia, o__Coriobacteriales, f__Coriobacteriaceae, g__, s__	Blautia wexlerae/luti (98)	0.000312	0	0.000292	0	3.91e-05	CCTACGGGAGGCAGCAGTGGGGAATTTTGCGCAATGGGGGCAACCCTGACGCAGCAACGCCGCGTGCGGGACGAAGGCGTCCGCGTCGTAAACCGCTTTCAGCGGGGAACACTTAAACGAGGGTACCCGCAGAAGAAGCCCCGGCTAAATACGTGCCAGCAGCCGCGGTAATACGTATGGGGCGAGCGTTATCCGGATTCATTGGGCGTAAAGCGCGCGTAGGCGGAGCGCTAAGCGGGACCTCTAACCCGAGGGCTCAACCCCCGGCCGGGTCCCGAACTGGCGCTCTCGAGTGCGGTAGGGGAGAGCGGAATTCCCGGTGTAGCGGTGGAATGCGCAGATATCGGGAAGAACACCGACGGCGAAGGCAGCTCTCTGGGCCGAAACTGACGCTGAGGC…
k__Bacteria, p__Firmicutes, c__Clostridia, o__Clostridiales, f__Lachnospiraceae, g__Coprococcus, s__	Blautia wexlerae/luti (98)	0	0	0	0	0	CCTACGGGAGGCAGCAGTGGGGAATATTGCACAATGGGGGAAACCCTGATGCAGCGACGCCGCGTGAGTGATGAAGTATTTCGGTATGTAAAACTCTATCAGCAGGGAAGATAATGACGGTACCTGACTAAGAAGCACCGGCTAAATACGTGCCAGCAGCCGCGGTAATACGTATGGTGCAAGCGTTATCCGGATTTACTGGGTGTAAAGGGTGCGTAGGTGGTATGGCAAGTCAGAAGTGAAAGGCTGGGGCTTAACCCCGGGACTGCTTTTGAAACTGTCAAACTAGAGTACAGGAGAGGTAAGCGGAATTCCTAGTGTAGCGGTGAAATGCGTAGATATTAGGAAGAACACCAGTGGCGAAGGCGGCTTACTGGACGGTAACTGACGTTGAGGCTC…
k__Bacteria, p__Firmicutes, c__Clostridia, o__Clostridiales, f__Ruminococcaceae, g__, s__	Blautia wexlerae/luti (98)	0	0	0	0	0	CCTACGGGAGGCAGCAGTGAGGAATATTGCACAATGGAGGAAACTCTGATGCAGCGACGCCGCGTGAAGGATGAAGTATTTCGGTATGTAAACTTCTATCAGCAGGGAAGAAAATGACGGTACCTGACTAAGAAGCCCCGGCTAACTACGTGCCAGCAGCCGCGGTAATACGTAGGGGGCAAGCGTTATCCGGATTTACTGGGTGTAAAGGGAGCGTAGACGGCACGGCAAGCCAGATGTGAAAGCCCGGGGCTCAACCCCGGGACTGCATTTGGAACTGCTGAGCTAGAGTGTCGGAGAGGCAAGTGGAATTCCTAGTGTAGCGGTGAAATGCGTAGATATCGGGAGGAACACCAGTGGCGAAGGCGACCTACTGGGCACCAACTGACGCTGAGGCTC…
k__Bacteria, p__Firmicutes, c__Clostridia, o__Clostridiales, f__, g__, s__	Blautia wexlerae/luti (98)	0	0	0	0	0	CCTACGGGAGGCAGCAGTGGGGAATATTGCACAATGGGGGAAACCCTGATGCAGCGACGCCGCGTGAAGGAAGAAGTATCTCGGTATGTAAACTTCTATCAGCAGGGAAGATAGTGACGGTACCTGACTAAGAAGCCCCGGCTAACTACGTGCCAGCAGCCGCGGTAATACGTAGGGGGCAAGCGTTATCCGGATTTACTGGGTGTAAAGGGAGCGTAGACGGTGTGGCAAGTCTGATGTGAAAGGCATGGGCTCAACCTGTGGACTGCATTGGAAACTGTCATACTTGAGTGCCGGAGGGGTAAGCGGAATTCCTAGTGTAGCGGTGAAATGCGTAGATATTAGGAGGAACACCAGTGGCGAAGGCGATTTGCTGGACAGTAACTGACGCTGAGGCGC…
k__Bacteria, p__Firmicutes, c__Clostridia, o__Clostridiales, f__Lachnospiraceae, g__Blautia, s__	Blautia wexlerae/luti (98)	0	0	0	0	0	CCTACGGGAGGCAGCAGTGGGGAATATTGCACAATGGGGGAAACCCTGATGCAGCGACGCCGCGTGAAGGAAGAAGTATCTCGGTATGTAAACTTCTATCAGCAGGGAAGATAGTGACGGTACCTGACTAAGAAGCCCCGGCTAACTACGTGCCAGCAGCCGCGGTAATACGTAGGGGGCAAGCGTTATCCGGATTTACTGGGTGTAAAGGGAGCGTAGACGGTGTGGCAAGTCTGATGTGAAAGGCAGGGGCTTAACCCCTGGACTGCATTGGAAACTGCTGTGCTTGAGTGCCGGAGGGGTAAGCGGAATTCCTAGTGTAGCGGTGAAATGCGTAGATATTAGGAGGAACACCAGTGGCGAAGGCGGCTTACTGGACGGTAACTGACGTTGAGGCTC…
k__Bacteria, p__Bacteroidetes, c__Bacteroidia, o__Bacteroidales, f__Bacteroidaceae, g__Bacteroides, s__fragilis	Blautia wexlerae/luti (99)	2.45e-05	1.25e-05	0	0	0.000625	CCTACGGGAGGCAGCAGTGAGGAATATTGGTCAATGGGCGTTAGCCTGAACCAGCCAAGTAGCGTGAAGGATGAAGGCTCTATGGGTCGTAAACTTCTTTTATATAAGAATAAAGTGCAGTATGTATACTGTTTTGTATGTATTATATGAATAAGGATCGGCTAACTCCGTGCCAGCAGCCGCGGTAATACGGAGGATCCGAGCGTTATCCGGATTTATTGGGTTTAAAGGGAGCGTAGGTGGACTGGTAAGTCAGTTGTGAAAGTTTGCGGCTCAACCGTAAAATTGCAGTTGATACTGTCAGTCTTGAGTACAGTAGAGGTGGGCGGAATTCGTGGTGTAGCGGTGAAATGCTTAGATATCACGAAGAACTCCGATTGCGAAGGCAGCTCACTGGAC…
[truncated: 1,444 more rows]
